# Supplementary material for: Identification and experimental validation of m7G-related molecular subtypes, immune signature, and feature genes in Alzheimer's disease
Source: Heliyon. 2024 Jul 1;10(13):e33836. doi: 10.1016/j.heliyon.2024.e33836 (PMC11255592; doi:10.1016/j.heliyon.2024.e33836)
Supplement: Multimedia component 1 [file mmc1.xlsx]

## Sheet: Table.S1
Supplementary Table-S1:GEO datasets information
GEO	Platform	Samples(number)
		total	normal	AD
GSE48350	GPL570	253	173	80
GSE5281	GPL570	161	74	87
GSE28146	GPL570	30	8	22
GSE122063	GPL16699	100	44	56
GSE118553*	GPL10558	309	78	231
GSE8442201	GPL570	62	28	34
GSE132903	GPL10558	195	98	97
GSE102641	GPL24170	60	0	60
*Due to the cerebellum is often regarded as being partially spared from AD as plaques and tangles are generally not reported, and the cerebellum in GSE118553 are free from hallmark AD pathology. The cerebellum samples of GSE118553 were removed, leaving 309 tissue samples for analysis in TableS1.
snRNA-seq dataset
GEO	Platform	Samples(number)
		total	normal	AD
GSE157827	GPL24676	21	9	12
GSE174367	GPL24676	18	7	11

## Sheet: Table.S2
Supplementary Table-S2: 30 m7G-related genes
gene	gene name
AGO2	argonaute RISC catalytic component 2
CYFIP1	cytoplasmic FMR1 interacting protein 1
DCP2	decapping mRNA 2
DCPS	decapping enzyme, scavenger
EIF3D	eukaryotic translation initiation factor 3 subunit D
EIF4A1	eukaryotic translation initiation factor 4A1
EIF4E	eukaryotic translation initiation factor 4E
EIF4E1B	eukaryotic translation initiation factor 4E family member 1B
EIF4E2	eukaryotic translation initiation factor 4E family member 2
EIF4E3	eukaryotic translation initiation factor 4E family member 3
EIF4G3	eukaryotic translation initiation factor 4 gamma 3
GEMIN5	gem nuclear organelle associated protein 5
IFIT5	interferon induced protein with tetratricopeptide repeats 5
LARP1	La ribonucleoprotein 1, translational regulator
LSM1	LSM1 homolog, mRNA degradation associated
METTL1	methyltransferase 1, tRNA methylguanosine
NCBP1	nuclear cap binding protein subunit 1
NCBP2	nuclear cap binding protein subunit 2
NCBP2L	nuclear cap binding protein subunit 2 like
NCBP3	nuclear cap binding subunit 3
NSUN2	NOP2/Sun RNA methyltransferase 2
NUDT10	nudix hydrolase 10
NUDT11	nudix hydrolase 11
NUDT16	nudix hydrolase 16
NUDT3	nudix hydrolase 3
NUDT4	nudix hydrolase 4
NUDT4B	nudix hydrolase 4B
SNUPN	snurportin 1
WDR4	WD repeat domain 4
QKI	Quaking proteins

## Sheet: Table.S3
Supplementary Table-S3: Primers sequence of feature genes
Primer name	Sequence(5' →️3')
GAPDH-F	GGTGAAGGTCGGTGTGACCG
GAPDH-R	CTCGCTCCTGGAAGATGGTG
CARTPT-F	AGCCCTGGACATCTACTC
CARTPT-R	GATCGGAATGCGTTTACT
AEBP1-F	GAGGTGGTAACTACTGACAGCC
AEBP1-R	CCAGGCTGTATGTGCGAGTGAT
NPTX2-F	GGCAAGCCAACGAGATTGTGCT
NPTX2-R	TGCCATCACTGACAAACAGCGG
AK5-F	CCTGAAAGCAACCCAAAGGAGAC
AK5-R	GAACACTGCGTCTTCATCTCGG
COPG2IT-F	GTGAGCCACCTGAGTTATT
COLEC12-R	TTCCTCCTGCTATTCTACC

## Sheet: Table.S4
Supplementary Table-S4: GSEA enrichment analysis
GSEA enrichment analyses of Cluster A
ID	Description	setSize	enrichmentScore	NES	pvalue	p.adjust	qvalue	rank	leading_edge	core_enrichment
WP_TYROBP_CAUSAL_NETWORK_IN_MICROGLIA	WP_TYROBP_CAUSAL_NETWORK_IN_MICROGLIA	45	0.740675	2.74846	1e-10	2.06455e-08	1.44115e-08	2941	tags=87%, list=23%, signal=67%	RGS1/TCIRG1/TNFRSF1B/STAT5A/CD84/LYL1/CAPG/RBM47/PYCARD/TGFBR1/RPS6KA1/RUNX3/HCLS1/CXCL16/ELF4/HLX/GIMAP2/TYROBP/NCF2/SAMSN1/CREB3L2/MAF/RNASE6/IL10RA/C3/C1QC/GAL3ST4/ITGAX/NCKAP1L/SFT2D2/LOXL3/SLC1A5/CD37/IGSF6/APBB1IP/ABCC4/DPYD/ADAP2/KCNE3
REACTOME_TRANSMISSION_ACROSS_CHEMICAL_SYNAPSES	REACTOME_TRANSMISSION_ACROSS_CHEMICAL_SYNAPSES	223	-0.619435	-2.58808	1e-10	2.06455e-08	1.44115e-08	1878	tags=46%, list=14%, signal=40%	PRKACA/TUBA1A/KRAS/GRIK2/CACNG8/PPFIA2/LIN7A/ALDH5A1/ACHE/PRKAR1A/SLC1A1/HTR3B/CACNA1B/PRKAA2/GRIN1/CACNG2/PPFIA4/CAMKK2/SYN3/CALM1/PRKAG1/EPB41L1/CAMK1/GNAL/PRKACB/GABRG3/APBA1/GABRA2/KIF17/GABRB3/CACNB1/GNG13/CAMK2D/GRIA2/KCNJ3/GLRA3/GNB5/AP2S1/VAMP2/CACNB2/GLRA2/PRKAR2B/TUBA1B/AP2M1/DLG2/NPTN/CACNA1E/TUBA1C/KCNJ4/NRG1/CACNB4/CAMKK1/DLG3/NBEA/GRIN3A/RASGRF1/PRKCG/RIMS1/AKAP5/GRIA3/GABRB2/CAMK4/…
REACTOME_NEURONAL_SYSTEM	REACTOME_NEURONAL_SYSTEM	351	-0.598771	-2.5735	1e-10	2.06455e-08	1.44115e-08	1882	tags=42%, list=14%, signal=37%	PANX1/PRKACA/KCNH3/TUBA1A/KCNC1/KRAS/GRIK2/CACNG8/PPFIA2/KCNMA1/LIN7A/ALDH5A1/ACHE/PRKAR1A/SYT7/SLC1A1/HTR3B/CACNA1B/PRKAA2/KCNA5/GRIN1/KCNH7/CACNG2/KCNK1/PPFIA4/CAMKK2/KCNA2/SYN3/KCNK2/CALM1/PRKAG1/EPB41L1/CAMK1/KCNQ2/APBA2/GNAL/PRKACB/KCNB1/GABRG3/KCNA1/APBA1/GABRA2/KIF17/NRXN1/GABRB3/CACNB1/KCNK4/GNG13/CAMK2D/GRIA2/KCNJ3/GLRA3/KCNH1/GNB5/AP2S1/VAMP2/CACNB2/GLRA2/PRKAR2B/TUBA1B/KCNH5/AP2M1/ABCC…
REACTOME_RESPIRATORY_ELECTRON_TRANSPORT	REACTOME_RESPIRATORY_ELECTRON_TRANSPORT	69	-0.713748	-2.55766	1e-10	2.06455e-08	1.44115e-08	2869	tags=80%, list=22%, signal=63%	NDUFB1/TMEM186/NDUFB2/NDUFV3/NDUFB8/NDUFB9/NDUFA10/NDUFAF2/NDUFA11/NDUFB7/ACAD9/COX11/SDHD/NDUFB4/NDUFA13/NDUFB3/COX6A1/NDUFAF3/NDUFC1/NDUFB11/SDHA/COX8A/NDUFA2/NDUFS2/TACO1/COX4I1/NDUFS4/COQ10B/SCO1/NDUFA12/TRAP1/LRPPRC/UQCRQ/NDUFA3/CYCS/NDUFA1/COX7A2L/CYC1/TMEM126B/NDUFA9/NDUFV1/NDUFB6/COX7B/COX6C/COX6B1/NDUFAF1/NDUFA4/COX5A/NDUFS3/NDUFB5/UQCRFS1/NDUFA7/SDHB/NDUFAB1/NDUFV2
REACTOME_RESPIRATORY_ELECTRON_TRANSPORT_ATP_SYNTHESIS_BY_CHEMIOSMOTIC_COUPLING_AND_HEAT_PRODUCTION_BY_UNCOUPLING_PROTEINS	REACTOME_RESPIRATORY_ELECTRON_TRANSPORT_ATP_SYNTHESIS_BY_CHEMIOSMOTIC_COUPLING_AND_HEAT_PRODUCTION_BY_UNCOUPLING_PROTEINS	74	-0.689724	-2.48565	1e-10	2.06455e-08	1.44115e-08	2869	tags=76%, list=22%, signal=59%	NDUFB1/TMEM186/NDUFB2/NDUFV3/NDUFB8/NDUFB9/NDUFA10/NDUFAF2/NDUFA11/NDUFB7/ACAD9/COX11/SDHD/NDUFB4/NDUFA13/NDUFB3/COX6A1/NDUFAF3/NDUFC1/NDUFB11/SDHA/COX8A/NDUFA2/NDUFS2/TACO1/COX4I1/NDUFS4/COQ10B/SCO1/NDUFA12/TRAP1/LRPPRC/UQCRQ/NDUFA3/CYCS/NDUFA1/COX7A2L/CYC1/TMEM126B/NDUFA9/NDUFV1/NDUFB6/COX7B/COX6C/COX6B1/NDUFAF1/NDUFA4/COX5A/NDUFS3/NDUFB5/UQCRFS1/NDUFA7/SDHB/NDUFAB1/NDUFV2/SLC25A14
REACTOME_NEUROTRANSMITTER_RECEPTORS_AND_POSTSYNAPTIC_SIGNAL_TRANSMISSION	REACTOME_NEUROTRANSMITTER_RECEPTORS_AND_POSTSYNAPTIC_SIGNAL_TRANSMISSION	170	-0.610752	-2.48421	1e-10	2.06455e-08	1.44115e-08	1993	tags=46%, list=15%, signal=40%	GRIN2B/GNG4/PRKACA/TUBA1A/KRAS/GRIK2/CACNG8/LIN7A/PRKAR1A/HTR3B/PRKAA2/GRIN1/CACNG2/CAMKK2/CALM1/PRKAG1/EPB41L1/CAMK1/GNAL/PRKACB/GABRG3/APBA1/GABRA2/KIF17/GABRB3/GNG13/CAMK2D/GRIA2/KCNJ3/GLRA3/GNB5/AP2S1/GLRA2/PRKAR2B/TUBA1B/AP2M1/DLG2/NPTN/TUBA1C/KCNJ4/NRG1/CAMKK1/DLG3/NBEA/GRIN3A/RASGRF1/PRKCG/AKAP5/GRIA3/GABRB2/CAMK4/LIN7B/PRKCB/RASGRF2/PLCB1/GRIA1/ADCY1/GRIA4/PRKAR1B/ACTN2/GABRA3/ARHGEF9/TUB…
KEGG_OXIDATIVE_PHOSPHORYLATION	KEGG_OXIDATIVE_PHOSPHORYLATION	78	-0.662742	-2.41542	1e-10	2.06455e-08	1.44115e-08	2957	tags=72%, list=23%, signal=56%	PPA1/NDUFB1/NDUFB2/NDUFV3/NDUFB8/NDUFB9/NDUFA10/NDUFA11/NDUFB7/COX11/SDHD/NDUFB4/COX7A1/NDUFB3/COX6A1/NDUFC1/COX7A2/SDHA/COX8A/NDUFA2/NDUFS2/COX4I1/NDUFS4/UQCRQ/NDUFA3/ATP6V0A1/NDUFA1/COX7A2L/CYC1/NDUFA9/NDUFV1/ATP6V0E2/NDUFB6/COX7B/COX6C/COX6B1/COX10/NDUFA4/ATP6V0C/COX5A/NDUFS3/NDUFB5/UQCRFS1/NDUFA7/SDHB/ATP6V0B/ATP6V0D1/NDUFAB1/NDUFV2/ATP6V1C1/ATP6AP1/ATP6V1D/ATP6V1E1/ATP6V1H/ATP6V1B2/ATP6V1G2
REACTOME_ACTIVATION_OF_NMDA_RECEPTORS_AND_POSTSYNAPTIC_EVENTS	REACTOME_ACTIVATION_OF_NMDA_RECEPTORS_AND_POSTSYNAPTIC_EVENTS	73	-0.660294	-2.38284	1e-10	2.06455e-08	1.44115e-08	1993	tags=58%, list=15%, signal=49%	GRIN2B/PRKACA/TUBA1A/KRAS/LIN7A/PRKAR1A/PRKAA2/GRIN1/CAMKK2/CALM1/PRKAG1/CAMK1/PRKACB/APBA1/KIF17/CAMK2D/GRIA2/PRKAR2B/TUBA1B/DLG2/TUBA1C/NRG1/CAMKK1/DLG3/NBEA/GRIN3A/RASGRF1/GRIA3/CAMK4/LIN7B/RASGRF2/GRIA1/ADCY1/GRIA4/PRKAR1B/ACTN2/TUBA4A/TUBB2A/GRIN2A/TUBB3/NRGN/NEFL
REACTOME_THE_CITRIC_ACID_TCA_CYCLE_AND_RESPIRATORY_ELECTRON_TRANSPORT	REACTOME_THE_CITRIC_ACID_TCA_CYCLE_AND_RESPIRATORY_ELECTRON_TRANSPORT	117	-0.612031	-2.37514	1e-10	2.06455e-08	1.44115e-08	3057	tags=67%, list=23%, signal=52%	SCO2/LDHB/ME2/NDUFB1/TMEM186/NDUFB2/NDUFV3/NDUFB8/NDUFB9/NDUFA10/NDUFAF2/NDUFA11/NDUFB7/PDHA1/CS/ACAD9/COX11/SDHD/NDUFB4/NDUFA13/NDUFB3/COX6A1/NDUFAF3/NDUFC1/NDUFB11/SDHA/COX8A/NDUFA2/NDUFS2/TACO1/COX4I1/NDUFS4/COQ10B/IDH3B/SCO1/NDUFA12/NNT/ME1/TRAP1/LRPPRC/UQCRQ/NDUFA3/CYCS/PDHB/NDUFA1/COX7A2L/CYC1/TMEM126B/NDUFA9/GLO1/PDHX/NDUFV1/NDUFB6/COX7B/COX6C/COX6B1/HAGH/NDUFAF1/IDH3A/NDUFA4/COX5A/NDUFS3/…
REACTOME_MITOCHONDRIAL_TRANSLATION	REACTOME_MITOCHONDRIAL_TRANSLATION	77	-0.646265	-2.35221	1e-10	2.06455e-08	1.44115e-08	3931	tags=78%, list=30%, signal=55%	MRPS18A/MRPL27/MRPL41/MRPL44/MRPL49/TUFM/MRPS11/MRPL13/MRPL16/MRPL30/MRPL20/AURKAIP1/MRPL42/MRPS27/MRPL11/MRPL34/DAP3/MRPL38/MRPL36/MRPL24/MRPL39/ERAL1/MRPL35/MRPL54/MRPS28/MRPL9/MRPS33/MRPL46/GFM1/MRPS7/MRPS10/MRPL12/MRPL4/MRPS17/MRPL28/MRPL18/MRPL55/MRPS26/MRPS18C/MRPS22/MRPS21/OXA1L/MRPL45/MRPL40/GFM2/MRPL50/CHCHD1/MRPL47/MRPS12/MRPS36/GADD45GIP1/MRPS30/MRPS9/MRPL32/MRPL17/MRPL37/MRPL1/MRPL2/M…
REACTOME_EXTRACELLULAR_MATRIX_ORGANIZATION	REACTOME_EXTRACELLULAR_MATRIX_ORGANIZATION	236	0.472771	2.29704	1e-10	2.06455e-08	1.44115e-08	2374	tags=38%, list=18%, signal=31%	CD44/ITGB4/ADAMTS1/ITGB5/ITGA10/DCN/VCAN/ITGB8/PECAM1/ICAM2/BGN/SERPINH1/TTR/TIMP1/LRP4/EFEMP2/DDR2/SPARC/VCAM1/TGFB3/TNC/COL27A1/PCOLCE/ITGA5/ITGA6/CD151/FGF2/ITGA1/BMP7/CRTAP/COL18A1/FN1/NID1/ADAMTS9/F11R/PLOD2/COL6A1/TGFB2/LAMC1/DST/COL4A4/COL4A5/COL5A3/ADAMTS18/PLOD1/CAPN3/ITGA8/LTBP1/ITGA7/ITGAL/ICAM3/COL8A1/COL21A1/ADAM10/LAMA2/LTBP3/COL6A2/SDC2/MMP8/EMILIN2/COL9A1/MFAP4/LAMA1/COL8A2/CEACAM…
KEGG_PARKINSONS_DISEASE	KEGG_PARKINSONS_DISEASE	78	-0.647176	-2.35869	1.37119e-10	2.59498e-08	1.81142e-08	2869	tags=63%, list=22%, signal=49%	NDUFB1/NDUFB2/NDUFV3/NDUFB8/NDUFB9/NDUFA10/NDUFB7/UBA1/SDHD/NDUFB4/UBB/COX7A1/NDUFB3/COX6A1/NDUFC1/COX7A2/SDHA/COX8A/NDUFA2/NDUFS2/COX4I1/NDUFS4/LRRK2/VDAC2/UQCRQ/NDUFA3/CYCS/SLC25A5/NDUFA1/COX7A2L/CYC1/NDUFA9/NDUFV1/NDUFB6/COX7B/COX6C/COX6B1/NDUFA4/COX5A/NDUFS3/NDUFB5/UQCRFS1/NDUFA7/SDHB/NDUFAB1/NDUFV2/SLC25A4/VDAC1/UCHL1
WP_ELECTRON_TRANSPORT_CHAIN_OXPHOS_SYSTEM_IN_MITOCHONDRIA	WP_ELECTRON_TRANSPORT_CHAIN_OXPHOS_SYSTEM_IN_MITOCHONDRIA	58	-0.70134	-2.43986	1.75578e-10	3.06722e-08	2.14106e-08	2869	tags=78%, list=22%, signal=61%	NDUFB1/NDUFB2/NDUFV3/NDUFB8/NDUFB9/NDUFA10/NDUFB7/COX11/SDHD/NDUFB4/COX7A1/NDUFB3/COX6A1/NDUFC1/COX7A2/SDHA/COX8A/NDUFA2/NDUFS2/COX4I1/NDUFS4/SCO1/NDUFA12/UQCRQ/NDUFA3/SLC25A5/NDUFA1/COX7A2L/NDUFA9/NDUFV1/NDUFB6/COX7B/COX6C/COX6B1/NDUFA4/COX5A/NDUFS3/NDUFB5/UQCRFS1/NDUFA7/SDHB/NDUFAB1/NDUFV2/SLC25A14/SLC25A4
KEGG_CYTOKINE_CYTOKINE_RECEPTOR_INTERACTION	KEGG_CYTOKINE_CYTOKINE_RECEPTOR_INTERACTION	200	0.436011	2.07591	5.26956e-10	8.54798e-08	5.96688e-08	3206	tags=38%, list=25%, signal=29%	IL4R/TNFRSF10B/IL1R2/TNFRSF10D/CXCL1/FLT1/IL1R1/CXCL2/ACVRL1/PDGFRB/IL17RB/TNFRSF1B/TGFB3/TGFBR2/FLT3LG/IL3RA/OSMR/PLEKHO2/INHBB/LIFR/TGFBR1/BMP7/IL18R1/CXCL16/CSF3R/TGFB2/IL15/IL20RA/TNFRSF10A/VEGFB/EGFR/TNFSF14/CSF2RA/IL10RA/LTBR/IL6R/IL21R/BMPR1A/IL17RA/IFNAR2/IL11RA/IL2RA/NGFR/IL6ST/BMPR1B/EDA/EPOR/ACVR2B/EGF/CCL5/CCR2/CXCL12/IL5/HGF/TNFRSF12A/LIF/VEGFC/IL10RB/IL7R/CNTF/CXCL10/GH2/CNTFR/FAS/I…
WP_BURN_WOUND_HEALING	WP_BURN_WOUND_HEALING	77	0.582749	2.42027	7.11398e-10	1.07706e-07	7.51836e-08	3268	tags=62%, list=25%, signal=47%	XIST/DCN/CXCL1/KLF4/PECAM1/SERPINH1/PDGFRB/TIMP1/SPARC/TGFB3/S100A6/TNC/VIM/BCL2/TLR2/TLR5/FN1/TNFAIP3/TAGLN/FGFR3/TGFB2/TLR4/S100A11/NFKBIZ/IL15/S100A9/MYD88/LY96/FGFR1/NOD2/CNN2/EGF/FGFR2/CXCL12/HGF/SFRP2/MMP2/CASP3/TLR7/FGFR4/TLR8/F13A1/CD248/KDR/TLR3/ELN/TLR6/AKT1
WP_SYNAPTIC_VESICLE_PATHWAY	WP_SYNAPTIC_VESICLE_PATHWAY	46	-0.705039	-2.34884	6.50879e-09	9.23841e-07	6.44884e-07	1291	tags=59%, list=10%, signal=53%	CLTA/SLC17A8/CACNA1B/CLTC/SYN3/STX1B/NAPA/DNM1/DNM3/AP2S1/VAMP2/AP2M1/DNM1L/RIMS1/SLC25A4/UNC13A/STX1A/CPLX1/SYN1/SLC17A7/STXBP1/SNAP25/SYP/SYN2/SLC17A6/NSF/SYT1
REACTOME_INTEGRIN_CELL_SURFACE_INTERACTIONS	REACTOME_INTEGRIN_CELL_SURFACE_INTERACTIONS	69	0.581102	2.34331	9.39184e-09	1.24418e-06	8.68492e-07	2685	tags=54%, list=21%, signal=43%	CD44/ITGB5/ITGA10/ITGB8/PECAM1/ICAM2/VCAM1/TNC/ITGA5/ITGA6/ITGA1/COL18A1/FN1/F11R/COL6A1/COL4A4/COL4A5/COL5A3/ITGA8/ITGA7/ITGAL/ICAM3/COL8A1/COL6A2/COL9A1/COL8A2/ITGA2/ITGA11/ITGAX/HSPG2/COL16A1/ICAM4/COL3A1/COL9A2/COL4A2/FGA/JAM2
WP_MALIGNANT_PLEURAL_MESOTHELIOMA	WP_MALIGNANT_PLEURAL_MESOTHELIOMA	339	0.349755	1.75642	9.86137e-09	1.24418e-06	8.68492e-07	2835	tags=41%, list=22%, signal=33%	CD44/UHRF1/ANGPT2/ITGB4/TEAD2/ADAMTS1/WWTR1/LATS2/MKNK2/MAP3K6/ANGPT1/CXCL1/LEF1/FLT1/CTNNA3/PDGFRB/MAP4K4/FZD7/MCL1/CDKN1A/FGF1/SPARC/ITPR3/RASSF1/FOXO1/FLT3LG/SP1/CDH20/PGF/ITGA6/MAPKAPK2/BCL2/SLC2A1/EPHA2/RASSF2/FGF2/ITGA1/RPS6KA1/ACTA2/TEAD4/FN1/NDRG1/EIF4EBP1/STK3/PAK2/LRP5/MAX/RASSF4/TEAD3/CTBP2/FGFR3/LAMC1/FZD9/MAP3K11/COL4A4/MDM4/COL4A5/PODXL/TCF7L1/VEGFB/EGFR/BARD1/TEAD1/WWC1/PIK3CG/MAP3…
REACTOME_COMPLEX_I_BIOGENESIS	REACTOME_COMPLEX_I_BIOGENESIS	37	-0.742073	-2.36849	1.17629e-08	1.40597e-06	9.81436e-07	3350	tags=97%, list=26%, signal=73%	NDUFA6/NDUFS7/NDUFB10/NDUFB1/TMEM186/NDUFB2/NDUFV3/NDUFB8/NDUFB9/NDUFA10/NDUFAF2/NDUFA11/NDUFB7/ACAD9/NDUFB4/NDUFA13/NDUFB3/NDUFAF3/NDUFC1/NDUFB11/NDUFA2/NDUFS2/NDUFS4/NDUFA12/NDUFA3/NDUFA1/TMEM126B/NDUFA9/NDUFV1/NDUFB6/NDUFAF1/NDUFS3/NDUFB5/NDUFA7/NDUFAB1/NDUFV2
REACTOME_VOLTAGE_GATED_POTASSIUM_CHANNELS	REACTOME_VOLTAGE_GATED_POTASSIUM_CHANNELS	39	-0.721069	-2.33187	2.23812e-08	2.54139e-06	1.774e-06	1868	tags=54%, list=14%, signal=46%	KCNH3/KCNC1/KCNA5/KCNH7/KCNA2/KCNQ2/KCNB1/KCNA1/KCNH1/KCNH5/KCND2/KCNG3/KCNAB1/KCNS1/KCNA4/KCNF1/KCNB2/KCNS2/KCNQ5/KCNC2/KCNV1
WP_FRAGILE_X_SYNDROME	WP_FRAGILE_X_SYNDROME	96	-0.574751	-2.17493	2.49795e-08	2.70135e-06	1.88567e-06	2760	tags=51%, list=21%, signal=41%	PPP1CA/TSC2/GPHN/SH3GL3/DLGAP3/CAMK2B/RAP1GAP/SLC6A1/AP2B1/GRIN2B/CLTA/PRKACA/CYFIP2/KCNC1/KRAS/APP/ALDH5A1/PRKAR1A/CLTB/PIK3CB/GRIN1/PPP3CA/PTPN5/CLTC/CAMK1/MAP1B/GRIA2/DNM1/AP2S1/AP2M1/ITPR1/HOMER1/TBC1D7/ARC/KCND2/HCN1/AKAP5/GABRB2/CAMK4/PLCB1/GRIA1/BDNF/GRM1/MAP2K1/GRIN2A/GABRD/GAD1/GABRA1/GABRG2
REACTOME_PROTEIN_PROTEIN_INTERACTIONS_AT_SYNAPSES	REACTOME_PROTEIN_PROTEIN_INTERACTIONS_AT_SYNAPSES	77	-0.598495	-2.17835	3.28534e-08	3.39137e-06	2.36733e-06	2004	tags=47%, list=15%, signal=40%	LRRTM2/GRIN2B/PPFIA2/LIN7A/SYT7/GRIN1/PPFIA4/EPB41L1/APBA2/APBA1/NRXN1/DLGAP1/DLG2/HOMER1/SLITRK1/SLITRK3/DLG3/NLGN4Y/EPB41L3/GRIA3/LIN7B/GRIA1/LRRTM1/GRIA4/NRXN3/SHANK2/STX1A/RTN3/LRFN2/GRM1/SLITRK5/STXBP1/GRIN2A/SLITRK4/DLGAP2/SYT1
WP_MITOCHONDRIAL_COMPLEX_I_ASSEMBLY_MODEL_OXPHOS_SYSTEM	WP_MITOCHONDRIAL_COMPLEX_I_ASSEMBLY_MODEL_OXPHOS_SYSTEM	35	-0.747397	-2.37495	3.61246e-08	3.56691e-06	2.48987e-06	2869	tags=91%, list=22%, signal=72%	NDUFB1/TMEM186/NDUFB2/NDUFV3/NDUFB8/NDUFB9/NDUFA10/NDUFAF2/NDUFB7/ACAD9/NDUFB4/NDUFA13/NDUFB3/NDUFAF3/NDUFC1/NDUFB11/NDUFA2/NDUFS2/NDUFS4/NDUFA12/FOXRED1/NDUFA3/NDUFA1/TMEM126B/NDUFV1/NDUFB6/NDUFAF1/NDUFS3/NDUFB5/NDUFA7/NDUFAB1/NDUFV2
REACTOME_ASPARAGINE_N_LINKED_GLYCOSYLATION	REACTOME_ASPARAGINE_N_LINKED_GLYCOSYLATION	243	-0.450053	-1.89387	3.84677e-08	3.64e-06	2.54089e-06	2887	tags=35%, list=22%, signal=27%	MIA3/DOLPP1/RAB1A/TMED3/SEL1L/KDELR3/MGAT3/ST3GAL5/DPM1/SEC24D/UBC/NEU3/EDEM1/SLC35A1/COG3/TFG/SEC22A/TRAPPC9/MPI/SEC23IP/DHDDS/SPTAN1/ANK3/UBB/ALG6/CNIH2/ALG14/ACTR1A/TRAPPC2/ANK2/PMM1/DCTN6/NANS/ARF1/SCFD1/DCTN2/TUBA1A/ASGR1/B4GALT5/COPA/ST6GAL2/USO1/ST8SIA5/ST8SIA2/PSMC1/UAP1/SPTBN2/SEC23A/DCTN1/RAD23B/TRAPPC5/DYNC1H1/SRD5A3/TRAPPC2L/NAPA/MAN1A1/TRAPPC1/F8/DCTN3/GFPT1/COG1/TUBA1B/NEU1/ACTR10/C…
PID_P53_DOWNSTREAM_PATHWAY	PID_P53_DOWNSTREAM_PATHWAY	106	0.490156	2.16229	5.3063e-08	4.82024e-06	3.36475e-06	2630	tags=50%, list=20%, signal=40%	BCL6/TP53INP1/TNFRSF10B/VCAN/TNFRSF10D/MAP4K4/MCL1/CDKN1A/STEAP3/CAV1/PMAIP1/SP1/BCL2/PYCARD/EPHA2/COL18A1/NDRG1/BTG2/DDB2/GDF15/PERP/TP53BP2/TAP1/CREBBP/PML/TNFRSF10A/EGFR/CCNG1/CD82/RNF144B/SH2D1A/CASP6/ARID3A/ATF3/MDM2/EP300/IRF5/S100A2/HIC1/FDXR/HGF/PLK3/PCBP4/LIF/SFN/TRRAP/RPS27L/MMP2/PRDM1/CCNK/CASP1/BAK1/FAS
WP_COMPLEMENT_SYSTEM_IN_NEURONAL_DEVELOPMENT_AND_PLASTICITY	WP_COMPLEMENT_SYSTEM_IN_NEURONAL_DEVELOPMENT_AND_PLASTICITY	86	0.525539	2.2286	5.73089e-08	5.00571e-06	3.49422e-06	2936	tags=50%, list=22%, signal=39%	CFI/CFH/COLEC12/PLSCR4/CRB2/CRB1/TGFB3/ATP11C/C7/SCRIB/CFB/ATP10A/PARD3/SERPING1/LLGL2/TGFB2/CASP7/C1QA/AXL/C1S/MASP1/C5AR1/C1R/MERTK/ATP11A/PLSCR1/C3AR1/CD59/C3/C1QC/CFD/ITGAX/CD55/ATP8B1/PARD6G/MFGE8/BAK1/FAS/CLU/CASP3/C5/FCN1/GAS6
KEGG_TGF_BETA_SIGNALING_PATHWAY	KEGG_TGF_BETA_SIGNALING_PATHWAY	67	0.560712	2.24408	9.64902e-08	8.11589e-06	5.66527e-06	1946	tags=45%, list=15%, signal=38%	ID3/DCN/ID4/ACVRL1/TGFB3/TGFBR2/ID1/SP1/INHBB/PPP2R1B/TGFBR1/RBL1/BMP7/SMAD6/ROCK1/SMAD5/SMAD9/TGFB2/CREBBP/SMURF2/THBS2/LTBP1/CDKN2B/BMP6/BMPR1A/SMAD1/EP300/BMPR1B/RBL2/ACVR2B
PID_INTEGRIN1_PATHWAY	PID_INTEGRIN1_PATHWAY	57	0.592602	2.3006	1.4342e-07	1.16324e-05	8.11996e-06	2994	tags=65%, list=23%, signal=50%	ITGA10/TGM2/VCAM1/CSPG4/TNC/TGFBI/NPNT/ITGA5/ITGA6/ITGA1/COL18A1/FN1/NID1/COL6A1/LAMC1/COL4A4/COL4A5/THBS2/ITGA8/ITGA7/PLAU/LAMA2/CD14/COL6A2/CD81/LAMA1/ITGA2/ITGA11/PLAUR/LAMA4/COL3A1/LAMA3/FGA/JAM2/F13A1/COL4A1/COL4A3
KEGG_CARDIAC_MUSCLE_CONTRACTION	KEGG_CARDIAC_MUSCLE_CONTRACTION	63	-0.624807	-2.20535	1.70537e-07	1.33548e-05	9.32226e-06	2305	tags=52%, list=18%, signal=43%	COX7A1/COX6A1/COX7A2/COX8A/ATP1A4/COX4I1/SLC9A1/CACNA1C/CACNG8/CACNA1F/CACNG1/UQCRQ/RYR2/COX7A2L/CACNG2/MYH7/CYC1/COX7B/COX6C/COX6B1/CACNB1/COX5A/UQCRFS1/CACNB2/CACNA2D1/SLC8A1/CACNB4/ATP1B1/ATP1A1/ATP2A2/SLC9A6/CACNA2D3/CACNG3
KEGG_HUNTINGTONS_DISEASE	KEGG_HUNTINGTONS_DISEASE	126	-0.513473	-2.02227	1.83643e-07	1.39017e-05	9.70406e-06	2942	tags=53%, list=23%, signal=42%	AP2A1/NDUFB1/NDUFB2/NDUFV3/DNAH1/NDUFB8/NDUFB9/NDUFA10/NDUFB7/SDHD/NDUFB4/COX7A1/NDUFB3/COX6A1/NDUFC1/COX7A2/HTT/AP2B1/SDHA/COX8A/POLR2B/NDUFA2/NDUFS2/GRIN2B/COX4I1/NDUFS4/CLTA/DCTN2/CLTB/VDAC2/GRIN1/UQCRQ/NDUFA3/CYCS/SLC25A5/DCTN1/NDUFA1/PPARGC1A/COX7A2L/CYC1/CLTC/POLR2K/NDUFA9/NDUFV1/NDUFB6/COX7B/COX6C/COX6B1/TBPL1/TAF4B/NDUFA4/DNAL4/COX5A/NDUFS3/NDUFB5/UQCRFS1/NDUFA7/AP2S1/SDHB/AP2M1/ITPR1/NDU…
REACTOME_INTERFERON_GAMMA_SIGNALING	REACTOME_INTERFERON_GAMMA_SIGNALING	70	0.53884	2.18523	2.95769e-07	2.16674e-05	1.51249e-05	3383	tags=60%, list=26%, signal=45%	CD44/IRF7/SOCS3/MT2A/HLA-E/VCAM1/TRIM5/GBP2/HLA-B/GBP3/SP100/MID1/HLA-DPB1/HLA-DPA1/TRIM22/IRF1/HLA-DRA/GBP1/HLA-DRB4/PML/TRIM8/HLA-DQB1/HLA-F/IRF5/TRIM25/HLA-A/IRF8/PTAFR/TRIM14/TRIM6/HLA-G/PTPN11/TRIM21/IRF9/OAS3/IRF3/GBP4/SMAD7/GBP6/OAS2/TRIM62/OASL
REACTOME_INTERLEUKIN_4_AND_INTERLEUKIN_13_SIGNALING	REACTOME_INTERLEUKIN_4_AND_INTERLEUKIN_13_SIGNALING	72	0.544763	2.21943	3.18791e-07	2.25219e-05	1.57213e-05	2577	tags=42%, list=20%, signal=34%	IL4R/BCL6/SOCS3/TIMP1/MCL1/CDKN1A/TNFRSF1B/VCAM1/FOXO1/VIM/FOS/CEBPD/BCL2/FGF2/POU2F1/STAT3/FN1/RHOU/MUC1/SOX2/S1PR1/PIM1/IL6R/ITGAX/HGF/LIF/JUNB/RORA/BATF/MMP2
REACTOME_ER_TO_GOLGI_ANTEROGRADE_TRANSPORT	REACTOME_ER_TO_GOLGI_ANTEROGRADE_TRANSPORT	125	-0.515001	-2.02206	3.27267e-07	2.25219e-05	1.57213e-05	2887	tags=40%, list=22%, signal=31%	MIA3/RAB1A/TMED3/KDELR3/SEC24D/COG3/TFG/SEC22A/TRAPPC9/SEC23IP/SPTAN1/ANK3/CNIH2/ACTR1A/TRAPPC2/ANK2/DCTN6/ARF1/SCFD1/DCTN2/TUBA1A/COPA/USO1/SPTBN2/SEC23A/DCTN1/TRAPPC5/DYNC1H1/TRAPPC2L/NAPA/TRAPPC1/F8/DCTN3/COG1/TUBA1B/ACTR10/ARF3/TRAPPC6B/TUBA1C/DYNC1LI1/COPG2/ARF5/CNIH3/GRIA1/TUBA4A/TUBB2A/NAPB/TUBB3/DYNC1I1/NSF
REACTOME_ECM_PROTEOGLYCANS	REACTOME_ECM_PROTEOGLYCANS	61	0.563113	2.21569	3.7333e-07	2.49363e-05	1.74067e-05	2994	tags=59%, list=23%, signal=46%	ITGB5/DCN/VCAN/BGN/LRP4/SPARC/TGFB3/TNC/FN1/COL6A1/TGFB2/LAMC1/COL4A4/COL4A5/COL5A3/ITGA8/ITGA7/LAMA2/COL6A2/COL9A1/LAMA1/ITGA2/ITGAX/LAMA4/DAG1/MATN3/HSPG2/COL3A1/COL9A2/LAMA3/COL4A2/ASPN/BCAN/MATN4/COL4A1/COL4A3
REACTOME_TRANSPORT_TO_THE_GOLGI_AND_SUBSEQUENT_MODIFICATION	REACTOME_TRANSPORT_TO_THE_GOLGI_AND_SUBSEQUENT_MODIFICATION	151	-0.483806	-1.94004	4.44213e-07	2.88231e-05	2.01198e-05	2887	tags=37%, list=22%, signal=29%	MIA3/RAB1A/TMED3/KDELR3/MGAT3/SEC24D/COG3/TFG/SEC22A/TRAPPC9/SEC23IP/SPTAN1/ANK3/CNIH2/ACTR1A/TRAPPC2/ANK2/DCTN6/ARF1/SCFD1/DCTN2/TUBA1A/B4GALT5/COPA/USO1/ST8SIA2/SPTBN2/SEC23A/DCTN1/TRAPPC5/DYNC1H1/TRAPPC2L/NAPA/MAN1A1/TRAPPC1/F8/DCTN3/COG1/TUBA1B/ACTR10/ARF3/TRAPPC6B/TUBA1C/DYNC1LI1/COPG2/ARF5/CNIH3/GRIA1/B4GALT6/ST8SIA3/TUBA4A/TUBB2A/NAPB/TUBB3/DYNC1I1/NSF
REACTOME_PROTEIN_LOCALIZATION	REACTOME_PROTEIN_LOCALIZATION	120	-0.518979	-2.02872	5.93437e-07	3.7436e-05	2.6132e-05	3122	tags=45%, list=24%, signal=35%	TIMM17B/TIMM9/HSPA9/UBE2D2/PMPCA/AMACR/PEX14/GRPEL2/NDUFB8/COQ2/BCS1L/PEX3/UBE2D1/CHCHD7/UBC/UBL4A/TOMM5/CS/ABCD2/CHCHD3/UBB/TOMM22/TIMM8A/SAMM50/ACOT8/CAMLG/PEX19/APP/TIMM50/TIMM17A/ATAD1/PITRM1/SEC61G/PMPCB/DNAJC19/CYC1/CHCHD2/PEX7/TIMM10/CHCHD10/MPV17/BAAT/GDAP1/NUDT7/TIMM23/IDH3G/VAMP2/SLC27A2/PEX11B/SLC25A4/STX1A/SLC25A12/TOMM20/VDAC1
REACTOME_MITOCHONDRIAL_PROTEIN_IMPORT	REACTOME_MITOCHONDRIAL_PROTEIN_IMPORT	44	-0.6615	-2.19262	6.20787e-07	3.81029e-05	2.65976e-05	3122	tags=68%, list=24%, signal=52%	TIMM17B/TIMM9/HSPA9/PMPCA/GRPEL2/NDUFB8/COQ2/BCS1L/CHCHD7/TOMM5/CS/CHCHD3/TOMM22/TIMM8A/SAMM50/TIMM50/TIMM17A/PITRM1/PMPCB/DNAJC19/CYC1/CHCHD2/TIMM10/CHCHD10/TIMM23/IDH3G/SLC25A4/SLC25A12/TOMM20/VDAC1
WP_LEUKOCYTEINTRINSIC_HIPPO_PATHWAY_FUNCTIONS	WP_LEUKOCYTEINTRINSIC_HIPPO_PATHWAY_FUNCTIONS	25	0.723823	2.34938	6.50208e-07	3.88585e-05	2.7125e-05	2769	tags=72%, list=21%, signal=57%	RAB13/TEAD2/LATS2/FOXO4/FOXO1/TEAD4/NDRG1/STK3/TEAD3/TEAD1/ITGAL/SAV1/RAP1A/MST1/RHOA/LATS1/PRDM1/FERMT3
REACTOME_POTASSIUM_CHANNELS	REACTOME_POTASSIUM_CHANNELS	94	-0.548509	-2.06647	6.83493e-07	3.98003e-05	2.77825e-05	2488	tags=45%, list=19%, signal=36%	HCN4/HCN2/KCNAB2/GNB1/KCNN2/KCNMB2/GABBR1/GNG4/KCNH3/KCNC1/KCNMA1/KCNA5/KCNH7/KCNK1/KCNA2/KCNK2/KCNQ2/KCNB1/KCNA1/KCNK4/GNG13/KCNJ3/KCNH1/GNB5/KCNH5/ABCC8/KCNJ4/KCND2/HCN1/KCNG3/KCNAB1/KCNS1/KCNA4/KCNF1/KCNB2/KCNS2/GABBR2/KCNQ5/GNG3/KCNC2/KCNV1/GNG2
WP_PI3KAKT_SIGNALING_PATHWAY	WP_PI3KAKT_SIGNALING_PATHWAY	265	0.346596	1.70215	7.27757e-07	4.13184e-05	2.88422e-05	3086	tags=41%, list=24%, signal=32%	ANGPT2/ITGB4/IL4R/ITGB5/ITGA10/PKN3/ANGPT1/ITGB8/FLT1/PKN2/LPAR1/PDGFRB/LPAR4/MCL1/CDKN1A/FGF1/TCL1B/FLT3LG/TNC/IL3RA/OSMR/ITGA5/PGF/ITGA6/PCK1/BCL2/PPP2R1B/TLR2/EPHA2/FGF2/SGK1/ITGA1/IKBKB/FN1/EIF4EBP1/COL6A1/CSF3R/FGFR3/LAMC1/GNG12/TLR4/COL4A4/COL4A5/THBS2/ITGA8/VEGFB/PHLPP1/EGFR/CREB3L2/LPAR3/ITGA7/PIK3R5/PIK3CG/AKT2/LAMA2/COL6A2/IL6R/GNB4/CREB5/IFNAR2/CDK6/MDM2/IL2RA/NGFR/EFNA4/NTRK2/COL9A1/S…
REACTOME_RHO_GTPASE_CYCLE	REACTOME_RHO_GTPASE_CYCLE	361	0.315469	1.59855	7.47681e-07	4.14142e-05	2.8909e-05	2338	tags=34%, list=18%, signal=29%	PLXNB1/TJP2/ANLN/PKN3/SPEN/SRGAP1/TRIP10/PKN2/RHOQ/MSI2/LRRC1/RHOC/STEAP3/CAV1/PREX1/WASF2/RHOJ/SPATA13/VIM/STARD8/SCRIB/ARAP1/IQGAP1/NET1/DOCK1/ARHGEF10/GJA1/RTKN/EPHA2/SYDE1/ADD3/DOCK6/WDR6/SNAP23/ROCK1/UACA/PAK2/WAS/SWAP70/PLEKHG3/GNA13/ARHGEF1/KTN1/VAMP3/RHPN2/RHOU/ARHGAP19/ARHGEF6/DST/MAP3K11/CYBA/RHOD/LBR/NCF2/FMNL2/OSBPL11/STOM/RND2/ARHGEF5/ARHGAP17/VANGL2/DLC1/STK38/ACBD5/ARAP3/VRK2/BAIAP…
WP_GABA_RECEPTOR_SIGNALING	WP_GABA_RECEPTOR_SIGNALING	29	-0.743454	-2.26143	8.46949e-07	4.57957e-05	3.19675e-05	1144	tags=52%, list=9%, signal=47%	GABRG3/GABRA2/GABRB3/AP2S1/AP2M1/GABRB2/GABRA3/GABRA4/GABBR2/GABRD/GABRA5/GAD1/GABRA1/GAD2/GABRG2
WP_OXIDATIVE_PHOSPHORYLATION	WP_OXIDATIVE_PHOSPHORYLATION	27	-0.745148	-2.24225	9.52159e-07	5.02873e-05	3.51028e-05	3350	tags=100%, list=26%, signal=75%	NDUFS7/NDUFB10/NDUFB1/NDUFB2/NDUFV3/NDUFB8/NDUFB9/NDUFA10/NDUFA11/NDUFB7/NDUFB4/NDUFC1/NDUFA2/NDUFS2/NDUFS4/NDUFA3/NDUFA9/NDUFV1/NDUFB6/NDUFA4/NDUFS3/NDUFB5/NDUFA7/NDUFAB1/NDUFV2/ATP6AP1
REACTOME_CELL_SURFACE_INTERACTIONS_AT_THE_VASCULAR_WALL	REACTOME_CELL_SURFACE_INTERACTIONS_AT_THE_VASCULAR_WALL	106	0.461327	2.03511	1.02775e-06	5.30459e-05	3.70285e-05	2936	tags=44%, list=22%, signal=35%	CD44/ANGPT2/TNFRSF10B/ANGPT1/TNFRSF10D/PECAM1/INPP5D/ESAM/CAV1/YES1/CD84/ITGA5/ITGA6/CD99/FN1/F11R/GYPC/SLC16A1/SELPLG/SELL/TNFRSF10A/MERTK/ITGAL/SLC7A11/CD74/SDC2/CD58/GLG1/PROCR/SHC1/CEACAM1/SLC7A5/SLC7A9/ITGAX/SOS1/ATP1B2/CD48/PTPN11/LCK/SLC3A2/CD177/JAM2/FCAMR/PF4/CEACAM5/THBD/GAS6
WP_CALCIUM_REGULATION_IN_CARDIAC_CELLS	WP_CALCIUM_REGULATION_IN_CARDIAC_CELLS	125	-0.501003	-1.9671	1.09627e-06	5.5325e-05	3.86194e-05	2003	tags=41%, list=15%, signal=35%	ATP1A4/GNG4/PRKACA/CACNA1C/GNAO1/PRKAR1A/RGS17/CACNA1B/PKIA/PRKCZ/RYR2/PKIB/CALM1/GNAS/SLC8A3/CAMK1/PRKACB/KCNB1/ADRA1D/CACNB1/GNG13/CAMK2D/KCNJ3/GNB5/PRKAR2B/ATP2B3/ITPR1/CACNA1E/SLC8A1/ATP1B1/CASQ1/PRKCG/ATP2B1/ATP2B2/CAMK4/ANXA6/PRKCE/PRKCB/YWHAZ/ADCY1/PRKAR1B/CHRM3/ATP2A2/YWHAG/RGS6/ADRA1B/RGS4/CHRM1/GNG3/RGS7/GNG2
KEGG_ALZHEIMERS_DISEASE	KEGG_ALZHEIMERS_DISEASE	116	-0.513971	-1.99745	1.15805e-06	5.71724e-05	3.9909e-05	3369	tags=58%, list=26%, signal=43%	CALML3/CACNA1D/NDUFA6/NDUFS7/NDUFB10/MME/GRIN2D/MAPT/NDUFB1/NDUFB2/NAE1/NDUFV3/NDUFB8/NDUFB9/NDUFA10/NDUFB7/SDHD/NDUFB4/COX7A1/NDUFB3/COX6A1/NOS1/NDUFC1/COX7A2/SDHA/COX8A/NDUFA2/PSEN2/NDUFS2/GRIN2B/COX4I1/NDUFS4/CACNA1C/CACNA1F/APP/GRIN1/UQCRQ/PPP3CA/NDUFA3/CYCS/NDUFA1/COX7A2L/CYC1/NDUFA9/NDUFV1/CALM1/NDUFB6/COX7B/COX6C/COX6B1/NDUFA4/COX5A/NDUFS3/NDUFB5/UQCRFS1/NDUFA7/CDK5R1/SDHB/ITPR1/NDUFAB1/ND…
REACTOME_DOPAMINE_NEUROTRANSMITTER_RELEASE_CYCLE	REACTOME_DOPAMINE_NEUROTRANSMITTER_RELEASE_CYCLE	18	-0.807131	-2.209	1.57402e-06	7.60554e-05	5.30902e-05	1758	tags=83%, list=13%, signal=72%	PPFIA2/LIN7A/PPFIA4/SYN3/APBA1/VAMP2/RIMS1/LIN7B/STX1A/CPLX1/SYN1/STXBP1/SNAP25/SYN2/SYT1
KEGG_GRAFT_VERSUS_HOST_DISEASE	KEGG_GRAFT_VERSUS_HOST_DISEASE	24	0.727482	2.34163	1.70682e-06	8.07541e-05	5.63701e-05	2630	tags=62%, list=20%, signal=50%	HLA-E/HLA-B/HLA-DPB1/HLA-DMB/HLA-DPA1/HLA-DMA/HLA-DRA/HLA-DRB4/HLA-DOA/HLA-DQB1/HLA-F/CD86/HLA-A/HLA-G/FAS
KEGG_CELL_ADHESION_MOLECULES_CAMS	KEGG_CELL_ADHESION_MOLECULES_CAMS	108	0.457955	2.03342	1.79174e-06	8.30416e-05	5.79669e-05	2025	tags=38%, list=16%, signal=32%	CLDN5/VCAN/ITGB8/PECAM1/ICAM2/ESAM/HLA-E/VCAM1/CLDN15/ITGA6/CD34/HLA-B/CD99/F11R/HLA-DPB1/HLA-DMB/HLA-DPA1/PTPRC/HLA-DMA/CLDN23/HLA-DRA/CD22/HLA-DRB4/HLA-DOA/SELPLG/SELL/ITGA8/CLDN11/ITGAL/ICAM3/HLA-DQB1/SDC2/CD58/HLA-F/CDH5/GLG1/CD86/CLDN18/HLA-A/CADM1/CNTN2
KEGG_PATHWAYS_IN_CANCER	KEGG_PATHWAYS_IN_CANCER	248	0.345812	1.69006	2.48002e-06	0.000112643	7.86298e-05	2784	tags=39%, list=21%, signal=31%	LEF1/CTNNA3/PDGFRB/FZD7/RALGDS/CDKN1A/FGF1/TGFB3/TGFBR2/RASSF1/FOXO1/STAT5A/FLT3LG/FOS/PGF/ITGA6/EPAS1/PIAS4/BCL2/SLC2A1/TGFBR1/FGF2/IKBKB/STAT3/FN1/SMO/RXRA/CBLB/MAX/CSF3R/CTBP2/FGFR3/TGFB2/LAMC1/FZD9/ABL1/GLI1/COL4A4/CREBBP/ERBB2/ZBTB16/PML/TCF7L1/VEGFB/EGFR/ETS1/CDKN2B/CSF2RA/PIK3R5/PIK3CG/GLI3/AKT2/MITF/LAMA2/FZD10/TRAF1/FZD1/RAD51/CDK6/MDM2/EP300/TRAF4/FGF11/FGFR1/CCNE2/SPI1/PPARD/LAMA1/ITGA…
KEGG_ALLOGRAFT_REJECTION	KEGG_ALLOGRAFT_REJECTION	25	0.70455	2.28682	2.53523e-06	0.000112892	7.88039e-05	2630	tags=64%, list=20%, signal=51%	HLA-E/HLA-B/HLA-DPB1/HLA-DMB/HLA-DPA1/HLA-DMA/HLA-DRA/HLA-DRB4/HLA-DOA/HLA-DQB1/HLA-F/CD86/HLA-A/IL5/HLA-G/FAS
REACTOME_INTERLEUKIN_10_SIGNALING	REACTOME_INTERLEUKIN_10_SIGNALING	28	0.690989	2.30394	2.59328e-06	0.000113256	7.90583e-05	2648	tags=61%, list=20%, signal=49%	IL1R2/CXCL1/IL1R1/CXCL2/TIMP1/TNFRSF1B/STAT3/IL10RA/CD86/CCL5/CCR2/PTAFR/LIF/IL10RB/FPR1/CXCL10/IL1RN
WP_COMPLEMENT_SYSTEM	WP_COMPLEMENT_SYSTEM	74	0.509645	2.10525	3.38742e-06	0.000145148	0.00010132	2938	tags=47%, list=22%, signal=37%	CFI/CFH/DCN/ICAM2/C7/CFB/TLR2/SERPING1/WAS/LAMC1/LRP2/C1S/SELPLG/SELL/VSIG4/MASP1/C5AR1/CD93/C3AR1/RPS19/CD59/C3/ITGA2/GNAI2/KLKB1/CFD/ITGAX/PLAUR/CD55/FPR1/F10/FGA/C5/FCN1/F13A1
PID_TAP63_PATHWAY	PID_TAP63_PATHWAY	46	0.585758	2.18124	3.45232e-06	0.000145189	0.000101349	2630	tags=54%, list=20%, signal=44%	ITGB4/CDKN1A/PMAIP1/SP1/HBP1/IKBKB/GDF15/PERP/DICER1/DST/ABL1/DHRS3/PML/ADA/OGG1/MDM2/JAG1/EP300/TRAF4/AEN/S100A2/FDXR/NQO1/MFGE8/FAS
REACTOME_ELASTIC_FIBRE_FORMATION	REACTOME_ELASTIC_FIBRE_FORMATION	35	0.638571	2.25886	3.53821e-06	0.000146096	0.000101982	2051	tags=49%, list=16%, signal=41%	ITGB5/ITGB8/EFEMP2/TGFB3/ITGA5/BMP7/FN1/TGFB2/ITGA8/LTBP1/LTBP3/EMILIN2/MFAP4/FBLN1/LTBP2/EMILIN1/LOXL3
REACTOME_NEUTROPHIL_DEGRANULATION	REACTOME_NEUTROPHIL_DEGRANULATION	365	0.305013	1.5411	3.60847e-06	0.000146336	0.000102149	3129	tags=39%, list=24%, signal=30%	SERPINA3/CD44/TCIRG1/HVCN1/SERPINB6/CXCL1/PECAM1/TTR/BST2/CLEC5A/GSN/GSDMD/S100A12/S100A8/TNFRSF1B/RAB31/PLEKHO2/METTL7A/LTF/RAB27A/IQGAP1/PRDX6/PYCARD/TLR2/CHI3L1/HLA-B/PADI2/CTSH/SNAP23/ROCK1/CMTM6/PTPRC/B4GALT1/TYROBP/VAT1/SLC44A2/COTL1/NBEAL2/CYBA/S100A11/PTPRB/STOM/SELL/C5AR1/HBB/LAMP2/S100A9/HEBP2/ATP11A/SERPINB1/ITGAL/DSP/FCGR2A/LGALS3/PRCP/LILRB3/RHOG/ADAM10/PLAU/DNAJC3/CD14/CD93/TBC1D10C…
PID_FRA_PATHWAY	PID_FRA_PATHWAY	26	0.710893	2.31793	3.74126e-06	0.00014906	0.000104051	2907	tags=81%, list=22%, signal=63%	ITGB4/DCN/SP1/NFATC2/GJA1/NFATC1/NFATC3/PLAU/EP300/MGP/FOSL2/USF2/PLAUR/NOS3/LIF/JUNB/LAMA3/MMP2/ATF4/JUND/THBD
WP_NEURAL_CREST_DIFFERENTIATION	WP_NEURAL_CREST_DIFFERENTIATION	83	0.48218	2.02375	4.06617e-06	0.000157525	0.00010996	2391	tags=37%, list=18%, signal=31%	GFAP/ZIC1/ASCL1/HEY2/SOX9/ID1/OLIG1/NOTCH2/FGF2/MIA/BMP7/HDAC7/RBPJ/CTBP2/FGFR3/NOTCH1/TCF7L1/NOTCH4/ETS1/MITF/SMAD1/FGFR1/DVL2/DLL4/HES1/FGFR2/TBX6/RHOB/SNAI1/MSX2/OLIG2
REACTOME_HIV_INFECTION	REACTOME_HIV_INFECTION	175	-0.44703	-1.8271	4.09247e-06	0.000157525	0.00010996	3178	tags=43%, list=24%, signal=33%	PSMA4/GTF2H3/SUPT16H/CCNT2/VPS28/GTF2E1/PSMA2/AP2A1/GTF2H1/PSME3/NMT2/CUL5/NUP50/UBC/PSMD4/GTF2H4/HMGA1/CHMP2B/UBB/ERCC3/PSMB5/PSMB6/TSG101/SKP1/PSMD5/AP2B1/LIG4/RANBP2/PSMC2/POLR2B/PSMD3/AP1S1/ARF1/PSMB4/TAF9B/PDCD6IP/CHMP5/XRCC6/RAN/BTRC/GTF2B/AP1S2/RANBP1/PSMD12/PSMC1/PSMC3/SUPT4H1/FEN1/PSMD14/SLC25A5/NUP155/PSMC6/POLR2K/PPIA/CCNH/TAF7L/CHMP4B/NEDD4L/RNGTT/KPNA1/RNMT/PSMA1/TAF4B/PSMD1/MNAT1/PS…
WP_ALLOGRAFT_REJECTION	WP_ALLOGRAFT_REJECTION	66	0.519308	2.06284	4.94796e-06	0.00018728	0.00013073	3782	tags=59%, list=29%, signal=42%	HLA-E/C7/VIM/HLA-B/HLA-DPB1/HLA-DMB/HLA-DPA1/HLA-DMA/HLA-DRA/CASP7/C1QA/HLA-DOA/ABCB1/HLA-DQB1/HLA-F/IL2RA/C3/C1QC/GNLY/CD86/BHMT2/HLA-A/CXCL12/IL5/GABPA/HLA-G/CD55/MICA/FAS/CASP3/C5/PDGFRA/CXCL11/CD40/CASP8/PRF1/C6/GDNF/C8A
REACTOME_NEUROTRANSMITTER_RELEASE_CYCLE	REACTOME_NEUROTRANSMITTER_RELEASE_CYCLE	41	-0.651787	-2.12904	5.60924e-06	0.000208829	0.000145772	1758	tags=54%, list=13%, signal=47%	PPFIA2/LIN7A/ALDH5A1/SLC1A1/PPFIA4/SYN3/APBA1/VAMP2/RIMS1/LIN7B/STX1A/GLS/CPLX1/SYN1/GLS2/SLC17A7/STXBP1/SNAP25/SYN2/GAD1/GAD2/SYT1
PID_INTEGRIN_CS_PATHWAY	PID_INTEGRIN_CS_PATHWAY	20	0.729419	2.20708	6.1416e-06	0.000224961	0.000157033	2019	tags=65%, list=15%, signal=55%	ITGB4/ITGB5/ITGA10/ITGB8/ITGA5/ITGA6/ITGA1/ITGA8/ITGA7/ITGAL/ITGA2/ITGA11/ITGAX
NABA_CORE_MATRISOME	NABA_CORE_MATRISOME	212	0.346644	1.65416	6.90231e-06	0.000248812	0.000173682	2994	tags=39%, list=23%, signal=31%	AEBP1/SRGN/ECM2/DCN/VCAN/BGN/EFEMP2/SPARC/PAPLN/TNC/COL27A1/TGFBI/PCOLCE/NPNT/SRPX2/IGFBP7/IGFBP5/ABI3BP/LGI4/PODN/COL18A1/FN1/NID1/OGN/SMOC1/COL6A1/LAMC1/HAPLN2/COL4A4/COL4A5/COL5A3/THBS2/SMOC2/LTBP1/COL8A1/PRELP/COL21A1/LAMA2/FGL1/LTBP3/COL6A2/EGFLAM/EMILIN2/SRPX/CHADL/NTN1/COL9A1/TNFAIP6/MFAP4/EMID1/FGL2/MGP/LAMA1/COL8A2/OMD/FBLN1/NTN5/LTBP2/EMILIN1/LAMA4/TSKU/MATN3/PRG4/HSPG2/COL16A1/COL3A1/C…
REACTOME_COMPLEMENT_CASCADE	REACTOME_COMPLEMENT_CASCADE	43	0.576892	2.14343	7.79231e-06	0.000276505	0.000193013	2848	tags=47%, list=22%, signal=36%	CFI/CFH/C7/CFB/SERPING1/C1QA/C1S/MASP1/C5AR1/C1R/C3AR1/CD81/CD59/C3/C1QC/CFD/CD55/CLU/C5/FCN1
REACTOME_RHOC_GTPASE_CYCLE	REACTOME_RHOC_GTPASE_CYCLE	59	0.529993	2.06787	8.94472e-06	0.000312515	0.00021815	1905	tags=44%, list=15%, signal=38%	TJP2/ANLN/PKN3/PKN2/RHOC/CAV1/PREX1/IQGAP1/ARHGEF10/RTKN/ROCK1/ARHGEF1/VAMP3/LBR/FMNL2/STOM/ARHGEF5/DLC1/ACBD5/FMNL3/MYO9B/ARHGEF10L/ABCD3/ARHGAP5/LMAN1/ARHGAP21
REACTOME_GABA_RECEPTOR_ACTIVATION	REACTOME_GABA_RECEPTOR_ACTIVATION	54	-0.592076	-2.05084	9.40021e-06	0.000323453	0.000225785	1179	tags=37%, list=9%, signal=34%	GNAL/GABRG3/GABRA2/GABRB3/GNG13/KCNJ3/GNB5/NPTN/KCNJ4/GABRB2/ADCY1/GABRA3/ARHGEF9/GABRA4/GABBR2/GNG3/GABRA5/GNG2/GABRA1/GABRG2
WP_COMMON_PATHWAYS_UNDERLYING_DRUG_ADDICTION	WP_COMMON_PATHWAYS_UNDERLYING_DRUG_ADDICTION	32	-0.694735	-2.15059	1.03417e-05	0.000350538	0.000244691	1878	tags=56%, list=14%, signal=48%	PRKACA/ACTB/GRIN1/DRD1/CALM1/GNAS/PRKACB/GRIA2/PRKCG/GRIA3/CAMK4/PRKCB/GRIA1/ADCY1/GRIA4/GRM1/MAP2K1/GRIN2A
WP_EBOLA_VIRUS_INFECTION_IN_HOST	WP_EBOLA_VIRUS_INFECTION_IN_HOST	104	0.438457	1.93208	1.16278e-05	0.000388335	0.000271076	2970	tags=50%, list=23%, signal=39%	SCIN/ICAM2/IRF7/BST2/SOCS3/GSN/RHOC/HLA-E/CAV1/ITGA5/ITGA6/IQGAP1/HAVCR2/HLA-B/ITGA1/HLA-DPB1/HLA-DMB/HLA-DPA1/HLA-DMA/FLNB/TLR4/HLA-DRA/CREBBP/AXL/HLA-DOA/EGFR/FLNC/MERTK/ICAM3/HLA-DQB1/HLA-F/EP300/NEDD4/ITGA2/HLA-A/CD300A/ADAM17/RHOB/FOLR1/CAV2/HLA-G/RHOA/IKBKE/TPCN2/MFGE8/RELA/CLTCL1/IRF3/GAS6/REL/DAB2IP/RFC1
PID_MYC_REPRESS_PATHWAY	PID_MYC_REPRESS_PATHWAY	46	0.565291	2.10503	1.18169e-05	0.00038893	0.000271491	2673	tags=54%, list=20%, signal=43%	ITGB4/TJP2/ZFP36L1/PDGFRB/CFLAR/CDKN1A/SP1/ITGA6/CEBPD/BCL2/RBL1/NDRG1/MAX/ERBB2/CDKN2B/EP300/SPI1/CCL5/NDRG2/IRF8/CEBPA/SLC11A1/DNMT3A/ALDH9A1/CLU
KEGG_LEISHMANIA_INFECTION	KEGG_LEISHMANIA_INFECTION	42	0.585379	2.17055	1.20741e-05	0.000391719	0.000273438	1865	tags=48%, list=14%, signal=41%	TGFB3/FOS/TLR2/HLA-DPB1/HLA-DMB/HLA-DPA1/HLA-DMA/TGFB2/TLR4/HLA-DRA/CYBA/NCF2/HLA-DRB4/HLA-DOA/FCGR2A/HLA-DQB1/MYD88/ELK1/C3/NFKBIB
REACTOME_TRANSCRIPTIONAL_REGULATION_OF_GRANULOPOIESIS	REACTOME_TRANSCRIPTIONAL_REGULATION_OF_GRANULOPOIESIS	23	0.69881	2.23856	1.24738e-05	0.000393444	0.000274642	2100	tags=65%, list=16%, signal=55%	LEF1/CDKN1A/FLI1/STAT3/TAL1/RXRA/GATA2/CSF3R/PML/DEK/IL6R/EP300/SPI1/CDK4/CEBPA
REACTOME_NEUREXINS_AND_NEUROLIGINS	REACTOME_NEUREXINS_AND_NEUROLIGINS	48	-0.611465	-2.05665	1.24503e-05	0.000393444	0.000274642	2004	tags=60%, list=15%, signal=51%	SYT12/DLGAP3/NLGN1/NLGN4X/LRRTM2/GRIN2B/LIN7A/SYT7/GRIN1/EPB41L1/APBA2/APBA1/NRXN1/DLGAP1/DLG2/HOMER1/DLG3/NLGN4Y/EPB41L3/LIN7B/LRRTM1/NRXN3/SHANK2/STX1A/GRM1/STXBP1/GRIN2A/DLGAP2/SYT1
REACTOME_IMMUNOREGULATORY_INTERACTIONS_BETWEEN_A_LYMPHOID_AND_A_NON_LYMPHOID_CELL	REACTOME_IMMUNOREGULATORY_INTERACTIONS_BETWEEN_A_LYMPHOID_AND_A_NON_LYMPHOID_CELL	98	0.442338	1.9248	1.31502e-05	0.000409097	0.000285569	3471	tags=46%, list=27%, signal=34%	IFITM1/ICAM2/COLEC12/CLEC2B/HLA-E/VCAM1/CD34/TREM2/HLA-B/CD99/LILRB5/TYROBP/CD22/MICB/LILRB1/SIGLEC8/SELL/SIGLEC11/ITGAL/ICAM3/SH2D1A/LILRB3/LILRA2/HLA-F/CD81/C3/SIGLEC10/HLA-A/CD300A/HLA-G/ICAM4/COL3A1/LILRB2/MICA/PILRA/CD300LF/TREML1/LAIR1/KLRB1/CD40/ITGB7/LILRA3/RAET1E/KLRG1/LILRA5
WP_TGFBETA_RECEPTOR_SIGNALING_IN_SKELETAL_DYSPLASIAS	WP_TGFBETA_RECEPTOR_SIGNALING_IN_SKELETAL_DYSPLASIAS	40	0.589886	2.14676	1.33769e-05	0.000410526	0.000286566	2193	tags=52%, list=17%, signal=44%	LEF1/TGFBR2/FOS/TGFBR1/STAT3/RUNX3/SMAD6/SMAD5/SMAD9/CREBBP/ZNF423/LTBP1/SKI/LTBP3/BAMBI/SMAD1/EP300/ENG/EGF/RUNX2/LIF
REACTOME_ASSEMBLY_AND_CELL_SURFACE_PRESENTATION_OF_NMDA_RECEPTORS	REACTOME_ASSEMBLY_AND_CELL_SURFACE_PRESENTATION_OF_NMDA_RECEPTORS	31	-0.67732	-2.07561	1.47145e-05	0.000445554	0.000311017	1993	tags=65%, list=15%, signal=55%	GRIN2B/TUBA1A/LIN7A/GRIN1/APBA1/KIF17/CAMK2D/TUBA1B/DLG2/TUBA1C/DLG3/NBEA/GRIN3A/LIN7B/ACTN2/TUBA4A/TUBB2A/GRIN2A/TUBB3/NEFL
REACTOME_SIGNALING_BY_INTERLEUKINS	REACTOME_SIGNALING_BY_INTERLEUKINS	347	0.303522	1.51767	1.50709e-05	0.000450342	0.00031436	3078	tags=38%, list=24%, signal=30%	IL4R/BCL6/IL1R2/CXCL1/INPP5D/IL1R1/CXCL2/SOCS3/TIMP1/GSDMD/S100A12/MCL1/CDKN1A/INPPL1/IL17RB/TNFRSF1B/VCAM1/MSN/YES1/FOXO1/STAT5A/VIM/FOS/IL3RA/OSMR/MAPKAPK3/CEBPD/PSMB8/MAPKAPK2/PELI2/LIFR/BCL2/PPP2R1B/HAVCR2/FGF2/POU2F1/IKBKB/RPS6KA1/STAT3/MAP3K8/FN1/IL18R1/IRAK3/LCP1/PAK2/CSF3R/TNIP2/RHOU/TXLNA/IL15/GAB2/SIGIRR/MUC1/IL20RA/SOX2/S1PR1/PIM1/CSF2RA/IL1RL1/IL32/PSMB9/MAP3K3/HNRNPF/IL10RA/MYD88/IL6…
WP_OLIGODENDROCYTE_SPECIFICATION_AND_DIFFERENTIATION_LEADING_TO_MYELIN_COMPONENTS_FOR_CNS	WP_OLIGODENDROCYTE_SPECIFICATION_AND_DIFFERENTIATION_LEADING_TO_MYELIN_COMPONENTS_FOR_CNS	24	0.695773	2.23957	1.58769e-05	0.000461781	0.000322344	2520	tags=58%, list=19%, signal=47%	CXCL1/CXCL2/ASCL1/SOX9/NKX2-2/OLIG1/FGF2/SOX8/PLP1/SOX6/LIF/CNP/OLIG2/CNTF
REACTOME_MOLECULES_ASSOCIATED_WITH_ELASTIC_FIBRES	REACTOME_MOLECULES_ASSOCIATED_WITH_ELASTIC_FIBRES	31	0.645333	2.22021	1.60637e-05	0.000461781	0.000322344	2017	tags=48%, list=15%, signal=41%	ITGB5/ITGB8/EFEMP2/TGFB3/BMP7/FN1/TGFB2/ITGA8/LTBP1/LTBP3/EMILIN2/MFAP4/FBLN1/LTBP2/EMILIN1
REACTOME_COPI_MEDIATED_ANTEROGRADE_TRANSPORT	REACTOME_COPI_MEDIATED_ANTEROGRADE_TRANSPORT	81	-0.521115	-1.91117	1.58975e-05	0.000461781	0.000322344	2834	tags=41%, list=22%, signal=32%	RAB1A/TMED3/KDELR3/COG3/SPTAN1/ANK3/ACTR1A/ANK2/DCTN6/ARF1/DCTN2/TUBA1A/COPA/USO1/SPTBN2/DCTN1/DYNC1H1/NAPA/DCTN3/COG1/TUBA1B/ACTR10/ARF3/TUBA1C/DYNC1LI1/COPG2/ARF5/TUBA4A/TUBB2A/NAPB/TUBB3/DYNC1I1/NSF
WP_SMALL_CELL_LUNG_CANCER	WP_SMALL_CELL_LUNG_CANCER	74	0.485794	2.00672	1.83563e-05	0.000521088	0.000363744	3385	tags=55%, list=26%, signal=41%	CDKN1A/GADD45G/ITGA6/BCL2/GADD45B/IKBKB/FN1/RXRA/DDB2/MAX/LAMC1/COL4A4/COL4A5/CDKN1C/CDKN2B/AKT2/LAMA2/TRAF1/CDK6/TRAF4/CCNE2/LAMA1/ITGA2/NFKBIB/CDK4/CKS1B/LAMA4/LAMA3/BIRC3/COL4A2/BAK1/RELA/CASP3/CDKN1B/COL4A1/COL4A3/BIRC2/APAF1/AKT1/PIK3CD/CASP8
REACTOME_RHOA_GTPASE_CYCLE	REACTOME_RHOA_GTPASE_CYCLE	115	0.404599	1.80976	1.87353e-05	0.000525284	0.000366672	2338	tags=40%, list=18%, signal=33%	TJP2/ANLN/PKN3/SRGAP1/PKN2/CAV1/PREX1/STARD8/ARAP1/IQGAP1/NET1/ARHGEF10/RTKN/SNAP23/ROCK1/PLEKHG3/ARHGEF1/KTN1/VAMP3/RHPN2/ARHGAP19/LBR/STOM/ARHGEF5/DLC1/ACBD5/ARAP3/DOCK2/ARHGAP9/FMNL3/MYO9B/ARHGEF10L/VAV1/ARHGAP11A/ABCD3/ARHGAP5/LMAN1/ARHGAP21/DEF6/ARHGAP22/PREX2/ARHGDIB/JUP/RHPN1/ARHGAP23/RHOA
WP_NETWORK_MAP_OF_SARSCOV2_SIGNALING_PATHWAY	WP_NETWORK_MAP_OF_SARSCOV2_SIGNALING_PATHWAY	162	0.371089	1.74123	1.99797e-05	0.000553339	0.000386256	3648	tags=41%, list=28%, signal=30%	CD163/CFI/CFH/IL1R2/CXCL1/IFITM1/IFITM3/BST2/CXCL2/GSN/STEAP3/TGFBR2/FOS/CFB/IFI27/APOC1/SERPINA5/FGF2/FN1/CXCL16/EIF4EBP1/BTN3A1/SMAD5/NFATC3/APOD/HLA-DRA/C1S/C1R/IFIH1/HBB/CD14/MYD88/HP/SMAD1/IL16/TF/IFI44L/CCL5/CXCL12/IL5/JUNB/MMP25/LCK/CXCL10/FGA/CASP3/IRF9/LBP/CASP5/PF4/LRG1/IRF3/GTSE1/CARD11/AHR/OAS2/HIF1A/AKT1/COL7A1/CD2/CASP8/GP1BA/TRAF2/DDX58/CTSZ/CCL20
REACTOME_PHASE_0_RAPID_DEPOLARISATION	REACTOME_PHASE_0_RAPID_DEPOLARISATION	30	-0.675586	-2.07257	2.36194e-05	0.000646262	0.00045112	1851	tags=70%, list=14%, signal=60%	CACNG7/SCN3A/SCN7A/CAMK2G/CAMK2B/CACNA1C/SCN1B/CACNG8/SCN9A/SCN1A/SCN4B/CALM1/CACNB1/FGF14/CAMK2D/CACNB2/SCN2A/FGF13/SCN2B/SCN3B/FGF12
REACTOME_INTERFERON_SIGNALING	REACTOME_INTERFERON_SIGNALING	157	0.370742	1.73798	2.66766e-05	0.000721221	0.000503446	2882	tags=37%, list=22%, signal=29%	CD44/IFITM2/IFITM1/IRF7/IFITM3/BST2/SOCS3/MT2A/HLA-E/VCAM1/TRIM5/GBP2/XAF1/PSMB8/IFI27/ISG20/HLA-B/GBP3/SP100/MID1/HLA-DPB1/HLA-DPA1/FLNB/TRIM22/IRF1/HLA-DRA/GBP1/HLA-DRB4/PML/TRIM8/NUP188/SAMHD1/HLA-DQB1/HLA-F/IFNAR2/NEDD4/IRF5/IFI35/TRIM25/HLA-A/IRF8/TPR/PTAFR/TRIM14/STAT2/TRIM6/PPM1B/HLA-G/EIF4G1/PTPN11/IFIT2/TRIM21/NUP98/NUP43/IRF9/OAS3/IRF3/GBP4
WP_HIPPOYAP_SIGNALING_PATHWAY	WP_HIPPOYAP_SIGNALING_PATHWAY	20	0.700367	2.11917	2.87936e-05	0.000769111	0.000536875	2549	tags=65%, list=20%, signal=52%	TEAD2/LATS2/MAP4K4/RASSF1/TEAD4/NDRG1/STK3/TEAD3/TEAD1/SAV1/MST1/CXCL10/LATS1
WP_CYTOPLASMIC_RIBOSOMAL_PROTEINS	WP_CYTOPLASMIC_RIBOSOMAL_PROTEINS	65	0.488963	1.93863	2.98026e-05	0.000769111	0.000536875	4090	tags=66%, list=31%, signal=46%	RPS6KA1/RPS3/RPS9/RPL11/RPL37/RPS16/RPS15A/RPS19/RPS11/RPS8/RPS12/RPS4X/RPS27/RPS29/RPL18/RPS5/RPS6KB2/RPS17/RPLP1/RPL39/RPS25/RPL27A/RPS6KA3/RPS15/RPL8/RPL14/FAU/RPL12/RPS24/RPL35A/RPL37A/RPS23/RPS28/RPL35/RPS27A/RPS6KA2/RPLP2/RPS18/RPL34/RPL36/RPL19/RPL32/RPS14
KEGG_FOCAL_ADHESION	KEGG_FOCAL_ADHESION	155	0.369331	1.71935	2.9771e-05	0.000769111	0.000536875	2493	tags=40%, list=19%, signal=33%	ITGB4/ITGB5/ITGA10/ITGB8/FLT1/PDGFRB/CAV1/PXN/TNC/PARVG/ITGA5/PGF/ITGA6/BCL2/DOCK1/MYL9/ITGA1/FN1/ROCK1/PAK2/COL6A1/LAMC1/FLNB/COL4A4/ERBB2/COL5A3/THBS2/ITGA8/VEGFB/EGFR/FLNC/ITGA7/PIK3R5/PIK3CG/AKT2/LAMA2/COL6A2/VAV1/ELK1/SHC1/MYLK/ARHGAP5/LAMA1/ITGA2/PPP1CC/EGF/ITGA11/PAK4/LAMA4/VCL/HGF/RAP1A/RAPGEF1/VEGFC/SOS1/CAV2/RHOA/COL3A1/LAMA3/BIRC3/COL4A2/RAP1B
WP_FOCAL_ADHESION_PI3KAKTMTORSIGNALING_PATHWAY	WP_FOCAL_ADHESION_PI3KAKTMTORSIGNALING_PATHWAY	253	0.314434	1.54143	2.97466e-05	0.000769111	0.000536875	3086	tags=40%, list=24%, signal=31%	ANGPT2/ITGB4/IL4R/ITGB5/ITGA10/ANGPT1/ITGB8/FLT1/LPAR1/PDGFRB/LPAR4/CDKN1A/FGF1/TCL1B/FOXO1/TNC/IL3RA/OSMR/ITGA5/PGF/ITGA6/EPAS1/PFKFB3/SLC2A1/PPP2R1B/EPHA2/FGF2/IKBKB/FN1/EIF4EBP1/CSF3R/FGFR3/LAMC1/GNG12/COL4A4/SREBF1/COL5A3/THBS2/ITGA8/VEGFB/PHLPP1/EGFR/CREB3L2/LPAR3/ITGA7/ITGAL/PIK3R5/PIK3CG/AKT2/LAMA2/COL6A2/IL6R/GNB4/CREB5/IFNAR2/MDM2/IL2RA/NGFR/EFNA4/CAB39L/STK11/FGF11/FGFR1/EPOR/LAMA1/ITGA…
REACTOME_SIGNALING_BY_TGFB_FAMILY_MEMBERS	REACTOME_SIGNALING_BY_TGFB_FAMILY_MEMBERS	99	0.422438	1.8417	3.19155e-05	0.000814384	0.000568478	1946	tags=36%, list=15%, signal=31%	WWTR1/ITGB5/ITGB8/ACVRL1/YBX1/TGFB3/TGFBR2/SP1/INHBB/PARD3/TGFBR1/RBL1/CGN/FSTL1/SMAD6/F11R/SMAD5/SMAD9/TGFB2/SMURF2/TGIF2/ITGA8/LTBP1/SKI/CDKN2B/LTBP3/BMPR1A/BAMBI/SMAD1/FSTL3/EP300/CCNT1/BMPR1B/PPP1CC/LTBP2/ACVR2B
WP_TGFBETA_RECEPTOR_SIGNALING	WP_TGFBETA_RECEPTOR_SIGNALING	37	0.590992	2.12876	3.38979e-05	0.000846326	0.000590775	2193	tags=54%, list=17%, signal=45%	LEF1/TGFBR2/FOS/TGFBR1/STAT3/RUNX3/SMAD6/SMAD5/SMAD9/CREBBP/ZNF423/LTBP1/SKI/BAMBI/SMAD1/EP300/ENG/EGF/RUNX2/LIF
REACTOME_DISEASES_ASSOCIATED_WITH_GLYCOSAMINOGLYCAN_METABOLISM	REACTOME_DISEASES_ASSOCIATED_WITH_GLYCOSAMINOGLYCAN_METABOLISM	37	0.590376	2.12654	3.42853e-05	0.000846326	0.000590775	1829	tags=43%, list=14%, signal=37%	CHST6/DCN/VCAN/BGN/CSPG4/SLC26A2/CHST3/OGN/B4GALT1/CHST14/CHSY1/PRELP/SDC2/GPC2/OMD/GPC4
REACTOME_REGULATION_OF_INSULIN_SECRETION	REACTOME_REGULATION_OF_INSULIN_SECRETION	68	-0.53538	-1.91632	3.40454e-05	0.000846326	0.000590775	2048	tags=43%, list=16%, signal=36%	ACSL3/ADRA2A/GNG4/PRKACA/CACNA1C/PRKAR1A/ACSL4/GNAS/PRKACB/KCNB1/GNG13/GNB5/SYT5/VAMP2/CACNB2/PRKAR2B/ABCC8/ITPR1/CACNA1E/AKAP5/PLCB1/PRKAR1B/STX1A/CHRM3/STXBP1/SNAP25/GNG3/KCNC2/GNG2
REACTOME_TRAFFICKING_OF_AMPA_RECEPTORS	REACTOME_TRAFFICKING_OF_AMPA_RECEPTORS	28	-0.677345	-2.05031	4.15812e-05	0.000999792	0.000697901	1338	tags=64%, list=10%, signal=58%	CAMK2G/CAMK2B/AP2B1/CACNG8/CACNG2/EPB41L1/CAMK2D/GRIA2/AP2S1/AP2M1/PRKCG/AKAP5/GRIA3/PRKCB/GRIA1/GRIA4/NSF/CACNG3
WP_SPLICING_FACTOR_NOVA_REGULATED_SYNAPTIC_PROTEINS	WP_SPLICING_FACTOR_NOVA_REGULATED_SYNAPTIC_PROTEINS	39	-0.622543	-2.01325	4.1546e-05	0.000999792	0.000697901	2674	tags=59%, list=20%, signal=47%	GPHN/CAMK2G/RAP1GAP/ANK3/APLP2/GRIN2B/GRIK2/KCNMA1/GRIN1/PRKCZ/CADM3/CLSTN1/EPB41L1/KCNQ2/TERF2IP/MAPK9/NCDN/ATP2B1/EPB41L3/CHL1/NTNG1/GABBR2/GABRG2
KEGG_HEMATOPOIETIC_CELL_LINEAGE	KEGG_HEMATOPOIETIC_CELL_LINEAGE	69	0.480643	1.93821	4.21795e-05	0.000999792	0.000697901	2423	tags=39%, list=19%, signal=32%	CD44/IL4R/IL1R2/IL1R1/FLT3LG/IL3RA/ITGA5/ITGA6/CD34/ITGA1/CSF3R/HLA-DRA/CD22/HLA-DRB4/CSF2RA/CD14/IL6R/IL11RA/IL2RA/CD59/EPOR/ITGA2/ANPEP/IL5/CD37/CD55/IL7R
REACTOME_COLLAGEN_FORMATION	REACTOME_COLLAGEN_FORMATION	64	0.485152	1.91973	4.27036e-05	0.000999792	0.000697901	2507	tags=45%, list=19%, signal=37%	ITGB4/SERPINH1/COL27A1/PCOLCE/ITGA6/CD151/CRTAP/COL18A1/PLOD2/COL6A1/DST/COL4A4/COL4A5/COL5A3/PLOD1/COL8A1/COL21A1/COL6A2/COL9A1/COL8A2/CTSS/LOXL3/P4HA1/COL16A1/COL3A1/COL9A2/LAMA3/COL4A2/COL20A1
KEGG_CALCIUM_SIGNALING_PATHWAY	KEGG_CALCIUM_SIGNALING_PATHWAY	153	-0.439981	-1.77292	4.23146e-05	0.000999792	0.000697901	1893	tags=32%, list=14%, signal=28%	ATP2B4/PRKACA/CACNA1C/TRPC1/CACNA1F/VDAC2/CACNA1G/CACNA1B/GRIN1/PPP3CA/SLC25A5/RYR2/DRD1/CALM1/GNAS/SLC8A3/GNAL/PRKACB/ADRA1D/HTR4/CAMK2D/PTK2B/ATP2B3/ITPR1/PDE1A/ITPKA/CACNA1E/SLC8A1/PDE1B/PRKCG/ATP2B1/PPP3R1/ATP2B2/CAMK4/SLC25A4/SLC8A2/PRKCB/PLCB1/ADCY1/CHRM3/ATP2A2/VDAC1/HTR2C/GRM1/ADRA1B/PPP3CB/GRIN2A/CHRM1/CCKBR
WP_EXTRAFOLLICULAR_B_CELL_ACTIVATION_BY_SARSCOV2	WP_EXTRAFOLLICULAR_B_CELL_ACTIVATION_BY_SARSCOV2	52	0.533949	2.01282	4.44405e-05	0.00102984	0.000718877	3293	tags=52%, list=25%, signal=39%	BCL6/IFITM1/FOXO1/STAT5A/PTPRC/TLR4/CD22/SELL/CD82/ETS1/MAF/IFNAR2/C3/GPR183/IRF8/ITGAX/CXCL12/IFIT2/PRDM1/MFGE8/FCRL5/ZEB2/TLR7/CD69/TBX21/CD40/BCR
REACTOME_TRAFFICKING_OF_GLUR2_CONTAINING_AMPA_RECEPTORS	REACTOME_TRAFFICKING_OF_GLUR2_CONTAINING_AMPA_RECEPTORS	16	-0.783397	-2.07263	4.53355e-05	0.00103997	0.000725947	935	tags=56%, list=7%, signal=52%	GRIA2/AP2S1/AP2M1/PRKCG/GRIA3/PRKCB/GRIA1/GRIA4/NSF
KEGG_AUTOIMMUNE_THYROID_DISEASE	KEGG_AUTOIMMUNE_THYROID_DISEASE	34	0.611427	2.15072	4.71077e-05	0.00106982	0.000746782	2866	tags=50%, list=22%, signal=39%	HLA-E/HLA-B/HLA-DPB1/HLA-DMB/HLA-DPA1/HLA-DMA/HLA-DRA/HLA-DRB4/HLA-DOA/HLA-DQB1/HLA-F/CD86/HLA-A/IL5/HLA-G/FAS/CGA
PID_SYNDECAN_4_PATHWAY	PID_SYNDECAN_4_PATHWAY	24	0.6748	2.17206	4.93073e-05	0.00109781	0.000766323	2374	tags=54%, list=18%, signal=44%	FZD7/TNC/TFPI/ITGA5/FGF2/FN1/DNM2/FGFR1/LAMA1/CCL5/CXCL12/RHOA/LAMA3
KEGG_COMPLEMENT_AND_COAGULATION_CASCADES	KEGG_COMPLEMENT_AND_COAGULATION_CASCADES	57	0.512985	1.99151	4.9251e-05	0.00109781	0.000766323	2938	tags=47%, list=22%, signal=37%	CFI/CFH/C7/TFPI/CFB/SERPINA5/SERPING1/C1QA/C1S/MASP1/C5AR1/C1R/PLAU/C3AR1/CD59/C3/C1QC/KLKB1/CFD/PLAUR/CD55/SERPINA1/F10/FGA/C5/THBD/F13A1
REACTOME_SEROTONIN_NEUROTRANSMITTER_RELEASE_CYCLE	REACTOME_SEROTONIN_NEUROTRANSMITTER_RELEASE_CYCLE	14	-0.806856	-2.02699	5.06875e-05	0.00111759	0.000780127	1299	tags=86%, list=10%, signal=77%	PPFIA2/PPFIA4/SYN3/VAMP2/RIMS1/STX1A/CPLX1/SYN1/STXBP1/SNAP25/SYN2/SYT1
KEGG_ALANINE_ASPARTATE_AND_GLUTAMATE_METABOLISM	KEGG_ALANINE_ASPARTATE_AND_GLUTAMATE_METABOLISM	27	-0.681296	-2.05011	6.10105e-05	0.00131957	0.00092112	1004	tags=33%, list=8%, signal=31%	GFPT1/GOT2/NIT2/ASNS/GLS/GLS2/GOT1/GAD1/GAD2
REACTOME_INSULIN_RECEPTOR_RECYCLING	REACTOME_INSULIN_RECEPTOR_RECYCLING	20	-0.727057	-2.04342	6.04551e-05	0.00131957	0.00092112	1405	tags=60%, list=11%, signal=54%	ATP6V0A1/ATP6V0E2/ATP6V0C/ATP6V0B/ATP6V0D1/ATP6V1C1/ATP6AP1/ATP6V1D/ATP6V1E1/ATP6V1H/ATP6V1B2/ATP6V1G2
REACTOME_REDUCTION_OF_CYTOSOLIC_CA_LEVELS	REACTOME_REDUCTION_OF_CYTOSOLIC_CA_LEVELS	12	-0.816341	-2.00332	6.2477e-05	0.00133854	0.000934363	1893	tags=75%, list=14%, signal=64%	ATP2B4/CALM1/SLC8A3/ATP2B3/SLC8A1/ATP2B1/ATP2B2/SLC8A2/ATP2A2
WP_ADIPOGENESIS	WP_ADIPOGENESIS	108	0.415541	1.84509	6.82946e-05	0.00144951	0.00101182	2630	tags=41%, list=20%, signal=33%	ID3/WWTR1/EBF1/KLF15/SOCS3/CDKN1A/PPARA/FOXO1/STAT5A/SP1/CEBPD/KLF6/EPAS1/LIFR/PCK1/GADD45B/RBL1/STAT3/RXRA/NR2F1/GATA2/SREBF1/PLIN2/FZD1/IL6ST/SCD/PPARD/KLF7/STAT5B/FRZB/FOXC2/RBL2/CFD/LPIN3/LMNA/CEBPA/LIPE/STAT2/LIF/RORA/NR1H3/CNTFR/SFRP4/FAS
KEGG_INTESTINAL_IMMUNE_NETWORK_FOR_IGA_PRODUCTION	KEGG_INTESTINAL_IMMUNE_NETWORK_FOR_IGA_PRODUCTION	34	0.605973	2.13154	6.96879e-05	0.00145194	0.00101352	2077	tags=38%, list=16%, signal=32%	HLA-DPB1/HLA-DMB/HLA-DPA1/HLA-DMA/HLA-DRA/IL15/HLA-DRB4/HLA-DOA/HLA-DQB1/LTBR/CD86/CXCL12/IL5
REACTOME_MEMBRANE_TRAFFICKING	REACTOME_MEMBRANE_TRAFFICKING	496	-0.338465	-1.48137	6.91469e-05	0.00145194	0.00101352	3026	tags=33%, list=23%, signal=26%	VPS25/VPS28/PAFAH1B3/TBC1D25/MAP1LC3B/AP2A1/COPS6/COPS2/ALS2/MIA3/RAB1A/AP4S1/TMED3/TBC1D10B/MON1A/RAB5A/KIF9/KDELR3/CHRM2/TSC2/EXOC2/ZW10/SEC24D/KIF1A/SH3GL3/RAB3GAP2/UBC/RAB14/COG3/SYT11/TFG/SEC22A/TRAPPC9/RAB18/SEC23IP/CHMP2B/SPTAN1/ANK3/UBB/REPS1/EPN1/TSG101/EPS15/DENND1B/CNIH2/OCRL/AP2B1/ACTR1A/TRAPPC2/GDI1/ARPC4/RAB36/ANK2/BNIP1/RAB33A/AP3S1/GCC2/DCTN6/TPD52/AP1S1/ARF1/AP4B1/SCFD1/STX6/ULK1…
REACTOME_INTERFERON_ALPHA_BETA_SIGNALING	REACTOME_INTERFERON_ALPHA_BETA_SIGNALING	62	0.481437	1.89927	7.12619e-05	0.00147123	0.00102699	2876	tags=45%, list=22%, signal=35%	IFITM2/IFITM1/IRF7/IFITM3/BST2/SOCS3/HLA-E/GBP2/XAF1/PSMB8/IFI27/ISG20/HLA-B/IRF1/SAMHD1/HLA-F/IFNAR2/IRF5/IFI35/HLA-A/IRF8/STAT2/HLA-G/PTPN11/IFIT2/IRF9/OAS3/IRF3
REACTOME_EUKARYOTIC_TRANSLATION_ELONGATION	REACTOME_EUKARYOTIC_TRANSLATION_ELONGATION	67	0.473523	1.89513	7.3436e-05	0.00148905	0.00103942	4090	tags=64%, list=31%, signal=44%	EEF1D/RPS3/RPS9/RPL11/RPL37/RPS16/RPS15A/RPS19/RPS11/RPS8/RPS12/RPS4X/RPS27/RPS29/RPL18/RPS27L/RPS5/RPS17/RPLP1/RPL39/RPS25/RPL27A/RPS15/RPL8/RPL14/FAU/RPL12/RPS24/RPL35A/RPL37A/RPS23/RPS28/RPL35/RPS27A/RPL36AL/RPLP2/RPS18/RPL34/RPL36/EEF1A1/RPL19/RPL32/RPS14
WP_IL18_SIGNALING_PATHWAY	WP_IL18_SIGNALING_PATHWAY	196	0.337637	1.61298	7.3381e-05	0.00148905	0.00103942	2945	tags=36%, list=23%, signal=28%	ACACB/CXCL2/CFLAR/SOCS3/TIMP1/TGM2/HSPB1/EPS8/HSPB8/FOS/CLDN15/SP1/PPP1R13L/EPB41/BCL2/IKBKB/ACTA2/FN1/TNFAIP3/IL18R1/CXCL16/BTG2/HDGF/IRF1/FOXN3/NCF2/CENPB/IER3/NFKBIZ/RND2/SNTB1/STK40/DEK/NFATC4/ATF3/MYD88/TRAF1/MMP8/IL2RA/GRN/CD81/IL17RC/RPS11/TF/ZBTB7A/ZNF219/CCL5/IL18BP/CNTN2/RUNX2/TMEM165/COL3A1/UCK1/BIRC3/BAZ1B/LCK/NR1H3/MMP2/FAS/RELA/CASP3/ZNF143/CLDN3/ZNF444/NCF1/TRPM7/TNFSF11/MAP2K7/REL…
REACTOME_CARDIAC_CONDUCTION	REACTOME_CARDIAC_CONDUCTION	116	-0.464393	-1.80477	7.55863e-05	0.00151908	0.00106039	2065	tags=38%, list=16%, signal=32%	KCNIP2/ATP1A4/ATP2B4/PRKACA/CACNA1C/TRPC1/SCN1B/CACNG8/SCN9A/KCNA5/SCN1A/RYR2/KCNK1/KCNK2/SCN4B/CALM1/SLC8A3/CACNB1/KCNK4/FGF14/CAMK2D/KCNIP1/CACNB2/ATP2B3/ITPR1/FXYD7/SCN2A/SLC8A1/KCNJ4/ATP1B1/KCND2/CASQ1/ATP2B1/ATP2B2/FKBP1B/KCNIP4/FGF13/SLC8A2/ATP1A1/FXYD6/ATP2A2/SCN2B/SCN3B/FGF12
WP_LUNG_FIBROSIS	WP_LUNG_FIBROSIS	45	0.535426	1.98683	8.14944e-05	0.00162345	0.00113325	3306	tags=53%, list=25%, signal=40%	CXCL2/MT2A/TIMP1/FGF1/FGF2/BMP7/EDN1/DPP9/ATP11A/DSP/PLAU/NFE2L2/EGF/CCL5/CCR2/IL5/HGF/SERPINA1/MMP2/SMAD7/CSF3/ELN/CMA1/CYSLTR2
REACTOME_DERMATAN_SULFATE_BIOSYNTHESIS	REACTOME_DERMATAN_SULFATE_BIOSYNTHESIS	11	0.815013	2.10204	8.50218e-05	0.001679	0.00117202	1171	tags=64%, list=9%, signal=58%	DCN/VCAN/BGN/CSPG4/DSE/DSEL/CHST14
BIOCARTA_CK1_PATHWAY	BIOCARTA_CK1_PATHWAY	13	-0.794639	-1.96973	9.96355e-05	0.00195062	0.00136162	1680	tags=77%, list=13%, signal=67%	PRKAR1A/PPP3CA/DRD1/PRKACB/CDK5R1/PRKAR2B/CDK5/PLCB1/PRKAR1B/GRM1
REACTOME_RESPONSE_TO_METAL_IONS	REACTOME_RESPONSE_TO_METAL_IONS	12	0.784999	2.08491	0.000103603	0.00201097	0.00140375	374	tags=67%, list=3%, signal=65%	MT1F/MT1H/MT2A/MT1M/CSRP1/MT1G/MT1X/MT1E
REACTOME_MITOTIC_G2_G2_M_PHASES	REACTOME_MITOTIC_G2_G2_M_PHASES	145	-0.438395	-1.74694	0.000105539	0.00203118	0.00141786	2401	tags=41%, list=18%, signal=34%	CKAP5/HMMR/UBB/PSMB5/CETN2/PSMB6/SKP1/PSMD5/ACTR1A/PSMC2/PSMD3/E2F3/PPP1R12A/DCTN2/PSMB4/PRKACA/PLK4/TUBA1A/OPTN/PCNT/BTRC/CEP72/PSMD12/PSMC1/PAFAH1B1/PSMC3/CUL1/PSMD14/TPX2/DCTN1/PSMC6/DYNC1H1/NME7/TUBG1/CCNH/PPME1/PSMA1/PSMD1/DCTN3/TUBG2/MNAT1/PSMB2/TUBGCP5/HSP90AB1/PPP2R1A/TUBB/PRKAR2B/TUBA1B/TUBA1C/CCNB1/PSMA3/NEK2/CENPF/PSMA5/CDK7/YWHAG/TUBA4A/TUBB2A/TUBB3
WP_COMPLEMENT_AND_COAGULATION_CASCADES	WP_COMPLEMENT_AND_COAGULATION_CASCADES	49	0.517607	1.94987	0.00011112	0.00212062	0.00148029	2673	tags=49%, list=20%, signal=39%	CFI/CFH/C7/TFPI/CFB/SERPINA5/SERPING1/C1QA/C1S/MASP1/C5AR1/C1R/PLAU/C3AR1/C3/C1QC/LMAN1/KLKB1/CFD/PLAUR/CD55/SERPINA1/F10/CLU
REACTOME_APC_C_MEDIATED_DEGRADATION_OF_CELL_CYCLE_PROTEINS	REACTOME_APC_C_MEDIATED_DEGRADATION_OF_CELL_CYCLE_PROTEINS	68	-0.516164	-1.84754	0.000115011	0.00217657	0.00151935	3300	tags=51%, list=25%, signal=39%	AURKA/PSMA7/PSMA4/ANAPC7/PSMA2/PSME3/UBE2D1/UBC/PSMD4/UBB/PSMB5/PSMB6/UBE2S/SKP1/PSMD5/PSMC2/PSMD3/PSMB4/BTRC/PSMD12/PSMC1/PSMC3/CUL1/PSMD14/PSMC6/ANAPC10/MAD2L1/PSMA1/PSMD1/PSMB2/PTTG1/CCNB1/PSMA3/NEK2/PSMA5
KEGG_ECM_RECEPTOR_INTERACTION	KEGG_ECM_RECEPTOR_INTERACTION	67	0.466857	1.86845	0.000117126	0.00219829	0.00153451	2467	tags=43%, list=19%, signal=35%	CD44/ITGB4/ITGB5/ITGA10/ITGB8/TNC/ITGA5/ITGA6/ITGA1/FN1/COL6A1/LAMC1/COL4A4/COL5A3/THBS2/ITGA8/ITGA7/LAMA2/COL6A2/SDC2/LAMA1/ITGA2/ITGA11/LAMA4/DAG1/HSPG2/COL3A1/LAMA3/COL4A2
BIOCARTA_TOB1_PATHWAY	BIOCARTA_TOB1_PATHWAY	10	0.822272	2.03667	0.000119437	0.00222329	0.00155196	1537	tags=70%, list=12%, signal=62%	TOB2/TGFB3/TGFBR2/TOB1/TGFBR1/TGFB2/IL2RA
WP_NUCLEAR_RECEPTORS_METAPATHWAY	WP_NUCLEAR_RECEPTORS_METAPATHWAY	245	0.308555	1.51226	0.000129841	0.00239731	0.00167343	2922	tags=35%, list=22%, signal=27%	ZIC2/FKBP5/SRGN/ANGPTL4/SLC5A3/PDK4/PPARA/PMP2/MYOF/SLCO2B1/TGFBR2/FOXO1/KAT2B/SMC1A/SP1/SLC26A2/SRPX2/PRDX6/PCK1/SLC2A1/GADD45B/EPHA2/STAT3/SLC39A1/DBI/TNFAIP3/RXRA/IP6K3/SLC6A9/SLC27A1/SLC39A12/SLC5A11/KTN1/PLTP/SLC2A10/TGFB2/GPAM/SREBF1/STOM/B3GNT5/CDKN1C/CYP4F12/ABCB1/EGFR/SLC7A11/SLC39A8/SLC6A16/LRRC8A/SEC14L1/AGER/FGD4/EP300/NFE2L2/FTL/SCD/PPARD/SLC39A11/SLC6A13/SLC7A5/SLC2A5/HES1/CDK4/GSTM…
REACTOME_LAMININ_INTERACTIONS	REACTOME_LAMININ_INTERACTIONS	22	0.659898	2.07414	0.000143022	0.00261612	0.00182618	2994	tags=82%, list=23%, signal=63%	ITGB4/ITGA6/ITGA1/COL18A1/NID1/LAMC1/COL4A4/COL4A5/ITGA7/LAMA2/LAMA1/ITGA2/LAMA4/HSPG2/LAMA3/COL4A2/COL4A1/COL4A3
REACTOME_TP53_REGULATES_METABOLIC_GENES	REACTOME_TP53_REGULATES_METABOLIC_GENES	61	-0.538989	-1.88619	0.000143996	0.00261612	0.00182618	2287	tags=41%, list=18%, signal=34%	COX6A1/COX8A/TACO1/COX4I1/PRDX5/SCO1/LRPPRC/PRKAA2/PRDX2/CYCS/COX7A2L/PRKAG1/COX7B/COX6C/COX6B1/TXN/NDUFA4/COX5A/RRAGA/YWHAZ/GPI/GLS/YWHAG/RRAGB/GLS2
KEGG_NEUROACTIVE_LIGAND_RECEPTOR_INTERACTION	KEGG_NEUROACTIVE_LIGAND_RECEPTOR_INTERACTION	234	-0.386282	-1.6228	0.000145241	0.00261779	0.00182734	1270	tags=17%, list=10%, signal=16%	DRD1/GRM2/MCHR1/GABRG3/ADRA1D/GABRA2/NPY1R/GABRB3/HTR4/GRIA2/OPRK1/GLRA3/VIPR1/GLRA2/PRSS3/GRIN3A/SSTR1/GRIA3/GABRB2/GRM8/GRIA1/GRIA4/GPR83/CHRM3/GABRA3/HTR2C/GRM1/ADRA1B/RXFP1/PTH2R/GABRA4/GRIN2A/GABBR2/CHRM1/GLRB/CCKBR/GABRD/GABRA5/GABRA1/GABRG2
REACTOME_NOTCH_HLH_TRANSCRIPTION_PATHWAY	REACTOME_NOTCH_HLH_TRANSCRIPTION_PATHWAY	24	0.650506	2.09386	0.000148279	0.00265151	0.00185087	1225	tags=42%, list=9%, signal=38%	TBL1X/KAT2B/NOTCH2/MAML2/HDAC7/RBPJ/NOTCH1/CREBBP/NOTCH4/MAML3
WP_APOPTOSIS_MODULATION_AND_SIGNALING	WP_APOPTOSIS_MODULATION_AND_SIGNALING	71	0.456973	1.85188	0.000150755	0.00267473	0.00186709	2746	tags=41%, list=21%, signal=32%	TNFRSF10B/IL1R2/TNFRSF10D/BAG3/IL1R1/CFLAR/BOK/MCL1/TNFRSF1B/PMAIP1/FOS/CASP4/BCL2/IKBKB/CASP7/TNFRSF10A/MAP3K5/CASP6/MYD88/RIPK1/PTPN13/CASP2/BIRC3/CASP1/BAK1/FAS/BMF/CASP3/DAXX
REACTOME_GABA_SYNTHESIS_RELEASE_REUPTAKE_AND_DEGRADATION	REACTOME_GABA_SYNTHESIS_RELEASE_REUPTAKE_AND_DEGRADATION	15	-0.758453	-1.97244	0.000152007	0.00267602	0.00186799	790	tags=60%, list=6%, signal=56%	VAMP2/RIMS1/STX1A/CPLX1/STXBP1/SNAP25/GAD1/GAD2/SYT1
REACTOME_OPIOID_SIGNALLING	REACTOME_OPIOID_SIGNALLING	78	-0.508791	-1.85433	0.000155445	0.0027155	0.00189555	1466	tags=38%, list=11%, signal=34%	GNG4/PRKACA/PRKAR1A/PPP3CA/CAMKK2/CALM1/GNAL/PRKACB/GNG13/PDE4D/CAMK2D/GNB5/PPP2R1A/PRKAR2B/ITPR1/PDE1A/CAMKK1/NBEA/PDE1B/PRKCG/PPP3R1/CAMK4/CDK5/PLCB1/ADCY1/PRKAR1B/PPP3CB/PDYN/GNG3/GNG2
KEGG_LEUKOCYTE_TRANSENDOTHELIAL_MIGRATION	KEGG_LEUKOCYTE_TRANSENDOTHELIAL_MIGRATION	93	0.412425	1.79053	0.000159542	0.0027658	0.00193065	2793	tags=43%, list=21%, signal=34%	EZR/CLDN5/PECAM1/ESAM/CTNNA3/SIPA1/PXN/VCAM1/MSN/RAPGEF3/CLDN15/MYL9/CD99/ROCK1/F11R/CLDN23/CYBA/NCF2/CLDN11/ITGAL/PIK3R5/PIK3CG/CDH5/VAV1/ARHGAP5/GNAI2/CLDN18/CXCL12/VCL/OCLN/RAP1A/RHOA/PTPN11/CTNNA1/RAP1B/MMP2/JAM2/MYL12A/CLDN3/NCF1
WP_CANNABINOID_RECEPTOR_SIGNALING	WP_CANNABINOID_RECEPTOR_SIGNALING	23	-0.695595	-2.02245	0.000167926	0.00288909	0.00201672	2485	tags=61%, list=19%, signal=49%	MAPK8/NAPEPLD/FAAH/DAGLB/PRKACA/PRKAR1A/PRKACB/PRKAR2B/MAPK13/MAPK9/DAGLA/MAPK10/ADCY1/PRKAR1B
KEGG_SMALL_CELL_LUNG_CANCER	KEGG_SMALL_CELL_LUNG_CANCER	63	0.470571	1.85832	0.000169659	0.00289696	0.00202221	3359	tags=54%, list=26%, signal=40%	ITGA6/PIAS4/BCL2/IKBKB/FN1/RXRA/MAX/LAMC1/COL4A4/CDKN2B/PIK3R5/PIK3CG/AKT2/LAMA2/TRAF1/CDK6/TRAF4/CCNE2/LAMA1/ITGA2/CDK4/CKS1B/LAMA4/LAMA3/BIRC3/COL4A2/RELA/CDKN1B/COL4A1/BIRC2/APAF1/SKP2/AKT1/PIK3CD
REACTOME_COPI_INDEPENDENT_GOLGI_TO_ER_RETROGRADE_TRAFFIC	REACTOME_COPI_INDEPENDENT_GOLGI_TO_ER_RETROGRADE_TRAFFIC	39	-0.597751	-1.93307	0.000185093	0.00313692	0.00218971	2143	tags=51%, list=16%, signal=43%	RAB3GAP2/RAB18/ACTR1A/DCTN6/DCTN2/TUBA1A/PAFAH1B1/DCTN1/DYNC1H1/RAB6A/DCTN3/TUBA1B/ACTR10/TUBA1C/DYNC1LI1/RAB6B/TUBA4A/TUBB2A/TUBB3/DYNC1I1
WP_DRAVET_SYNDROME	WP_DRAVET_SYNDROME	20	-0.702903	-1.97554	0.000192802	0.00324336	0.00226402	1809	tags=50%, list=14%, signal=43%	SCN1B/SCN1A/KCNA2/SCN4B/CALM1/FGF13/PCDH19/STXBP1/SCN2B/SCN3B
WP_STRIATED_MUSCLE_CONTRACTION_PATHWAY	WP_STRIATED_MUSCLE_CONTRACTION_PATHWAY	32	0.584207	2.02235	0.000203753	0.00340237	0.00237502	1146	tags=28%, list=9%, signal=26%	TPM2/MYOM1/MYBPC1/TCAP/VIM/MYL9/ACTA2/MYL3/MYH3
REACTOME_NON_INTEGRIN_MEMBRANE_ECM_INTERACTIONS	REACTOME_NON_INTEGRIN_MEMBRANE_ECM_INTERACTIONS	45	0.512572	1.90203	0.000206394	0.00342132	0.00238824	2467	tags=49%, list=19%, signal=40%	ITGB4/ITGB5/TTR/DDR2/TNC/ITGA6/FGF2/FN1/LAMC1/COL4A4/COL4A5/COL5A3/LAMA2/SDC2/LAMA1/ITGA2/LAMA4/DAG1/HSPG2/COL3A1/LAMA3/COL4A2
REACTOME_INTERLEUKIN_6_FAMILY_SIGNALING	REACTOME_INTERLEUKIN_6_FAMILY_SIGNALING	20	0.658627	1.99288	0.000210254	0.00346004	0.00241527	3311	tags=70%, list=25%, signal=52%	SOCS3/OSMR/LIFR/STAT3/IL6R/IL11RA/IL6ST/LIF/PTPN11/CNTF/CNTFR/CBL/CRLF1/CTF1
WP_G_PROTEIN_SIGNALING_PATHWAYS	WP_G_PROTEIN_SIGNALING_PATHWAYS	81	-0.483541	-1.77337	0.000214859	0.00351039	0.00245041	1975	tags=37%, list=15%, signal=32%	SLC9A1/GNG4/PRKACA/GNAO1/KRAS/PRKAR1A/PRKCZ/PPP3CA/PRKCI/CALM1/GNAS/GNAL/PRKACB/AKAP11/GNG13/PDE4D/KCNJ3/GNB5/PRKAR2B/ITPR1/PDE1A/PDE1B/PRKCG/AKAP5/PRKCE/PRKCB/ADCY1/AKAP6/PRKAR1B/GNG3
KEGG_VIRAL_MYOCARDITIS	KEGG_VIRAL_MYOCARDITIS	58	0.487378	1.90401	0.000216878	0.00351807	0.00245577	2512	tags=43%, list=19%, signal=35%	MYH11/HLA-E/CAV1/HLA-B/HLA-DPB1/HLA-DMB/HLA-DPA1/HLA-DMA/HLA-DRA/ABL1/HLA-DRB4/HLA-DOA/MYH3/ITGAL/LAMA2/HLA-DQB1/HLA-F/SGCB/CD86/HLA-A/DAG1/HLA-G/CD55/EIF4G1/MYH9
WP_FOCAL_ADHESION	WP_FOCAL_ADHESION	153	0.351163	1.63181	0.000221283	0.00356408	0.00248789	2493	tags=38%, list=19%, signal=31%	ITGB4/ITGB5/ITGA10/ITGB8/FLT1/PDGFRB/CAV1/PXN/TNC/PARVG/ITGA5/PGF/ITGA6/BCL2/DOCK1/MYL9/ITGA1/FN1/ROCK1/PAK2/LAMC1/FLNB/COL4A4/ERBB2/COL5A3/THBS2/ITGA8/VEGFB/EGFR/FLNC/ITGA7/AKT2/LAMA2/COL6A2/VAV1/ELK1/SHC1/MYLK/ARHGAP5/LAMA1/ITGA2/PPP1CC/EGF/ITGA11/PAK4/LAMA4/VCL/HGF/RAP1A/RAPGEF1/VEGFC/SOS1/CAV2/RHOA/LAMA3/BIRC3/COL4A2/RAP1B
WP_TH17_CELL_DIFFERENTIATION_PATHWAY	WP_TH17_CELL_DIFFERENTIATION_PATHWAY	49	0.500951	1.88713	0.000226911	0.00362898	0.0025332	1841	tags=31%, list=14%, signal=26%	IL4R/SOCS3/STAT5A/FOS/TGFBR1/IKBKB/STAT3/NFATC1/RXRA/HLA-DMA/IL6R/IL21R/CRY1/IL2RA/LAT
BIOCARTA_GABA_PATHWAY	BIOCARTA_GABA_PATHWAY	10	-0.836969	-1.96083	0.000228517	0.00362911	0.00253329	1200	tags=70%, list=9%, signal=64%	UBQLN1/GABRA2/GABRA3/GABRA4/GABRA5/NSF/GABRA1
REACTOME_DARPP_32_EVENTS	REACTOME_DARPP_32_EVENTS	21	-0.679549	-1.9305	0.000235484	0.00371378	0.00259239	2183	tags=62%, list=17%, signal=52%	PPP2R5D/PRKACA/PRKAR1A/PPP3CA/CALM1/PRKACB/PDE4D/PPP2R1A/PRKAR2B/PPP3R1/CDK5/PRKAR1B/PPP3CB
WP_INFLAMMATORY_RESPONSE_PATHWAY	WP_INFLAMMATORY_RESPONSE_PATHWAY	21	0.659269	2.04288	0.000244658	0.00375802	0.00262327	3206	tags=57%, list=25%, signal=43%	IL4R/TNFRSF1B/FN1/LAMC1/IL2RA/CD86/IL5/COL3A1/LCK/IL2RB/IL5RA/CD40
KEGG_NOTCH_SIGNALING_PATHWAY	KEGG_NOTCH_SIGNALING_PATHWAY	40	0.534187	1.94405	0.000244549	0.00375802	0.00262327	2060	tags=42%, list=16%, signal=36%	KAT2B/LFNG/DTX3L/NOTCH2/MAML2/RBPJ/CTBP2/NOTCH1/CREBBP/NOTCH4/MAML3/JAG1/EP300/DVL2/DLL4/HES1/ADAM17
WP_INTEGRINMEDIATED_CELL_ADHESION	WP_INTEGRINMEDIATED_CELL_ADHESION	77	0.422622	1.75524	0.000244908	0.00375802	0.00262327	2364	tags=42%, list=18%, signal=34%	ITGB4/ITGB5/ITGA10/TNS1/ITGB8/SORBS1/CAV1/PXN/ITGA5/ITGA6/DOCK1/ITGA1/ROCK1/PAK2/CAPN3/ITGA8/ITGA7/ITGAL/AKT2/CSK/SHC1/ITGA2/ITGA11/ITGAX/PAK4/VCL/RAP1A/RAPGEF1/MAPK4/SOS1/CAV2/MAPK7
KEGG_JAK_STAT_SIGNALING_PATHWAY	KEGG_JAK_STAT_SIGNALING_PATHWAY	126	0.366958	1.6539	0.000244344	0.00375802	0.00262327	3359	tags=39%, list=26%, signal=29%	IL4R/SOCS3/STAT5A/IL3RA/OSMR/PIAS4/LIFR/STAT3/CBLB/CSF3R/CREBBP/IL15/IL20RA/PIM1/CSF2RA/PIK3R5/PIK3CG/AKT2/IL10RA/IL6R/IL21R/IFNAR2/IL11RA/IL2RA/EP300/IL6ST/EPOR/STAT5B/SOCS4/IL5/STAT2/LIF/SOS1/IL10RB/PTPN11/IL7R/CNTF/GH2/CNTFR/IL2RB/IRF9/IL22RA1/CBL/CSF3/IL5RA/AKT1/CTF1/SPRY3/PIK3CD
REACTOME_LONG_TERM_POTENTIATION	REACTOME_LONG_TERM_POTENTIATION	19	-0.717202	-1.99943	0.000247486	0.00377209	0.0026331	1508	tags=79%, list=12%, signal=70%	CAMK2G/CAMK2B/GRIN2B/GRIN1/CALM1/CAMK2D/GRIA2/DLG2/NRG1/DLG3/GRIA1/ACTN2/GRIN2A/NRGN/NEFL
REACTOME_GOLGI_TO_ER_RETROGRADE_TRANSPORT	REACTOME_GOLGI_TO_ER_RETROGRADE_TRANSPORT	103	-0.455145	-1.74981	0.000255399	0.00386674	0.00269917	2834	tags=39%, list=22%, signal=31%	RAB1A/TMED3/KIF9/KDELR3/ZW10/KIF1A/RAB3GAP2/RAB18/ACTR1A/BNIP1/DCTN6/ARF1/DCTN2/TUBA1A/COPA/KIF11/PAFAH1B1/DCTN1/DYNC1H1/NAPA/RAB6A/KIF3C/DCTN3/TUBA1B/ACTR10/ARF3/TUBA1C/DYNC1LI1/COPG2/KIF3A/ARF5/RAB6B/KLC1/TUBA4A/KIFAP3/TUBB2A/NAPB/TUBB3/DYNC1I1/NSF
REACTOME_TP53_REGULATES_TRANSCRIPTION_OF_CELL_DEATH_GENES	REACTOME_TP53_REGULATES_TRANSCRIPTION_OF_CELL_DEATH_GENES	34	0.579829	2.03958	0.000272075	0.00409194	0.00285636	3141	tags=59%, list=24%, signal=45%	BCL6/TP53INP1/TNFRSF10B/TNFRSF10D/STEAP3/PMAIP1/NDRG1/PERP/TP53BP2/CREBBP/TNFRSF10A/CASP6/CASP2/TMEM219/ATM/CASP1/FAS/TP53AIP1/APAF1/TP63
REACTOME_DECTIN_1_MEDIATED_NONCANONICAL_NF_KB_SIGNALING	REACTOME_DECTIN_1_MEDIATED_NONCANONICAL_NF_KB_SIGNALING	50	-0.539993	-1.83116	0.000276651	0.00413339	0.0028853	3300	tags=54%, list=25%, signal=41%	PSMA7/PSMA4/PSMA2/PSME3/UBC/PSMD4/UBB/PSMB5/PSMB6/SKP1/PSMD5/PSMC2/PSMD3/PSMB4/BTRC/PSMD12/PSMC1/PSMC3/CUL1/PSMD14/PSMC6/UBE2M/PSMA1/PSMD1/PSMB2/PSMA3/PSMA5
REACTOME_UNBLOCKING_OF_NMDA_RECEPTORS_GLUTAMATE_BINDING_AND_ACTIVATION	REACTOME_UNBLOCKING_OF_NMDA_RECEPTORS_GLUTAMATE_BINDING_AND_ACTIVATION	18	-0.716295	-1.9604	0.000279935	0.00415511	0.00290046	1508	tags=83%, list=12%, signal=74%	CAMK2G/CAMK2B/GRIN2B/GRIN1/CALM1/CAMK2D/GRIA2/DLG2/DLG3/GRIA3/GRIA1/GRIA4/ACTN2/GRIN2A/NEFL
REACTOME_GLUTAMATE_NEUROTRANSMITTER_RELEASE_CYCLE	REACTOME_GLUTAMATE_NEUROTRANSMITTER_RELEASE_CYCLE	20	-0.692334	-1.94583	0.00028461	0.00419708	0.00292975	1758	tags=65%, list=13%, signal=56%	PPFIA2/SLC1A1/PPFIA4/VAMP2/RIMS1/STX1A/GLS/CPLX1/GLS2/SLC17A7/STXBP1/SNAP25/SYT1
REACTOME_AMINO_ACIDS_REGULATE_MTORC1	REACTOME_AMINO_ACIDS_REGULATE_MTORC1	34	-0.620378	-1.95283	0.000287663	0.00421472	0.00294207	1244	tags=38%, list=10%, signal=35%	ATP6V0E2/ATP6V0C/RRAGA/ATP6V0B/ATP6V0D1/ATP6V1C1/ATP6V1D/SEH1L/RRAGB/ATP6V1E1/ATP6V1H/ATP6V1B2/ATP6V1G2
WP_ESTROGEN_RECEPTOR_PATHWAY	WP_ESTROGEN_RECEPTOR_PATHWAY	12	0.76071	2.02041	0.00029493	0.0042935	0.00299706	937	tags=50%, list=7%, signal=46%	PDK4/PPARA/SP1/PCK1/STAT3/GPAM
REACTOME_POST_TRANSLATIONAL_MODIFICATION_SYNTHESIS_OF_GPI_ANCHORED_PROTEINS	REACTOME_POST_TRANSLATIONAL_MODIFICATION_SYNTHESIS_OF_GPI_ANCHORED_PROTEINS	73	-0.490128	-1.76875	0.000301193	0.00435675	0.00304122	3284	tags=44%, list=25%, signal=33%	PIGC/PIGN/SPACA4/RTN4RL2/PIGK/CNTN4/PIGP/GPAA1/DPM1/PIGB/PSCA/LY6D/RTN4RL1/PIGH/TECTA/XPNPEP2/ULBP2/PIGZ/GPLD1/PGAP1/LYPD5/LY6E/CNTN5/LYPD6B/CNTN3/NEGR1/LY6H/MDGA2/OPCML/NTNG1/NRN1/THY1
REACTOME_DISEASES_OF_GLYCOSYLATION	REACTOME_DISEASES_OF_GLYCOSYLATION	113	0.37221	1.6538	0.000311425	0.00447624	0.00312462	1873	tags=27%, list=14%, signal=23%	CHST6/ADAMTS1/DCN/VCAN/BGN/CSPG4/LFNG/SLC26A2/NOTCH2/CHST3/OGN/ADAMTS9/B4GALT1/POMT2/NOTCH1/ADAMTSL3/ADAMTS18/MUC1/THBS2/NOTCH4/CHST14/CHSY1/PRELP/SDC2/GPC2/ADAMTSL4/OMD/ADAMTS15/GPC4/ADAMTS4
WP_COMPLEMENT_ACTIVATION	WP_COMPLEMENT_ACTIVATION	18	0.674521	1.96589	0.000322185	0.00460178	0.00321225	2766	tags=61%, list=21%, signal=48%	C7/CFB/C1QA/C1S/MASP1/C1R/C3/C1QC/CFD/CD55/C5
WP_MITOCHONDRIAL_COMPLEX_IV_ASSEMBLY	WP_MITOCHONDRIAL_COMPLEX_IV_ASSEMBLY	22	-0.677106	-1.94396	0.000339147	0.00481376	0.00336023	2555	tags=73%, list=20%, signal=59%	PNKD/COX11/COX6A1/COX7A2/COX8A/TACO1/COX4I1/CMC1/HIGD1A/COX7B/COX6C/COX6B1/COX10/NDUFA4/COX5A/TMEM177
REACTOME_SEPARATION_OF_SISTER_CHROMATIDS	REACTOME_SEPARATION_OF_SISTER_CHROMATIDS	140	-0.413782	-1.64337	0.000342411	0.00482992	0.0033715	2670	tags=34%, list=20%, signal=27%	ZW10/UBE2D1/UBC/DSN1/PSMD4/CKAP5/UBB/PSMB5/PSMB6/UBE2S/PPP2R5C/PPP2R5D/PSMD5/RANBP2/PSMC2/PSMD3/PSMB4/TUBA1A/PDS5B/PSMD12/PSMC1/PAFAH1B1/PSMC3/PSMD14/PSMC6/DYNC1H1/ZWINT/ANAPC10/NDEL1/MAD2L1/PSMA1/PSMD1/PSMB2/PPP2R1A/TUBA1B/PTTG1/TUBA1C/PSMA3/DYNC1LI1/CENPF/PSMA5/SEH1L/ZWILCH/TUBA4A/TUBB2A/TUBB3/DYNC1I1
WP_DISRUPTION_OF_POSTSYNAPTIC_SIGNALING_BY_CNV	WP_DISRUPTION_OF_POSTSYNAPTIC_SIGNALING_BY_CNV	29	-0.646405	-1.96623	0.000360497	0.00505363	0.00352767	2640	tags=66%, list=20%, signal=52%	CAMK2G/NLGN1/CAMK2B/NLGN4X/GRIN2B/GRIN1/RYR2/NRXN1/CAMK2D/DLGAP1/DLG2/HOMER1/ARC/RPH3A/NRXN3/STX1A/YWHAG/GRM1/GRIN2A
WP_SARSCOV2_INNATE_IMMUNITY_EVASION_AND_CELLSPECIFIC_IMMUNE_RESPONSE	WP_SARSCOV2_INNATE_IMMUNITY_EVASION_AND_CELLSPECIFIC_IMMUNE_RESPONSE	50	0.480828	1.81191	0.000375873	0.00518937	0.00362242	3723	tags=52%, list=29%, signal=37%	CXCL1/IFITM1/IRF7/CXCL2/HAVCR2/IL6R/IFNAR2/EP300/RIPK1/TRIM25/CCL5/CXCL12/STAT2/CXCL10/IFIT2/NUP98/TLR7/PF4/IRF3/CXCL11/CASP8/FADD/TRAF2/DDX58/LAG3/TRADD
WP_APOPTOSIS	WP_APOPTOSIS	67	0.442996	1.77295	0.000377035	0.00518937	0.00362242	4014	tags=61%, list=31%, signal=43%	TNFRSF10B/IRF7/CFLAR/BOK/MCL1/TNFRSF1B/PMAIP1/CASP4/BCL2/IKBKB/IRF1/CASP7/CASP6/TRAF1/MDM2/RIPK1/IRF5/NFKBIB/CASP2/BIRC3/CASP1/BAK1/FAS/RELA/CASP3/IRF3/BIRC2/APAF1/TP63/AKT1/CASP8/FADD/TRAF2/IRF2/PRF1/BAX/LTA/TRADD/CDKN2A/IRF4/CASP10
REACTOME_CDC42_GTPASE_CYCLE	REACTOME_CDC42_GTPASE_CYCLE	121	0.367701	1.6513	0.000372588	0.00518937	0.00362242	2480	tags=44%, list=19%, signal=36%	SRGAP1/STEAP3/CAV1/PREX1/SPATA13/STARD8/SCRIB/ARAP1/IQGAP1/ARHGEF10/SYDE1/DOCK6/SNAP23/PAK2/WAS/PLEKHG3/GNA13/KTN1/VAMP3/ARHGEF6/MAP3K11/LBR/FMNL2/STOM/ARHGEF5/ARHGAP17/DLC1/ARAP3/CDC42BPA/KCTD3/ITSN1/IQGAP2/WDR81/ARHGAP9/FMNL3/PLEKHG1/FGD4/MYO9B/ARHGAP5/ARHGAP21/DEF6/ARHGAP27/ARHGAP22/PREX2/PAK4/ARHGDIB/SH3PXD2A/CDC42EP1/JUP/FNBP1L/ARHGEF16/DOCK8/CDC42EP5
WP_IL17_SIGNALING_PATHWAY	WP_IL17_SIGNALING_PATHWAY	26	0.616539	2.01028	0.000383454	0.00524592	0.0036619	1865	tags=42%, list=14%, signal=36%	IL17RB/SP1/CEBPD/IKBKB/STAT3/IL17D/TRAF3IP2/IL17RD/IL17RA/IL17RC/NFKBIB
BIOCARTA_CASPASE_PATHWAY	BIOCARTA_CASPASE_PATHWAY	20	0.642692	1.94466	0.000387123	0.00526441	0.0036748	4014	tags=80%, list=31%, signal=56%	CASP4/CASP7/CASP6/CASP2/LMNA/ARHGDIB/BIRC3/CASP1/CASP3/BIRC2/APAF1/CASP8/PRF1/LMNB2/LMNB1/CASP10
WP_EPITHELIAL_TO_MESENCHYMAL_TRANSITION_IN_COLORECTAL_CANCER	WP_EPITHELIAL_TO_MESENCHYMAL_TRANSITION_IN_COLORECTAL_CANCER	127	0.356573	1.61292	0.000406602	0.00549638	0.00383673	2784	tags=39%, list=21%, signal=31%	LATS2/CLDN5/CTDSP1/FZD7/SPARC/TGFB3/TGFBR2/ID1/CLDN15/ITGA5/TJP1/NOTCH2/TGFBR1/FN1/RBPJ/LRP5/GDF15/TGFB2/CLDN23/NOTCH1/FZD9/COL4A4/FMNL2/COL4A5/FOXQ1/NOTCH4/CLDN11/DSP/AKT2/FZD10/FZD1/LRP6/JAG1/SHC1/FOXC2/DLL4/CLDN18/FZD6/OCLN/JUP/SNAI1/SOS1/COL4A2/FZD4/MMP2/ZEB2/CLDN3/FZD2/WNT6
REACTOME_CITRIC_ACID_CYCLE_TCA_CYCLE	REACTOME_CITRIC_ACID_CYCLE_TCA_CYCLE	20	-0.685001	-1.92522	0.000409651	0.00550484	0.00384263	2576	tags=70%, list=20%, signal=56%	ME2/CS/SDHD/SDHA/IDH3B/NNT/IDH3A/FAHD1/DLD/MDH2/IDH3G/SDHB/FH/ME3
REACTOME_YAP1_AND_WWTR1_TAZ_STIMULATED_GENE_EXPRESSION	REACTOME_YAP1_AND_WWTR1_TAZ_STIMULATED_GENE_EXPRESSION	11	0.780201	2.01226	0.000414891	0.00551005	0.00384627	1137	tags=64%, list=9%, signal=58%	TEAD2/WWTR1/KAT2B/TEAD4/TEAD3/HIPK1/TEAD1
PID_AP1_PATHWAY	PID_AP1_PATHWAY	45	0.498166	1.84857	0.000414827	0.00551005	0.00384627	2264	tags=49%, list=17%, signal=41%	ELF1/MT2A/TIMP1/TRIP6/FOS/SP1/NFATC2/GJA1/NFATC1/GATA2/NFATC3/EDN1/ETS1/MAF/ATF3/PLAU/EP300/FOSL2/HLA-A/IL5/JUNB/NTS
WP_INTERACTIONS_BETWEEN_IMMUNE_CELLS_AND_MICRORNAS_IN_TUMOR_MICROENVIRONMENT	WP_INTERACTIONS_BETWEEN_IMMUNE_CELLS_AND_MICRORNAS_IN_TUMOR_MICROENVIRONMENT	23	0.627915	2.01146	0.000444949	0.00572196	0.00399419	2909	tags=57%, list=22%, signal=44%	IL4R/TGFB3/TGFBR2/STAT3/TGFB2/TLR4/IL2RA/CD86/CCL5/CXCL10/TLR7/IL2RB/TLR8
WP_ANGIOGENESIS	WP_ANGIOGENESIS	19	0.66325	1.95606	0.000447389	0.00572196	0.00399419	3268	tags=63%, list=25%, signal=47%	ANGPT1/FLT1/FGF2/CREBBP/SMAD1/FGFR2/NOS3/PDGFRA/KDR/ARNT/HIF1A/AKT1
REACTOME_RAS_ACTIVATION_UPON_CA2_INFLUX_THROUGH_NMDA_RECEPTOR	REACTOME_RAS_ACTIVATION_UPON_CA2_INFLUX_THROUGH_NMDA_RECEPTOR	16	-0.73695	-1.94975	0.000448485	0.00572196	0.00399419	2640	tags=88%, list=20%, signal=70%	GRIN2D/CAMK2G/CAMK2B/GRIN2B/KRAS/GRIN1/CALM1/CAMK2D/DLG2/DLG3/RASGRF1/RASGRF2/ACTN2/NEFL
WP_IL4_SIGNALING_PATHWAY	WP_IL4_SIGNALING_PATHWAY	41	0.520943	1.91127	0.000434664	0.00572196	0.00399419	2881	tags=44%, list=22%, signal=34%	IL4R/INPP5D/SOCS3/STAT5A/FOS/IKBKB/STAT3/FES/GAB2/EP300/ELK1/SHC1/STAT5B/CEBPA/SOS1/PTPN11/RELA/CBL
REACTOME_HOST_INTERACTIONS_OF_HIV_FACTORS	REACTOME_HOST_INTERACTIONS_OF_HIV_FACTORS	102	-0.45132	-1.72963	0.000441335	0.00572196	0.00399419	2979	tags=43%, list=23%, signal=34%	PSMA2/AP2A1/PSME3/CUL5/NUP50/UBC/PSMD4/HMGA1/UBB/PSMB5/PSMB6/SKP1/PSMD5/AP2B1/RANBP2/PSMC2/PSMD3/AP1S1/ARF1/PSMB4/RAN/BTRC/AP1S2/RANBP1/PSMD12/PSMC1/PSMC3/PSMD14/SLC25A5/NUP155/PSMC6/PPIA/KPNA1/PSMA1/PSMD1/PSMB2/AP2S1/NUP93/AP2M1/PSMA3/PSMA5/SEH1L/SLC25A4/ATP6V1H
WP_ALZHEIMERS_DISEASE	WP_ALZHEIMERS_DISEASE	206	-0.384177	-1.59626	0.000441166	0.00572196	0.00399419	2097	tags=29%, list=16%, signal=25%	PSMB5/PSMB6/NOS1/PSMC2/PSEN2/DKK1/EIF2S1/PSMD3/GRIN2B/ULK1/PSMB4/WNT2/TUBA1A/CACNA1C/KRAS/CACNA1F/BECN1/APP/VDAC2/PIK3CB/PSMD12/PSMC1/PSMC3/GRIN1/PSMD14/PPP3CA/CYCS/SLC25A5/NRBF2/PSMC6/CALM1/PSMA1/PSMD1/PSMB2/CDK5R1/TUBB/TUBA1B/ITPR1/TUBA1C/RTN4/MAPK9/PSMA3/PSMA5/PPP3R1/MAPK10/SLC25A4/CDK5/PLCB1/GPR83/RTN3/ATP2A2/WNT10B/VDAC1/KLC1/MAP2K1/PPP3CB/TUBA4A/TUBB2A/GRIN2A/TUBB3
WP_ALZHEIMERS_DISEASE_AND_MIRNA_EFFECTS	WP_ALZHEIMERS_DISEASE_AND_MIRNA_EFFECTS	206	-0.384177	-1.59626	0.000441166	0.00572196	0.00399419	2097	tags=29%, list=16%, signal=25%	PSMB5/PSMB6/NOS1/PSMC2/PSEN2/DKK1/EIF2S1/PSMD3/GRIN2B/ULK1/PSMB4/WNT2/TUBA1A/CACNA1C/KRAS/CACNA1F/BECN1/APP/VDAC2/PIK3CB/PSMD12/PSMC1/PSMC3/GRIN1/PSMD14/PPP3CA/CYCS/SLC25A5/NRBF2/PSMC6/CALM1/PSMA1/PSMD1/PSMB2/CDK5R1/TUBB/TUBA1B/ITPR1/TUBA1C/RTN4/MAPK9/PSMA3/PSMA5/PPP3R1/MAPK10/SLC25A4/CDK5/PLCB1/GPR83/RTN3/ATP2A2/WNT10B/VDAC1/KLC1/MAP2K1/PPP3CB/TUBA4A/TUBB2A/GRIN2A/TUBB3
REACTOME_MHC_CLASS_II_ANTIGEN_PRESENTATION	REACTOME_MHC_CLASS_II_ANTIGEN_PRESENTATION	93	-0.464784	-1.74433	0.00045615	0.00578724	0.00403976	2146	tags=37%, list=16%, signal=31%	AP2B1/ACTR1A/LGMN/DCTN6/AP1S1/ARF1/CLTA/DCTN2/TUBA1A/KIF11/AP1S2/SPTBN2/SEC23A/DCTN1/CLTC/DYNC1H1/KIF3C/DCTN3/DNM1/DNM3/AP2S1/TUBA1B/AP2M1/ACTR10/TUBA1C/DYNC1LI1/KIF3A/KLC1/TUBA4A/KIFAP3/TUBB2A/SH3GL2/TUBB3/DYNC1I1
WP_TYPE_I_INTERFERON_INDUCTION_AND_SIGNALING_DURING_SARSCOV2_INFECTION	WP_TYPE_I_INTERFERON_INDUCTION_AND_SIGNALING_DURING_SARSCOV2_INFECTION	28	0.591023	1.97063	0.000463364	0.00584611	0.00408086	3653	tags=64%, list=28%, signal=46%	IRF7/TLR2/TLR4/IFIH1/MYD88/IFNAR2/STAT2/IKBKE/TLR7/IRF9/OAS3/IRF3/TLR3/TLR6/OAS2/TLR9/DDX58/IRAK4
PID_ANGIOPOIETIN_RECEPTOR_PATHWAY	PID_ANGIOPOIETIN_RECEPTOR_PATHWAY	42	0.514208	1.90665	0.000475871	0.00596892	0.00416658	2863	tags=52%, list=22%, signal=41%	ANGPT2/ANGPT1/ELF1/CDKN1A/PXN/FOXO1/STAT5A/ITGA5/FGF2/FES/FN1/ETS1/ELF2/ELK1/SHC1/STAT5B/NOS3/PLD2/PTPN11/MMP2/RELA/NCK1
WP_PKCGAMMA_CALCIUM_SIGNALING_PATHWAY_IN_ATAXIA	WP_PKCGAMMA_CALCIUM_SIGNALING_PATHWAY_IN_ATAXIA	21	-0.659676	-1.87404	0.000480747	0.00596892	0.00416658	935	tags=43%, list=7%, signal=40%	GRIA2/ITPR1/PRKCG/ATP2B2/GRIA3/PLCB1/GRIA1/GRIA4/GRM1
REACTOME_DEGRADATION_OF_GLI1_BY_THE_PROTEASOME	REACTOME_DEGRADATION_OF_GLI1_BY_THE_PROTEASOME	46	-0.548345	-1.82681	0.000481753	0.00596892	0.00416658	3300	tags=61%, list=25%, signal=46%	PSMA7/PSMA4/PSMA2/PSME3/UBC/PSMD4/UBB/PSMB5/PSMB6/SKP1/PSMD5/PSMC2/PSMD3/PSMB4/PRKACA/BTRC/PSMD12/PSMC1/PSMC3/CUL1/PSMD14/PSMC6/PRKACB/PSMA1/PSMD1/PSMB2/PSMA3/PSMA5
WP_ACUTE_VIRAL_MYOCARDITIS	WP_ACUTE_VIRAL_MYOCARDITIS	64	0.445203	1.76166	0.000483611	0.00596892	0.00416658	2724	tags=39%, list=21%, signal=31%	CAV1/BCL2/BNIP2/PYCARD/TLR5/STAT3/HLA-DMA/TLR4/ABL1/CASP7/EDN1/ITGAL/CASP6/PABPC1/LAMA2/NOD2/SGCB/CASP2/DAG1/SOS1/CD55/EIF4G1/MICA/CASP1/CASP3
BIOCARTA_NOS1_PATHWAY	BIOCARTA_NOS1_PATHWAY	17	-0.713025	-1.92678	0.000513919	0.00626412	0.00437265	2252	tags=71%, list=17%, signal=58%	NOS1/GRIN2B/PRKAR1A/GRIN1/PPP3CA/CALM1/PRKACB/PRKAR2B/PRKCB/PRKAR1B/PPP3CB/GRIN2A
PID_PTP1B_PATHWAY	PID_PTP1B_PATHWAY	42	0.512282	1.89951	0.000515804	0.00626412	0.00437265	3892	tags=55%, list=30%, signal=39%	PDGFRB/SOCS3/YBX1/CAV1/YES1/STAT5A/STAT3/EGFR/FCGR2A/CSK/SHC1/LAT/STAT5B/EGF/RHOA/LCK/AKT1/CRK/HCK/CSF1/BCAR1/LEPR/PIK3CA
BIOCARTA_HIVNEF_PATHWAY	BIOCARTA_HIVNEF_PATHWAY	45	0.496057	1.84075	0.000510818	0.00626412	0.00437265	3858	tags=64%, list=30%, signal=46%	CFLAR/GSN/TNFRSF1B/BCL2/PAK2/CASP7/MAP3K5/CASP6/TRAF1/NUMA1/MDM2/RIPK1/CASP2/LMNA/ARHGDIB/BIRC3/FAS/RELA/CASP3/DAXX/MAP2K7/BIRC2/APAF1/CASP8/FADD/TRAF2/TRADD/LMNB2/LMNB1
REACTOME_UPTAKE_AND_ACTIONS_OF_BACTERIAL_TOXINS	REACTOME_UPTAKE_AND_ACTIONS_OF_BACTERIAL_TOXINS	27	-0.637766	-1.91912	0.000530986	0.0064142	0.00447741	1408	tags=48%, list=11%, signal=43%	PDCD6IP/SV2C/STX1B/CALM1/HSP90AB1/VAMP2/SV2A/MAP2K4/STX1A/MAP2K1/SNAP25/SV2B/SYT1
REACTOME_ACETYLCHOLINE_NEUROTRANSMITTER_RELEASE_CYCLE	REACTOME_ACETYLCHOLINE_NEUROTRANSMITTER_RELEASE_CYCLE	14	-0.756175	-1.89967	0.000549995	0.00660867	0.00461316	1758	tags=64%, list=13%, signal=56%	PPFIA2/PPFIA4/VAMP2/RIMS1/STX1A/CPLX1/STXBP1/SNAP25/SYT1
BIOCARTA_BARRESTIN_SRC_PATHWAY	BIOCARTA_BARRESTIN_SRC_PATHWAY	10	-0.813972	-1.90695	0.000561354	0.00670966	0.00468366	1284	tags=70%, list=10%, signal=63%	KCNA2/GNAS/KCNA1/DNM1/PLCB1/ADCY1/MAP2K1
REACTOME_L1CAM_INTERACTIONS	REACTOME_L1CAM_INTERACTIONS	92	-0.467161	-1.75162	0.000597337	0.00710236	0.00495778	2556	tags=45%, list=20%, signal=36%	NRP1/CD24/RANBP9/CNTN1/SPTAN1/ANK3/L1CAM/AP2B1/ANK2/ITGA9/CLTA/TUBA1A/SCN1B/ACTB/SCN9A/DCX/SCN1A/SPTBN2/CLTC/SCN4B/CNTN6/KCNQ2/NRCAM/DNM1/DNM3/AP2S1/CNTNAP1/TUBA1B/AP2M1/TUBA1C/SCN2A/DLG3/CHL1/MAP2K1/TUBA4A/TUBB2A/SH3GL2/TUBB3/SCN2B/SCN3B/PAK1
REACTOME_NONSENSE_MEDIATED_DECAY_NMD	REACTOME_NONSENSE_MEDIATED_DECAY_NMD	83	0.406505	1.70614	0.000622785	0.00736638	0.00514207	4090	tags=60%, list=31%, signal=42%	RPS3/RPS9/PABPC1/RPL11/RPL37/RPS16/RPS15A/RPS19/RPS11/RPS8/RPS12/SMG5/SMG6/RPS4X/UPF3A/RPS27/EIF4G1/RPS29/RPL18/RPS27L/RPS5/RPS17/RPLP1/RPL39/RPS25/UPF1/RPL27A/UPF2/PNRC2/RPS15/RPL8/RPL14/FAU/RPL12/RPS24/RPL35A/RPL37A/RPS23/RPS28/RPL35/NCBP1/RPS27A/RPL36AL/RPLP2/RPS18/RPL34/RPL36/RPL19/RPL32/RPS14
WP_VASOPRESSINREGULATED_WATER_REABSORPTION	WP_VASOPRESSINREGULATED_WATER_REABSORPTION	35	-0.601891	-1.91259	0.000627116	0.00737918	0.00515101	1982	tags=43%, list=15%, signal=36%	DCTN6/DCTN2/PRKACA/ARHGDIA/DCTN1/DYNC1H1/DYNC2LI1/GNAS/PRKACB/RAB11A/VAMP2/DYNC1LI1/ARHGDIG/DYNC1I1/NSF
REACTOME_NOTCH4_INTRACELLULAR_DOMAIN_REGULATES_TRANSCRIPTION	REACTOME_NOTCH4_INTRACELLULAR_DOMAIN_REGULATES_TRANSCRIPTION	18	0.65653	1.91346	0.000636091	0.0074462	0.00519779	1934	tags=67%, list=15%, signal=57%	HEY2/KAT2B/NOTCH2/ACTA2/MAML2/RBPJ/NOTCH1/CREBBP/NOTCH4/MAML3/EP300/HES1
REACTOME_REGULATION_OF_RUNX2_EXPRESSION_AND_ACTIVITY	REACTOME_REGULATION_OF_RUNX2_EXPRESSION_AND_ACTIVITY	57	-0.530319	-1.8463	0.000647371	0.00753939	0.00526284	3300	tags=56%, list=25%, signal=42%	PSMA7/SMURF1/PSMA4/PSMA2/PSME3/UBC/PSMD4/PPARGC1B/UBB/PSMB5/PSMB6/SKP1/PSMD5/TWIST1/PSMC2/PSMD3/PSMB4/DLX5/PSMD12/PSMC1/PSMC3/CUL1/PSMD14/PPARGC1A/PSMC6/DLX6/PSMA1/PSMD1/PSMB2/PSMA3/PSMA5/FBXW7
REACTOME_TRNA_AMINOACYLATION	REACTOME_TRNA_AMINOACYLATION	16	-0.727393	-1.92446	0.00066314	0.00768363	0.00536353	3010	tags=69%, list=23%, signal=53%	IARS2/PPA1/SARS2/AIMP2/FARS2/WARS2/EARS2/FARSB/FARSA/YARS2/EEF1E1
KEGG_RIBOSOME	KEGG_RIBOSOME	64	0.438871	1.7366	0.000674006	0.00776989	0.00542374	4086	tags=62%, list=31%, signal=43%	RPS3/RPS9/RPL11/RPL37/RPS16/RPS15A/RPS19/RPS11/RPS8/RPS12/RPS4X/RPS27/RPS29/RPL18/RPS27L/RPS5/RPS17/RPLP1/RPL39/RPS25/RPL27A/RPS15/RPL8/RPL14/FAU/RPL12/RPS24/RPL35A/RPL37A/RPS23/RPS28/RPL35/RPS27A/RPL36AL/RPLP2/RPS18/RPL34/RPL36/RPL19/RPL32
REACTOME_NR1H2_AND_NR1H3_MEDIATED_SIGNALING	REACTOME_NR1H2_AND_NR1H3_MEDIATED_SIGNALING	35	0.540455	1.91179	0.00068228	0.00782554	0.00546259	2833	tags=51%, list=22%, signal=40%	TBL1X/ABCA1/APOC1/PCK1/RXRA/PLTP/APOD/SREBF1/MOV10/EP300/TNRC6B/SCD/ABCG1/NR1H3/MYLIP/TNRC6A/ANGPTL3/GPS2
REACTOME_NEGATIVE_REGULATION_OF_NOTCH4_SIGNALING	REACTOME_NEGATIVE_REGULATION_OF_NOTCH4_SIGNALING	42	-0.563594	-1.84562	0.000686637	0.00783594	0.00546985	3300	tags=64%, list=25%, signal=48%	PSMA7/PSMA4/PSMA2/PSME3/UBC/PSMD4/UBB/PSMB5/PSMB6/SKP1/PSMD5/PSMC2/PSMD3/PSMB4/PSMD12/PSMC1/PSMC3/CUL1/PSMD14/PSMC6/PSMA1/PSMD1/PSMB2/PSMA3/PSMA5/YWHAZ/FBXW7
PID_TOLL_ENDOGENOUS_PATHWAY	PID_TOLL_ENDOGENOUS_PATHWAY	21	0.635147	1.96813	0.000695923	0.00790221	0.00551611	3179	tags=67%, list=24%, signal=51%	VCAN/BGN/S100A8/TLR2/IKBKB/TLR4/S100A9/CD14/MYD88/LY96/RHOA/IRAK2/TLR3/TLR6
REACTOME_HEDGEHOG_OFF_STATE	REACTOME_HEDGEHOG_OFF_STATE	90	-0.464729	-1.73796	0.000706707	0.00798473	0.00557371	2606	tags=43%, list=20%, signal=35%	UBC/IFT52/PSMD4/UBB/PSMB5/PSMB6/SKP1/PSMD5/PSMC2/PSMD3/PSMB4/PRKACA/TUBA1A/IFT122/PRKAR1A/BTRC/PSMD12/PSMC1/PSMC3/CUL1/PSMD14/PSMC6/GNAS/PRKACB/RPGRIP1L/PSMA1/PSMD1/PSMB2/PRKAR2B/TUBA1B/TUBA1C/PSMA3/KIF3A/PSMA5/ADCY1/PRKAR1B/TUBA4A/TUBB2A/TUBB3
REACTOME_INTERACTION_BETWEEN_L1_AND_ANKYRINS	REACTOME_INTERACTION_BETWEEN_L1_AND_ANKYRINS	27	-0.631677	-1.9008	0.000716294	0.00801332	0.00559367	2962	tags=63%, list=23%, signal=49%	SCN3A/SCN7A/SPTAN1/ANK3/L1CAM/ANK2/SCN1B/ACTB/SCN9A/SCN1A/SPTBN2/SCN4B/KCNQ2/NRCAM/SCN2A/SCN2B/SCN3B
WP_MESODERMAL_COMMITMENT_PATHWAY	WP_MESODERMAL_COMMITMENT_PATHWAY	113	0.360332	1.60103	0.000715985	0.00801332	0.00559367	3121	tags=41%, list=24%, signal=31%	ZIC2/FOXC1/TEAD2/ZIC3/LEF1/KLF4/PAX6/TBX3/TRIM5/ZNF462/MACF1/CSRP2/BMP7/SMAD6/CTBP2/TCF7L1/SOX2/TEAD1/WDFY2/BMPR1A/SMAD1/NFE2L2/SETD2/FGFR1/EPB41L5/TWSG1/SOX17/FOXC2/MEIS1/ACVR2B/UBR5/PBX3/ELK4/TBX6/SNAI1/RARG/LATS1/FZD4/BCORL1/EOMES/ZIC5/DNMT3B/RGS10/PHF6/DIP2A/TCF4
REACTOME_TRANSFERRIN_ENDOCYTOSIS_AND_RECYCLING	REACTOME_TRANSFERRIN_ENDOCYTOSIS_AND_RECYCLING	25	-0.633202	-1.86392	0.000723871	0.00805839	0.00562513	1405	tags=56%, list=11%, signal=50%	TFR2/ATP6V0A1/ATP6V0E2/ATP6V0C/ATP6V0B/ATP6V0D1/ATP6V1C1/ATP6AP1/ATP6V1D/STEAP2/ATP6V1E1/ATP6V1H/ATP6V1B2/ATP6V1G2
REACTOME_SIGNALING_BY_NOTCH3	REACTOME_SIGNALING_BY_NOTCH3	42	0.503284	1.86614	0.000729041	0.00807635	0.00563767	2219	tags=45%, list=17%, signal=38%	HEY2/YBX1/KAT2B/HEYL/MAML2/RBPJ/NOTCH1/CREBBP/EGFR/WWC1/MAML3/ADAM10/JAG1/EP300/PLXND1/DLL4/HES1/EGF/IKZF1
REACTOME_SIGNALING_BY_HIPPO	REACTOME_SIGNALING_BY_HIPPO	15	0.699003	1.93608	0.000750841	0.00823749	0.00575015	2724	tags=73%, list=21%, signal=58%	WWTR1/LATS2/TJP2/TJP1/STK3/AMOTL2/WWC1/SAV1/DVL2/LATS1/CASP3
BIOCARTA_NDKDYNAMIN_PATHWAY	BIOCARTA_NDKDYNAMIN_PATHWAY	13	-0.753577	-1.86795	0.000747469	0.00823749	0.00575015	2274	tags=69%, list=17%, signal=57%	EPN1/EPS15/PPP3CA/CALM1/DNM1/AP2M1/NME1/PPP3CB/SYNJ1
REACTOME_APC_C_CDH1_MEDIATED_DEGRADATION_OF_CDC20_AND_OTHER_APC_C_CDH1_TARGETED_PROTEINS_IN_LATE_MITOSIS_EARLY_G1	REACTOME_APC_C_CDH1_MEDIATED_DEGRADATION_OF_CDC20_AND_OTHER_APC_C_CDH1_TARGETED_PROTEINS_IN_LATE_MITOSIS_EARLY_G1	58	-0.511668	-1.78002	0.000767343	0.00837806	0.00584827	3440	tags=50%, list=26%, signal=37%	AURKA/PSMA7/PSMA4/ANAPC7/PSMA2/PSME3/UBE2D1/UBC/PSMD4/UBB/PSMB5/PSMB6/UBE2S/PSMD5/PSMC2/PSMD3/PSMB4/PSMD12/PSMC1/PSMC3/PSMD14/PSMC6/ANAPC10/PSMA1/PSMD1/PSMB2/PTTG1/PSMA3/PSMA5
REACTOME_COLLAGEN_BIOSYNTHESIS_AND_MODIFYING_ENZYMES	REACTOME_COLLAGEN_BIOSYNTHESIS_AND_MODIFYING_ENZYMES	48	0.480323	1.78911	0.000774735	0.00841829	0.00587636	2507	tags=46%, list=19%, signal=37%	SERPINH1/COL27A1/PCOLCE/CRTAP/COL18A1/PLOD2/COL6A1/COL4A4/COL4A5/COL5A3/PLOD1/COL8A1/COL21A1/COL6A2/COL9A1/COL8A2/P4HA1/COL16A1/COL3A1/COL9A2/COL4A2/COL20A1
WP_HEMATOPOIETIC_STEM_CELL_DIFFERENTIATION	WP_HEMATOPOIETIC_STEM_CELL_DIFFERENTIATION	43	0.485195	1.80273	0.000802988	0.00868374	0.00606165	2219	tags=47%, list=17%, signal=39%	LEF1/FLI1/STAT5A/FOS/LYL1/NFATC2/CD34/MXI1/GATA2/NFE2/NOTCH1/MUC1/HES6/PIM1/VAV1/IRF5/SPI1/NCKAP1L/IL5/IKZF1
WP_B_CELL_RECEPTOR_SIGNALING_PATHWAY	WP_B_CELL_RECEPTOR_SIGNALING_PATHWAY	77	0.400918	1.66509	0.000808085	0.00869744	0.00607122	3073	tags=49%, list=24%, signal=38%	BCL6/INPP5D/FOXO1/NFATC2/RASGRP3/IKBKB/RPS6KA1/HCLS1/MAX/PTPRC/KLF11/NFATC3/GAB1/CD22/GAB2/ETS1/PIK3CG/CD81/VAV1/ELK1/SHC1/BTK/SH3BP2/RAPGEF1/MAPK4/DAPP1/SOS1/PTPN11/LCK/PIK3AP1/RELA/NCK1/CBL/MALT1/REL/GTF2I/CD79B/CARD11
WP_HIPPOCAMPAL_SYNAPTOGENESIS_AND_NEUROGENESIS	WP_HIPPOCAMPAL_SYNAPTOGENESIS_AND_NEUROGENESIS	23	-0.665231	-1.93416	0.000832792	0.00892109	0.00622734	1378	tags=48%, list=11%, signal=43%	PPARGC1A/DIO2/CAMKK2/DRD1/CALM1/CCND2/NRXN1/CAMKK1/CAMK4/BDNF/NRXN3
REACTOME_CREB1_PHOSPHORYLATION_THROUGH_NMDA_RECEPTOR_MEDIATED_ACTIVATION_OF_RAS_SIGNALING	REACTOME_CREB1_PHOSPHORYLATION_THROUGH_NMDA_RECEPTOR_MEDIATED_ACTIVATION_OF_RAS_SIGNALING	21	-0.647502	-1.83946	0.0008464	0.00902429	0.00629938	2640	tags=71%, list=20%, signal=57%	GRIN2D/CAMK2G/CAMK2B/PDPK1/GRIN2B/KRAS/GRIN1/CALM1/CAMK2D/DLG2/DLG3/RASGRF1/RASGRF2/ACTN2/NEFL
REACTOME_DISEASES_OF_IMMUNE_SYSTEM	REACTOME_DISEASES_OF_IMMUNE_SYSTEM	26	0.597173	1.94713	0.000858414	0.00910962	0.00635893	4331	tags=81%, list=33%, signal=54%	S100A8/TLR2/TLR5/IKBKB/TLR4/S100A9/CD14/UNC93B1/MYD88/LY96/BTK/FGA/RELA/TLR3/TLR6/S100A1/IRAK4/HMGB1/TLR10/CHUK/FGG
KEGG_AMYOTROPHIC_LATERAL_SCLEROSIS_ALS	KEGG_AMYOTROPHIC_LATERAL_SCLEROSIS_ALS	43	-0.54704	-1.802	0.000862958	0.00911524	0.00636286	1570	tags=33%, list=12%, signal=29%	TOMM40L/GRIN1/PPP3CA/CYCS/GRIA2/MAPK13/PPP3R1/GRIA1/PRPH2/PPP3CB/NEFH/GRIN2A/NEFL/NEFM
REACTOME_RHOB_GTPASE_CYCLE	REACTOME_RHOB_GTPASE_CYCLE	58	0.458713	1.79202	0.0008761	0.00921121	0.00642985	2192	tags=41%, list=17%, signal=35%	TJP2/ANLN/PKN3/PKN2/CAV1/PREX1/STARD8/NET1/ARHGEF10/RTKN/SNAP23/ROCK1/ARHGEF1/VAMP3/RHPN2/STOM/ARHGEF5/DLC1/MYO9B/ARHGEF10L/ARHGAP5/ARHGAP21/RHOB/JUP
PID_SMAD2_3NUCLEAR_PATHWAY	PID_SMAD2_3NUCLEAR_PATHWAY	63	0.438111	1.73013	0.000880688	0.00921679	0.00643375	2142	tags=37%, list=16%, signal=31%	ITGB5/FOXO4/IRF7/TCF3/CDKN1A/FOXO1/KAT2B/FOS/SP1/PIAS4/RBL1/RUNX3/MAX/LAMC1/CREBBP/TGIF2/SKI/CDKN2B/ATF3/EP300/CDK4/IL5/RUNX2
WP_PLATELETMEDIATED_INTERACTIONS_WITH_VASCULAR_AND_CIRCULATING_CELLS	WP_PLATELETMEDIATED_INTERACTIONS_WITH_VASCULAR_AND_CIRCULATING_CELLS	12	0.733799	1.94893	0.000886329	0.00923327	0.00644525	3206	tags=83%, list=25%, signal=63%	VCAM1/TGFB3/TLR2/TGFB2/TLR4/SELPLG/CCL5/TLR7/PF4/CD40
REACTOME_NOTCH3_INTRACELLULAR_DOMAIN_REGULATES_TRANSCRIPTION	REACTOME_NOTCH3_INTRACELLULAR_DOMAIN_REGULATES_TRANSCRIPTION	22	0.616231	1.93689	0.000911107	0.00944806	0.00659518	2219	tags=59%, list=17%, signal=49%	HEY2/KAT2B/HEYL/MAML2/RBPJ/NOTCH1/CREBBP/WWC1/MAML3/EP300/PLXND1/HES1/IKZF1
REACTOME_TRANSCRIPTIONAL_REGULATION_OF_PLURIPOTENT_STEM_CELLS	REACTOME_TRANSCRIPTIONAL_REGULATION_OF_PLURIPOTENT_STEM_CELLS	25	0.58115	1.88629	0.00091838	0.00948019	0.00661761	1700	tags=32%, list=13%, signal=28%	ZIC3/KLF4/EPAS1/FGF2/STAT3/SOX2/SALL1/HHEX
WP_LTF_DANGER_SIGNAL_RESPONSE_PATHWAY	WP_LTF_DANGER_SIGNAL_RESPONSE_PATHWAY	11	0.757629	1.95404	0.000933282	0.00959042	0.00669456	1543	tags=55%, list=12%, signal=48%	LTF/TLR2/TLR4/CD14/MYD88/AGER
REACTOME_NERVOUS_SYSTEM_DEVELOPMENT	REACTOME_NERVOUS_SYSTEM_DEVELOPMENT	454	-0.325194	-1.41671	0.000947559	0.00969328	0.00676636	2556	tags=30%, list=20%, signal=25%	NRP1/CD24/ARHGEF11/PSMD4/RANBP9/MAPK8/TRPC6/CNTN1/RAP1GAP/SPTAN1/ANK3/UBB/PDLIM7/PLXNA2/PSMB5/PSMB6/RPL15/EVL/L1CAM/PSMD5/AP2B1/EPHA6/SEMA6D/ARPC4/ANK2/PSMC2/PSEN2/PSMD3/EFNA3/GRIN2B/ITGA9/DCC/CLTA/SEMA3E/EPHA3/PSMB4/PRKACA/TUBA1A/CACNA1C/TRPC1/ACTR2/KRAS/SCN1B/SH3KBP1/RET/SIAH2/PITPNA/ACTB/CLTB/PIK3CB/CACNA1G/PSMD12/UNC5A/ST8SIA2/PSMC1/PSMC3/SCN9A/DCX/GRIN1/SCN1A/SLIT3/ARPC3/PSMD14/SPTBN2/SEMA4A…
WP_MBDNF_AND_PROBDNF_REGULATION_OF_GABA_NEUROTRANSMISSION	WP_MBDNF_AND_PROBDNF_REGULATION_OF_GABA_NEUROTRANSMISSION	34	-0.597533	-1.88092	0.000962431	0.00980126	0.00684174	1144	tags=35%, list=9%, signal=32%	GABRG3/GABRA2/GABRB3/GABRB2/BDNF/GABRA3/SLC12A5/GABRA4/GABRD/GABRA5/GABRA1/GABRG2
WP_MEASLES_VIRUS_INFECTION	WP_MEASLES_VIRUS_INFECTION	103	0.365984	1.60318	0.000973709	0.00987184	0.006891	3963	tags=49%, list=30%, signal=34%	IRF7/MSN/STAT5A/HSPA2/FOS/BCL2/TLR2/IKBKB/STAT3/TNFAIP3/CBLB/TLR4/IFIH1/MYD88/IFNAR2/CDK6/IL2RA/CCNE2/STAT5B/NFKBIB/HSPA6/CDK4/STAT2/IKBKE/BAK1/FAS/RELA/CASP3/TLR7/IL2RB/IRF9/OAS3/IRF3/HSPA1L/CDKN1B/EIF2AK4/RAB9A/APAF1/OAS2/PIK3CD/CASP8/FADD/TLR9/DDX58/IRAK4/BAX/TRADD/CD46/PIK3CA/PIK3R3
WP_OVERLAP_BETWEEN_SIGNAL_TRANSDUCTION_PATHWAYS_CONTRIBUTING_TO_LMNA_LAMINOPATHIES	WP_OVERLAP_BETWEEN_SIGNAL_TRANSDUCTION_PATHWAYS_CONTRIBUTING_TO_LMNA_LAMINOPATHIES	41	0.498822	1.83011	0.000980321	0.00989471	0.00690696	2413	tags=46%, list=18%, signal=38%	LEF1/CDKN1A/KAT2B/CEBPD/TGFB2/DICER1/NOTCH1/CREBBP/SREBF1/TCF7L1/NAP1L1/HES1/CDK4/LMNA/CEBPA/RUNX2/JUNB/TLE1/MAOB
REACTOME_SCF_BETA_TRCP_MEDIATED_DEGRADATION_OF_EMI1	REACTOME_SCF_BETA_TRCP_MEDIATED_DEGRADATION_OF_EMI1	44	-0.548914	-1.81944	0.000998022	0.0100288	0.00700057	3300	tags=59%, list=25%, signal=44%	PSMA7/PSMA4/PSMA2/PSME3/UBC/PSMD4/UBB/PSMB5/PSMB6/SKP1/PSMD5/PSMC2/PSMD3/PSMB4/BTRC/PSMD12/PSMC1/PSMC3/CUL1/PSMD14/PSMC6/PSMA1/PSMD1/PSMB2/PSMA3/PSMA5
WP_FOXP3_IN_COVID19	WP_FOXP3_IN_COVID19	13	0.718825	1.93188	0.00101429	0.0101473	0.0070833	2767	tags=69%, list=21%, signal=55%	STAT5A/STAT3/IL6R/IL2RA/IL6ST/CD86/STAT5B/IL7R/IL2RB
REACTOME_RUNX3_REGULATES_NOTCH_SIGNALING	REACTOME_RUNX3_REGULATES_NOTCH_SIGNALING	13	0.718545	1.93113	0.00102549	0.0102144	0.00713016	1934	tags=77%, list=15%, signal=66%	KAT2B/RUNX3/MAML2/RBPJ/NOTCH1/CREBBP/MAML3/JAG1/EP300/HES1
BIOCARTA_NTHI_PATHWAY	BIOCARTA_NTHI_PATHWAY	15	0.69164	1.91569	0.0010444	0.0102677	0.0071673	1586	tags=40%, list=12%, signal=35%	TGFBR2/TGFBR1/IKBKB/CREBBP/MYD88/EP300
REACTOME_GLUCONEOGENESIS	REACTOME_GLUCONEOGENESIS	26	-0.624602	-1.85723	0.00104182	0.0102677	0.0071673	984	tags=35%, list=8%, signal=32%	TPI1/MDH2/GOT2/PGAM1/ALDOA/GPI/SLC25A12/ENO2/GOT1
REACTOME_ORGANELLE_BIOGENESIS_AND_MAINTENANCE	REACTOME_ORGANELLE_BIOGENESIS_AND_MAINTENANCE	204	-0.374147	-1.5528	0.00104157	0.0102677	0.0071673	2618	tags=32%, list=20%, signal=26%	POLRMT/IQCB1/IFT52/DNAJC11/CHCHD3/PPARGC1B/CKAP5/TMEM67/CETN2/ATF2/BBS5/ACTR1A/SAMM50/CCT4/TFB2M/ALAS1/DCTN2/PRKACA/PLK4/TUBA1A/ARL3/PCNT/IFT122/CEP72/PAFAH1B1/PRKAA2/SSBP1/CYCS/DCTN1/PPARGC1A/DYNC1H1/DYNC2LI1/TUBG1/CALM1/PRKAG1/MCHR1/RPGRIP1L/RAB11A/AHI1/KIF17/KIF3C/DCTN3/BBS7/B9D1/PPP2R1A/TUBB/PRKAR2B/EXOC8/TUBA1B/LZTFL1/TUBA1C/EXOC6/ARL6/MKKS/NEK2/KIF3A/APOO/CAMK4/YWHAG/CHCHD6/TUBA4A/KIFAP3/TU…
REACTOME_ANTIGEN_PROCESSING_UBIQUITINATION_PROTEASOME_DEGRADATION	REACTOME_ANTIGEN_PROCESSING_UBIQUITINATION_PROTEASOME_DEGRADATION	249	-0.360328	-1.51717	0.00110517	0.0108183	0.00755165	3400	tags=40%, list=26%, signal=30%	FBXO9/FBXL14/LONRF1/FBXO4/THOP1/UBR1/PSMA7/FBXW9/UBE2Z/SMURF1/KLHL2/FBXO10/FBXO44/PSMA4/ASB8/RNF4/TRAIP/ANAPC7/LRSAM1/CCNF/PSMA2/UBE2D2/FBXO21/FBXL15/FBXL18/FBXO22/PSME3/CUL5/RNF19B/UBE3A/UBE2D1/UBA1/UBC/RNF6/UBE2W/KLHL9/PSMD4/UBE2O/MGRN1/UBE2B/RNF111/UBE3C/UBB/PSMB5/PSMB6/TRIM9/UBE2S/SKP1/PSMD5/HECW2/PSMC2/PSMD3/RNF123/RNF25/PSMB4/RNF34/KBTBD8/DET1/SIAH2/RNF14/FBXO40/BTRC/PSMD12/PSMC1/UBA5/PSMC3…
BIOCARTA_HSP27_PATHWAY	BIOCARTA_HSP27_PATHWAY	11	0.751297	1.93771	0.00112104	0.0108798	0.00759464	3090	tags=82%, list=24%, signal=63%	HSPB2/HSPB1/MAPKAPK3/MAPKAPK2/BCL2/FAS/CASP3/DAXX/APAF1
REACTOME_INTEGRATION_OF_ENERGY_METABOLISM	REACTOME_INTEGRATION_OF_ENERGY_METABOLISM	94	-0.447788	-1.68701	0.00111883	0.0108798	0.00759464	2048	tags=35%, list=16%, signal=30%	ACSL3/ADRA2A/GNG4/ACACA/PRKACA/CACNA1C/PRKAR1A/PRKAA2/ACSL4/GNAS/PRKACB/KCNB1/GNG13/GNB5/SYT5/PPP2R1A/VAMP2/CACNB2/PRKAR2B/ABCC8/ITPR1/CACNA1E/AKAP5/PLCB1/ADCY1/PRKAR1B/STX1A/CHRM3/STXBP1/SNAP25/GNG3/KCNC2/GNG2
WP_MIRNA_REGULATION_OF_P53_PATHWAY_IN_PROSTATE_CANCER	WP_MIRNA_REGULATION_OF_P53_PATHWAY_IN_PROSTATE_CANCER	19	0.637425	1.87989	0.00113739	0.0109091	0.00761505	3672	tags=63%, list=28%, signal=45%	TNFRSF10B/PMAIP1/DDB2/PERP/MDM2/CHEK2/ATM/CASP3/TP53AIP1/APAF1/CASP8/BAX
REACTOME_NEGATIVE_REGULATION_OF_NMDA_RECEPTOR_MEDIATED_NEURONAL_TRANSMISSION	REACTOME_NEGATIVE_REGULATION_OF_NMDA_RECEPTOR_MEDIATED_NEURONAL_TRANSMISSION	17	-0.690453	-1.86579	0.00113846	0.0109091	0.00761505	2640	tags=82%, list=20%, signal=66%	GRIN2D/CAMK2G/CAMK2B/GRIN2B/GRIN1/CALM1/CAMK1/CAMK2D/DLG2/DLG3/CAMK4/ACTN2/GRIN2A/NEFL
REACTOME_SIGNALING_BY_TGF_BETA_RECEPTOR_COMPLEX	REACTOME_SIGNALING_BY_TGF_BETA_RECEPTOR_COMPLEX	75	0.403954	1.66521	0.00113287	0.0109091	0.00761505	1945	tags=33%, list=15%, signal=29%	WWTR1/ITGB5/ITGB8/YBX1/TGFB3/TGFBR2/SP1/PARD3/TGFBR1/RBL1/CGN/F11R/TGFB2/SMURF2/TGIF2/ITGA8/LTBP1/SKI/CDKN2B/LTBP3/BAMBI/EP300/CCNT1/PPP1CC/LTBP2
WP_BREAST_CANCER_PATHWAY	WP_BREAST_CANCER_PATHWAY	113	0.352858	1.56782	0.00114943	0.0109679	0.00765607	2865	tags=40%, list=22%, signal=31%	LEF1/HEY2/FZD7/CDKN1A/FGF1/GADD45G/FOS/HEYL/SP1/NOTCH2/GADD45B/FGF2/LRP5/DDB2/NOTCH1/FZD9/ERBB2/TCF7L1/NOTCH4/EGFR/AKT2/FZD10/FZD1/RAD51/LRP6/CDK6/FGFR1/SHC1/DVL2/DLL4/HES1/FRAT2/EGF/CDK4/FZD6/SOS1/ATM/CETN3/RPS6KB2/SFRP4/BAK1/TCF7/FZD2/WNT6/TNFSF11
PID_INTEGRIN_A9B1_PATHWAY	PID_INTEGRIN_A9B1_PATHWAY	19	0.636034	1.87579	0.00117312	0.0110546	0.00771662	3622	tags=79%, list=28%, signal=57%	TGM2/PXN/VCAM1/TNC/FN1/CSF2RA/KCNJ15/ADAM15/VEGFC/SAT1/ADAM2/PAOX/F13A1/ADAM12/BCAR1
WP_PHOTODYNAMIC_THERAPYINDUCED_NFKB_SURVIVAL_SIGNALING	WP_PHOTODYNAMIC_THERAPYINDUCED_NFKB_SURVIVAL_SIGNALING	20	0.612403	1.85301	0.00117007	0.0110546	0.00771662	3051	tags=45%, list=23%, signal=35%	CXCL2/CFLAR/VCAM1/IKBKB/BIRC3/MMP2/RELA/REL/BIRC2
REACTOME_DEGRADATION_OF_THE_EXTRACELLULAR_MATRIX	REACTOME_DEGRADATION_OF_THE_EXTRACELLULAR_MATRIX	109	0.362078	1.60446	0.00116629	0.0110546	0.00771662	2994	tags=35%, list=23%, signal=27%	CD44/ADAMTS1/DCN/TIMP1/COL18A1/FN1/NID1/ADAMTS9/COL6A1/LAMC1/COL4A4/COL4A5/COL5A3/ADAMTS18/CAPN3/COL8A1/ADAM10/COL6A2/MMP8/COL9A1/COL8A2/ADAMTS4/KLKB1/CTSS/ADAM17/ADAM15/HSPG2/COL16A1/MMP25/COL3A1/COL9A2/LAMA3/COL4A2/MMP2/CASP3/BCAN/COL4A1/COL4A3
PID_FGF_PATHWAY	PID_FGF_PATHWAY	40	0.496978	1.80864	0.0012133	0.011386	0.00794794	2881	tags=52%, list=22%, signal=41%	FGF1/FOS/FGF2/RPS6KA1/FGFR3/GAB1/IL17RD/PLAU/SDC2/FGFR1/SHC1/STAT5B/FGFR2/PAK4/PLAUR/HGF/RUNX2/SOS1/PTPN11/FGFR4/CBL
KEGG_EPITHELIAL_CELL_SIGNALING_IN_HELICOBACTER_PYLORI_INFECTION	KEGG_EPITHELIAL_CELL_SIGNALING_IN_HELICOBACTER_PYLORI_INFECTION	51	-0.51531	-1.76126	0.00121845	0.0113872	0.00794882	1405	tags=33%, list=11%, signal=30%	ATP6V0A1/ATP6V0E2/ATP6V0C/ATP6V0B/ATP6V0D1/MAPK13/MAPK9/ATP6V1C1/ATP6AP1/ATP6V1D/MAPK10/MAP2K4/ATP6V1E1/ATP6V1H/ATP6V1B2/ATP6V1G2/PAK1
REACTOME_G_ALPHA_S_SIGNALLING_EVENTS	REACTOME_G_ALPHA_S_SIGNALLING_EVENTS	124	-0.420613	-1.65552	0.00124375	0.011576	0.0080806	1270	tags=19%, list=10%, signal=17%	PTHLH/DRD1/GNAS/PRKACB/PDE2A/HTR4/GNG13/PDE4D/GNB5/VIPR1/PRKAR2B/PDE1A/PDE1B/ADCY1/GPR83/PRKAR1B/RXFP1/PTH2R/VIP/GNG3/GNG2/CRH/ADCYAP1
WP_ALPHA_6_BETA_4_SIGNALING_PATHWAY	WP_ALPHA_6_BETA_4_SIGNALING_PATHWAY	22	0.607027	1.90796	0.00125672	0.011631	0.00811899	2384	tags=55%, list=18%, signal=45%	ITGB4/ITGA6/EIF4EBP1/LAMC1/GAB1/LAMA2/SHC1/LAMA1/SOS1/RHOA/LAMA3/PTPN11
WP_NOTCH_SIGNALING	WP_NOTCH_SIGNALING	38	0.509491	1.83337	0.0012599	0.011631	0.00811899	2060	tags=39%, list=16%, signal=33%	KAT2B/LFNG/DTX3L/NOTCH2/RBPJ/CTBP2/NOTCH1/CREBBP/NOTCH4/MAML3/JAG1/DVL2/DLL4/HES1/ADAM17
WP_PROSTAGLANDIN_SIGNALING	WP_PROSTAGLANDIN_SIGNALING	22	0.605975	1.90466	0.00128066	0.0116335	0.00812074	3611	tags=50%, list=28%, signal=36%	CXCL1/IRF7/PYCARD/PIK3CG/CCR2/CXCL10/CASP1/AHR/PTGER4/PTGES/CSF1
REACTOME_REGULATION_OF_BETA_CELL_DEVELOPMENT	REACTOME_REGULATION_OF_BETA_CELL_DEVELOPMENT	37	0.516191	1.85933	0.00127696	0.0116335	0.00812074	1934	tags=35%, list=15%, signal=30%	PAX6/FOXO1/KAT2B/NKX2-2/MAML2/RBPJ/NOTCH1/CREBBP/MAML3/AKT2/GCK/EP300/HES1
WP_ENDOCHONDRAL_OSSIFICATION	WP_ENDOCHONDRAL_OSSIFICATION	49	0.469368	1.76815	0.0012775	0.0116335	0.00812074	2142	tags=51%, list=16%, signal=43%	ADAMTS1/SCIN/PTH1R/SERPINH1/SLC38A2/DDR2/SOX9/FGF2/BMP7/RUNX3/FGFR3/TGFB2/CDKN1C/BMP6/GLI3/PLAU/BMPR1A/SOX6/FGFR1/MGP/STAT5B/ADAMTS4/FRZB/THRA/RUNX2
WP_ENDOCHONDRAL_OSSIFICATION_WITH_SKELETAL_DYSPLASIAS	WP_ENDOCHONDRAL_OSSIFICATION_WITH_SKELETAL_DYSPLASIAS	49	0.469368	1.76815	0.0012775	0.0116335	0.00812074	2142	tags=51%, list=16%, signal=43%	ADAMTS1/SCIN/PTH1R/SERPINH1/SLC38A2/DDR2/SOX9/FGF2/BMP7/RUNX3/FGFR3/TGFB2/CDKN1C/BMP6/GLI3/PLAU/BMPR1A/SOX6/FGFR1/MGP/STAT5B/ADAMTS4/FRZB/THRA/RUNX2
WP_ULCERATIVE_COLITIS_SIGNALING	WP_ULCERATIVE_COLITIS_SIGNALING	13	0.71254	1.91499	0.00129525	0.0117191	0.00818049	2077	tags=54%, list=16%, signal=45%	IL4R/TLR2/NFATC1/HLA-DMA/MAF/NOD2/IL5
REACTOME_RND2_GTPASE_CYCLE	REACTOME_RND2_GTPASE_CYCLE	35	0.522125	1.84695	0.00131906	0.0118872	0.00829784	2040	tags=40%, list=16%, signal=34%	LRRC1/CAV1/SCRIB/EPHA2/WDR6/KTN1/DST/RND2/VANGL2/PKP4/PTPN13/PLXND1/ARHGAP5/KIF14
REACTOME_SYNAPTIC_ADHESION_LIKE_MOLECULES	REACTOME_SYNAPTIC_ADHESION_LIKE_MOLECULES	19	-0.674662	-1.88084	0.00142926	0.0128295	0.00895555	564	tags=63%, list=4%, signal=61%	LRFN1/FLOT2/GRIN2D/GRIN2B/GRIN1/DLG3/GRIA3/GRIA1/GRIA4/RTN3/LRFN2/GRIN2A
WP_MICROGLIA_PATHOGEN_PHAGOCYTOSIS_PATHWAY	WP_MICROGLIA_PATHOGEN_PHAGOCYTOSIS_PATHWAY	30	0.541552	1.82932	0.00145097	0.0129731	0.00905579	3963	tags=67%, list=30%, signal=47%	TREM2/TYROBP/C1QA/CYBA/NCF2/PIK3CG/VAV1/C1QC/ARPC1B/LAT/NCKAP1L/NCF1/PIK3CD/PIK3C2A/HCK/SIGLEC7/VAV2/NCF4/PIK3CA/PIK3R3
REACTOME_SYNTHESIS_OF_BILE_ACIDS_AND_BILE_SALTS_VIA_27_HYDROXYCHOLESTEROL	REACTOME_SYNTHESIS_OF_BILE_ACIDS_AND_BILE_SALTS_VIA_27_HYDROXYCHOLESTEROL	14	0.699875	1.93179	0.00149065	0.0132755	0.00926695	1760	tags=43%, list=13%, signal=37%	AKR1C3/CYP27A1/AKR1C4/RXRA/HSD3B7/AKR1C1
WP_PRIMARY_FOCAL_SEGMENTAL_GLOMERULOSCLEROSIS_FSGS	WP_PRIMARY_FOCAL_SEGMENTAL_GLOMERULOSCLEROSIS_FSGS	54	0.454569	1.72861	0.00150269	0.0133305	0.00930533	3416	tags=52%, list=26%, signal=38%	ITGB4/FAT1/CDKN1A/PLCE1/VIM/CD151/LRP5/TLR4/NOTCH1/COL4A4/COL4A5/PODXL/CDKN1C/LRP6/JAG1/CD2AP/LIMS1/PLAUR/VCL/DAG1/MYH9/UTRN/NCK1/CDKN1B/COL4A3/KRT8/AKT1/MYO1E
REACTOME_NICOTINAMIDE_SALVAGING	REACTOME_NICOTINAMIDE_SALVAGING	13	0.709499	1.90681	0.0015205	0.0133756	0.00933681	678	tags=31%, list=5%, signal=29%	PARP10/PARP9/PARP14/PARP4
WP_SEROTONIN_AND_ANXIETY	WP_SEROTONIN_AND_ANXIETY	15	-0.697194	-1.81313	0.00152545	0.0133756	0.00933681	582	tags=60%, list=4%, signal=57%	CAMK2B/HTR1A/PPP3CA/ARC/PRKCB/HTR2C/GRM1/GABRA1/CRH
REACTOME_HEDGEHOG_LIGAND_BIOGENESIS	REACTOME_HEDGEHOG_LIGAND_BIOGENESIS	48	-0.528278	-1.77686	0.00151544	0.0133756	0.00933681	3300	tags=56%, list=25%, signal=42%	PSMA7/DISP2/PSMA4/PSMA2/IHH/PSME3/SEL1L/UBC/PSMD4/UBB/PSMB5/PSMB6/PSMD5/GPC5/PSMC2/PSMD3/PSMB4/PSMD12/PSMC1/PSMC3/PSMD14/PSMC6/PSMA1/PSMD1/PSMB2/PSMA3/PSMA5
BIOCARTA_COMP_PATHWAY	BIOCARTA_COMP_PATHWAY	16	0.683108	1.95682	0.00154303	0.0134777	0.00940808	1998	tags=56%, list=15%, signal=48%	C7/CFB/C1QA/C1S/MASP1/C1R/C3/C1QC/CFD
PID_ALK1_PATHWAY	PID_ALK1_PATHWAY	20	0.602816	1.824	0.00156382	0.013607	0.00949835	1946	tags=55%, list=15%, signal=47%	ACVRL1/CAV1/TGFB3/TGFBR2/ID1/TGFBR1/SMAD5/SMAD9/SMAD1/ENG/ACVR2B
WP_MIR5093P_ALTERATION_OF_YAP1ECM_AXIS	WP_MIR5093P_ALTERATION_OF_YAP1ECM_AXIS	16	0.682056	1.95381	0.00158808	0.0136134	0.0095028	2342	tags=62%, list=18%, signal=51%	TEAD2/SPARC/TEAD4/FN1/TEAD3/THBS2/TEAD1/EDNRA/PBX3/COL3A1
PID_INTEGRIN5_PATHWAY	PID_INTEGRIN5_PATHWAY	13	0.707745	1.9021	0.00158808	0.0136134	0.0095028	2083	tags=54%, list=16%, signal=45%	ITGB5/ITGB8/VCAM1/TGFBR1/FN1/PLAU/PLAUR
WP_UNFOLDED_PROTEIN_RESPONSE	WP_UNFOLDED_PROTEIN_RESPONSE	17	0.655974	1.88441	0.00157067	0.0136134	0.0095028	2684	tags=53%, list=21%, signal=42%	TXNIP/TNFRSF10B/PMAIP1/BCL2/NFE2L2/CASP2/ERN1/CASP1/ATF4
WP_HEAD_AND_NECK_SQUAMOUS_CELL_CARCINOMA	WP_HEAD_AND_NECK_SQUAMOUS_CELL_CARCINOMA	53	0.456318	1.73487	0.00158853	0.0136134	0.0095028	3425	tags=53%, list=26%, signal=39%	FAT1/CDKN1A/TGFBR2/NOTCH2/EIF4EBP1/FGFR3/NOTCH1/GAB1/ERBB2/EGFR/PIK3R5/PIK3CG/AKT2/CDK6/NFE2L2/STK11/FGFR1/CDK4/FGFR2/RPS6KB2/RICTOR/RELA/REL/BIRC2/TP63/AKT1/CASP8/FADD
REACTOME_NEDDYLATION	REACTOME_NEDDYLATION	191	-0.377364	-1.55622	0.0016272	0.0138924	0.00969751	4239	tags=52%, list=32%, signal=36%	DDB1/RBBP5/FEM1A/TULP4/CUL4B/PSMD13/COMMD5/BTBD1/KLHL3/KCTD6/FBXL19/NEURL2/PSMC4/KLHL22/FBXO31/DCUN1D2/FBXW2/KBTBD7/VCP/GPS1/COMMD2/FBXO9/FBXL14/COMMD8/FBXO4/COMMD3/PSMA7/FBXW9/KLHL2/FBXO10/FBXO44/PSMA4/ASB8/CCNF/PSMA2/UBE2D2/FEM1B/DCUN1D5/FBXO21/COPS6/COPS2/FBXL15/FBXL18/FBXO22/PSME3/CUL5/NAE1/COMMD10/UBE2D1/UBC/COMMD4/KLHL9/PSMD4/DCAF10/UBB/PSMB5/PSMB6/SKP1/PSMD5/DCAF16/PSMC2/PSMD3/DCUN1D4/PSMB…
PID_BMP_PATHWAY	PID_BMP_PATHWAY	33	0.517141	1.79938	0.00166107	0.0139875	0.00976393	1678	tags=45%, list=13%, signal=40%	CTDSP2/CTDSP1/BMP7/SMAD6/RGMA/SMAD5/SMAD9/SMURF2/SKI/BMP6/CTDSPL/BMPR1A/BAMBI/SMAD1/BMPR1B
KEGG_VIBRIO_CHOLERAE_INFECTION	KEGG_VIBRIO_CHOLERAE_INFECTION	42	-0.542675	-1.77712	0.00165868	0.0139875	0.00976393	1960	tags=50%, list=15%, signal=43%	ARF1/PRKACA/ACTB/SEC61G/ATP6V0A1/ATP6V0E2/GNAS/PRKACB/ATP6V0C/ATP6V0B/SEC61A2/ATP6V0D1/ATP6V1C1/PRKCG/ATP6AP1/ATP6V1D/PRKCB/ATP6V1E1/ATP6V1H/ATP6V1B2/ATP6V1G2
REACTOME_COPII_MEDIATED_VESICLE_TRANSPORT	REACTOME_COPII_MEDIATED_VESICLE_TRANSPORT	59	-0.494685	-1.7269	0.00165469	0.0139875	0.00976393	2834	tags=36%, list=22%, signal=28%	RAB1A/SEC24D/TFG/SEC22A/TRAPPC9/SEC23IP/CNIH2/TRAPPC2/SCFD1/USO1/SEC23A/TRAPPC5/TRAPPC2L/NAPA/TRAPPC1/F8/TRAPPC6B/CNIH3/GRIA1/NAPB/NSF
KEGG_CHRONIC_MYELOID_LEUKEMIA	KEGG_CHRONIC_MYELOID_LEUKEMIA	50	0.445718	1.6796	0.00166298	0.0139875	0.00976393	3408	tags=56%, list=26%, signal=42%	CDKN1A/TGFB3/TGFBR2/STAT5A/TGFBR1/IKBKB/CBLB/CTBP2/TGFB2/ABL1/GAB2/PIK3R5/PIK3CG/AKT2/CDK6/MDM2/SHC1/STAT5B/CDK4/SOS1/PTPN11/RELA/CBL/CDKN1B/AKT1/BCR/PIK3CD/CRK
REACTOME_NOREPINEPHRINE_NEUROTRANSMITTER_RELEASE_CYCLE	REACTOME_NOREPINEPHRINE_NEUROTRANSMITTER_RELEASE_CYCLE	13	-0.732541	-1.81581	0.0017188	0.0143823	0.0100395	1758	tags=69%, list=13%, signal=60%	PPFIA2/PPFIA4/VAMP2/RIMS1/STX1A/CPLX1/STXBP1/SNAP25/SYT1
REACTOME_RAC1_GTPASE_CYCLE	REACTOME_RAC1_GTPASE_CYCLE	145	0.329292	1.5277	0.00172258	0.0143823	0.0100395	2328	tags=38%, list=18%, signal=32%	SRGAP1/PKN2/CAV1/PREX1/WASF2/SPATA13/ARAP1/IQGAP1/DOCK1/ARHGEF10/EPHA2/DOCK6/SNAP23/PAK2/WAS/SWAP70/PLEKHG3/GNA13/KTN1/VAMP3/ARHGEF6/CYBA/LBR/NCF2/ARHGEF5/ARHGAP17/DLC1/ARAP3/VRK2/BAIAP2L1/CDC42BPA/IQGAP2/DOCK2/ARHGAP9/PLEKHG1/JAG1/MYO9B/FERMT2/VAV1/ARHGAP5/ARHGAP21/DEF6/ARHGAP27/FGD5/NCKAP1L/ARHGAP22/PREX2/PAK4/ARHGDIB/SLC1A5/CDC42EP1/PLD2/SOS1/CHN2/ARHGAP23
BIOCARTA_VIP_PATHWAY	BIOCARTA_VIP_PATHWAY	18	-0.66624	-1.8234	0.0017542	0.0145617	0.0101648	1680	tags=56%, list=13%, signal=48%	PRKAR1A/PPP3CA/CALM1/PRKACB/PRKAR2B/EGR2/PRKAR1B/PPP3CB/EGR3/VIP
REACTOME_DEGRADATION_OF_DVL	REACTOME_DEGRADATION_OF_DVL	44	-0.53522	-1.77405	0.0017569	0.0145617	0.0101648	3300	tags=57%, list=25%, signal=43%	PSMA7/PSMA4/PSMA2/PSME3/UBC/PSMD4/UBB/PSMB5/PSMB6/PSMD5/PSMC2/PSMD3/PSMB4/PSMD12/PSMC1/PSMC3/PSMD14/PSMC6/PSMA1/PSMD1/PSMB2/KLHL12/PSMA3/PSMA5/HECW1
REACTOME_PROTEIN_FOLDING	REACTOME_PROTEIN_FOLDING	74	-0.461641	-1.66367	0.0018	0.0148647	0.0103763	2406	tags=34%, list=18%, signal=28%	GNB1/ARFGEF2/TBCB/CCT4/GNG4/TUBA1A/CCT6A/VBP1/ACTB/PFDN1/GNG13/TBCC/GNB5/TUBA1B/PFDN4/TUBA1C/USP11/RGS6/FBXW7/TUBA4A/TUBB2A/TUBB3/GNG3/RGS7/GNG2
KEGG_PROTEASOME	KEGG_PROTEASOME	33	-0.564809	-1.76342	0.00181129	0.0149038	0.0104035	3300	tags=64%, list=25%, signal=48%	PSMA7/PSMA4/POMP/PSMA2/PSME3/PSMD4/PSMB5/PSMB6/PSMC2/PSMD3/PSMB4/PSMD12/PSMC1/PSMC3/PSMD14/PSMC6/PSMA1/PSMD1/PSMB2/PSMA3/PSMA5
KEGG_ANTIGEN_PROCESSING_AND_PRESENTATION	KEGG_ANTIGEN_PROCESSING_AND_PRESENTATION	61	0.421984	1.66039	0.00183064	0.0150086	0.0104767	1971	tags=28%, list=15%, signal=24%	HLA-E/HSPA2/HLA-B/HLA-DPB1/HLA-DMB/HLA-DPA1/HLA-DMA/TAP1/HLA-DRA/HLA-DRB4/HLA-DOA/HLA-DQB1/CD74/HLA-F/HSPA6/CTSS/HLA-A
WP_ENDOMETRIAL_CANCER	WP_ENDOMETRIAL_CANCER	47	0.464539	1.7332	0.00185373	0.0151432	0.0105707	2738	tags=47%, list=21%, signal=37%	LEF1/CTNNA3/CDKN1A/FGF1/GADD45G/FOS/GADD45B/FGF2/DDB2/FGFR3/ERBB2/TCF7L1/EGFR/AKT2/ELK1/FGFR1/EGF/FGFR2/SOS1/CTNNA1/BAK1/TCF7
WP_PRADERWILLI_AND_ANGELMAN_SYNDROME	WP_PRADERWILLI_AND_ANGELMAN_SYNDROME	49	-0.519502	-1.74758	0.00186684	0.0151957	0.0106073	1708	tags=31%, list=13%, signal=27%	DLX5/PRKCZ/MAGEL2/CCND2/GABRG3/GABRB3/TUBGCP5/SNRPN/OCA2/BDNF/HTR2C/GABRD/GABRA5/GABRG2/PCSK1
PID_AVB3_INTEGRIN_PATHWAY	PID_AVB3_INTEGRIN_PATHWAY	56	0.444984	1.74026	0.00193389	0.015574	0.0108713	3622	tags=57%, list=28%, signal=41%	PXN/TGFBR2/FGF2/FN1/ROCK1/F11R/COL6A1/COL4A4/COL4A5/COL8A1/COL6A2/COL9A1/COL8A2/VCL/COL16A1/RHOA/COL3A1/COL9A2/PTPN11/MFGE8/ANGPTL3/CBL/CDKN1B/COL4A1/COL4A3/KDR/AKT1/COL7A1/CASP8/PIK3C2A/CSF1/BCAR1
WP_HIPPOMERLIN_SIGNALING_DYSREGULATION	WP_HIPPOMERLIN_SIGNALING_DYSREGULATION	91	0.366569	1.56876	0.00193264	0.015574	0.0108713	2067	tags=41%, list=16%, signal=34%	CD44/ITGB4/TEAD2/LATS2/ITGB5/ITGA10/ITGB8/FLT1/PDGFRB/CDH20/ITGA5/ITGA6/EPHA2/ITGA1/TEAD4/STK3/PAK2/TEAD3/FGFR3/ITGA8/EGFR/TEAD1/ITGA7/ITGAL/NGFR/CDH5/NTRK2/SAV1/CDH19/FGFR1/VGLL4/ITGA2/PPP1CC/ITGA11/ITGAX/FGFR2/PAK4
NABA_ECM_REGULATORS	NABA_ECM_REGULATORS	181	0.308182	1.46575	0.00192251	0.015574	0.0108713	2632	tags=29%, list=20%, signal=23%	SERPINA3/ADAMTS1/SERPINB6/HYAL1/SERPINH1/TIMP1/TGM2/CD109/PCSK6/SERPINA5/SERPING1/CTSH/ADAMTS9/HTRA4/PLOD2/A2ML1/PCSK5/ADAMTSL3/ADAMTS18/PLOD1/MASP1/ADAM28/SERPINB1/ADAM33/ADAM10/PLAU/SERPINI2/MMP8/ADAMTSL4/HYAL2/ADAMTS15/ADAMTS4/ITIH5/CTSS/CST7/LOXL3/ADAM17/ADAM15/TGM6/TIMP4/HPSE2/P4HA1/MMP25/CPAMD8/ADAM2/ST14/CELA2B/SERPINA1/MMP2/MMP21/F10/PAMR1
PID_HES_HEY_PATHWAY	PID_HES_HEY_PATHWAY	39	0.496594	1.79328	0.00200054	0.0160538	0.0112063	3252	tags=51%, list=25%, signal=39%	SPEN/ASCL1/TCF3/HEY2/ID1/STAT3/MAML2/RBPJ/NOTCH1/CREBBP/HES6/EP300/HES1/YY1/RUNX2/TLE1/CDKN1B/KDR/ARNT/HIF1A
KEGG_ASTHMA	KEGG_ASTHMA	22	0.592168	1.86126	0.00207058	0.0165574	0.0115578	2077	tags=41%, list=16%, signal=34%	HLA-DPB1/HLA-DMB/HLA-DPA1/HLA-DMA/HLA-DRA/HLA-DRB4/HLA-DOA/HLA-DQB1/IL5
REACTOME_THE_ROLE_OF_GTSE1_IN_G2_M_PROGRESSION_AFTER_G2_CHECKPOINT	REACTOME_THE_ROLE_OF_GTSE1_IN_G2_M_PROGRESSION_AFTER_G2_CHECKPOINT	57	-0.5056	-1.76025	0.00207869	0.0165639	0.0115624	3300	tags=58%, list=25%, signal=43%	FKBPL/PSMA7/PSMA4/HSP90AA1/PSMA2/PSME3/UBC/PSMD4/UBB/PSMB5/PSMB6/PSMD5/PSMC2/PSMD3/PSMB4/TUBA1A/PSMD12/PSMC1/PSMC3/PSMD14/PSMC6/PSMA1/PSMD1/PSMB2/HSP90AB1/TUBA1B/TUBA1C/CCNB1/PSMA3/PSMA5/TUBA4A/TUBB2A/TUBB3
WP_COPPER_HOMEOSTASIS	WP_COPPER_HOMEOSTASIS	41	0.482196	1.76911	0.00213116	0.0168124	0.0117358	442	tags=24%, list=3%, signal=24%	MT1F/MT1H/MT2A/STEAP3/MT1G/MT1X/FOXO1/MT1E/SP1/XAF1
WP_APOPTOSISRELATED_NETWORK_DUE_TO_ALTERED_NOTCH3_IN_OVARIAN_CANCER	WP_APOPTOSISRELATED_NETWORK_DUE_TO_ALTERED_NOTCH3_IN_OVARIAN_CANCER	46	0.459284	1.71028	0.0021298	0.0168124	0.0117358	3007	tags=50%, list=23%, signal=39%	TNFRSF10B/SOCS3/HSPB1/CDKN1A/VIM/NET1/ERBB3/PAK2/ANXA5/ABL1/CASP7/IER3/ETS1/TRAF1/ERN1/NQO1/SERBP1/IL7R/CTNNA1/JUND/CARD14/CDKN1B/SMAD7
REACTOME_G_ALPHA_I_SIGNALLING_EVENTS	REACTOME_G_ALPHA_I_SIGNALLING_EVENTS	246	-0.345869	-1.45463	0.00213209	0.0168124	0.0117358	2001	tags=22%, list=15%, signal=19%	ADRA2A/GNG4/P2RY12/PRKACA/HTR1E/APP/PRKAR1A/RGS17/MCHR2/PPP3CA/CORT/CAMKK2/CALM1/GNAS/GRM2/GNAL/PRKACB/MCHR1/OXGR1/NPY1R/GNG13/PDE4D/CAMK2D/OPRK1/GNB5/PPP2R1A/PRKAR2B/CX3CL1/ITPR1/PDE1A/NMU/CAMKK1/NBEA/PDE1B/PRKCG/OPN3/SSTR1/PPP3R1/PNOC/CAMK4/CDK5/PLCB1/GRM8/ADCY1/PRKAR1B/RGS6/NPY/PPP3CB/PDYN/GABBR2/RGS4/GNG3/RGS7/GNG2/SST
REACTOME_HSP90_CHAPERONE_CYCLE_FOR_STEROID_HORMONE_RECEPTORS_SHR_IN_THE_PRESENCE_OF_LIGAND	REACTOME_HSP90_CHAPERONE_CYCLE_FOR_STEROID_HORMONE_RECEPTORS_SHR_IN_THE_PRESENCE_OF_LIGAND	39	-0.552689	-1.78735	0.00214883	0.0168858	0.0117871	2143	tags=46%, list=16%, signal=39%	ACTR1A/DCTN6/DCTN2/TUBA1A/DCTN1/DYNC1H1/DCTN3/DNAJA2/DNAJA4/HSP90AB1/TUBA1B/ACTR10/TUBA1C/DYNC1LI1/TUBA4A/TUBB2A/TUBB3/DYNC1I1
PID_P73PATHWAY	PID_P73PATHWAY	62	0.416	1.64112	0.00218646	0.0171222	0.0119521	2682	tags=40%, list=21%, signal=32%	IL4R/WWOX/HEY2/CDKN1A/SP1/GDF15/ABL1/PML/ADA/SIRT1/RAD51/CDK6/MDM2/EP300/CCNE2/AEN/S100A2/CASP2/PLK3/RNF43/SFN/SERPINA1/BAK1/FAS/RELA
SA_MMP_CYTOKINE_CONNECTION	SA_MMP_CYTOKINE_CONNECTION	10	0.741024	1.83543	0.00225411	0.0175913	0.0122796	1454	tags=50%, list=11%, signal=44%	CD44/TNFRSF1B/TGFB2/SELL/IL6R
REACTOME_RHOJ_GTPASE_CYCLE	REACTOME_RHOJ_GTPASE_CYCLE	46	0.457114	1.7022	0.00227085	0.0176613	0.0123284	2425	tags=48%, list=19%, signal=39%	STEAP3/CAV1/PREX1/RHOJ/SCRIB/GJA1/SYDE1/SNAP23/PAK2/WAS/VAMP3/STOM/CDC42BPA/FMNL3/ARHGAP5/ARHGAP21/PAK4/SLC1A5/CDC42EP1/JUP/FNBP1L/DOCK8
WP_ID_SIGNALING_PATHWAY	WP_ID_SIGNALING_PATHWAY	13	0.698256	1.8766	0.00228637	0.0177213	0.0123703	2606	tags=62%, list=20%, signal=49%	ID3/ID1/RBL1/SREBF1/ELK1/RBL2/ELK4/ELK3
REACTOME_CA_DEPENDENT_EVENTS	REACTOME_CA_DEPENDENT_EVENTS	30	-0.58567	-1.79673	0.00232832	0.0179851	0.0125544	1878	tags=50%, list=14%, signal=43%	PRKACA/PRKAR1A/CAMKK2/CALM1/PRKACB/CAMK2D/PRKAR2B/PDE1A/CAMKK1/NBEA/PDE1B/PRKCG/CAMK4/ADCY1/PRKAR1B
REACTOME_RHOQ_GTPASE_CYCLE	REACTOME_RHOQ_GTPASE_CYCLE	47	0.456687	1.7039	0.0023423	0.0180174	0.012577	2192	tags=51%, list=17%, signal=43%	TRIP10/RHOQ/STEAP3/CAV1/PREX1/SCRIB/IQGAP1/GJA1/SYDE1/SNAP23/PAK2/PLEKHG3/VAMP3/STOM/ARHGAP17/DLC1/CDC42BPA/ITSN1/ARHGAP5/ARHGAP21/PAK4/SLC1A5/CDC42EP1/JUP
WP_VITAMIN_D_RECEPTOR_PATHWAY	WP_VITAMIN_D_RECEPTOR_PATHWAY	135	0.332108	1.51963	0.00234838	0.0180174	0.012577	1894	tags=27%, list=15%, signal=23%	S100A4/BCL6/ID4/KLF4/CDKN1A/S100A8/S100A6/FOXO1/ID1/NFATC2/IGFBP5/CDKN2C/EPHB4/TNFAIP3/RXRA/CBS/LRP5/NINJ1/TGFB2/ABCB1/SEMA3B/S100A9/CDKN2B/BMP6/SERPINB1/IL1RL1/CD14/LRRC8A/KLK6/MYO9B/IRF5/IGSF9B/PPARD/CEACAM1/LRRC25/S100A2
REACTOME_ADORA2B_MEDIATED_ANTI_INFLAMMATORY_CYTOKINES_PRODUCTION	REACTOME_ADORA2B_MEDIATED_ANTI_INFLAMMATORY_CYTOKINES_PRODUCTION	109	-0.418869	-1.61385	0.00238447	0.0182327	0.0127273	1437	tags=24%, list=11%, signal=21%	GLP2R/GNB1/DRD5/MC4R/GNG4/PRKACA/PRKAR1A/PTHLH/DRD1/GNAS/PRKACB/HTR4/GNG13/GNB5/VIPR1/PRKAR2B/ADCY1/GPR83/PRKAR1B/RXFP1/PTH2R/VIP/GNG3/GNG2/CRH/ADCYAP1
BIOCARTA_STATHMIN_PATHWAY	BIOCARTA_STATHMIN_PATHWAY	16	-0.694295	-1.8369	0.0024001	0.0182591	0.0127457	2751	tags=62%, list=21%, signal=49%	UHMK1/TSG101/PRKAR1A/PRKACB/PRKAR2B/MAPK13/CCNB1/STMN1/CAMK4/PRKAR1B
WP_HAIR_FOLLICLE_DEVELOPMENT_CYTODIFFERENTIATION_PART_3_OF_3	WP_HAIR_FOLLICLE_DEVELOPMENT_CYTODIFFERENTIATION_PART_3_OF_3	70	0.398462	1.61594	0.00240399	0.0182591	0.0127457	1566	tags=34%, list=12%, signal=30%	S100A4/LEF1/TCF3/SOX9/FOS/CD34/NOTCH2/IGFBP5/NFATC1/RUNX3/RBPJ/PERP/GAS1/NOTCH1/ZBTB16/FOXQ1/SOX2/EGFR/BMP6/FZD1/BMPR1A/SMAD1/CUX1/KLK6
REACTOME_INITIAL_TRIGGERING_OF_COMPLEMENT	REACTOME_INITIAL_TRIGGERING_OF_COMPLEMENT	17	0.640656	1.84041	0.00245534	0.0185301	0.0129349	1998	tags=47%, list=15%, signal=40%	CFB/C1QA/C1S/MASP1/C1R/C3/C1QC/CFD
PID_HNF3A_PATHWAY	PID_HNF3A_PATHWAY	32	0.525469	1.81902	0.00246248	0.0185301	0.0129349	949	tags=25%, list=7%, signal=23%	NFIA/NFIC/FOS/SP1/POU2F1/NFIB/COL18A1/CREBBP
WP_SUDDEN_INFANT_DEATH_SYNDROME_SIDS_SUSCEPTIBILITY_PATHWAYS	WP_SUDDEN_INFANT_DEATH_SYNDROME_SIDS_SUSCEPTIBILITY_PATHWAYS	127	-0.399541	-1.57123	0.00246416	0.0185301	0.0129349	1878	tags=26%, list=14%, signal=22%	PRKACA/MYB/RET/NEUROD1/PRKAR1A/NOS1AP/GRIN1/THRB/RYR2/PPARGC1A/SCN4B/PRKACB/GPD1L/MAP2/VIPR1/VAMP2/PRKAR2B/ALDOA/SSTR1/SLC25A4/TSPYL1/YWHAZ/PRKAR1B/BDNF/YWHAG/EGR1/SNAP25/MEF2C/SCN3B/TAC1/GABRA1/ADCYAP1/SST
WP_NONALCOHOLIC_FATTY_LIVER_DISEASE	WP_NONALCOHOLIC_FATTY_LIVER_DISEASE	116	-0.410179	-1.59408	0.00247907	0.0185808	0.0129702	2869	tags=45%, list=22%, signal=35%	NDUFB1/NDUFB2/NDUFV3/NDUFB8/NDUFB9/NDUFA10/NDUFA11/NDUFB7/SDHD/MAPK8/NDUFB4/NDUFA13/COX7A1/NDUFB3/COX6A1/NDUFC1/COX7A2/NDUFB11/SDHA/COX8A/NDUFA2/EIF2S1/NDUFS2/CYP2E1/COX4I1/NDUFS4/NDUFA12/PIK3CB/PRKAA2/UQCRQ/NDUFA3/CYCS/NDUFA1/COX7A2L/CYC1/NDUFA9/NDUFV1/NDUFB6/PRKAG1/COX7B/COX6C/COX6B1/NDUFA4/COX5A/NDUFS3/NDUFB5/UQCRFS1/NDUFA7/SDHB/NDUFAB1/MAPK9/NDUFV2
WP_INTERACTIONS_OF_NATURAL_KILLER_CELLS_IN_PANCREATIC_CANCER	WP_INTERACTIONS_OF_NATURAL_KILLER_CELLS_IN_PANCREATIC_CANCER	17	0.639772	1.83787	0.00250211	0.0186778	0.013038	3670	tags=53%, list=28%, signal=38%	FOXO1/GATA2/MICB/ADAM10/CCL5/ADAM17/MICA/TIGIT/PRF1
REACTOME_NR1H3_NR1H2_REGULATE_GENE_EXPRESSION_LINKED_TO_CHOLESTEROL_TRANSPORT_AND_EFFLUX	REACTOME_NR1H3_NR1H2_REGULATE_GENE_EXPRESSION_LINKED_TO_CHOLESTEROL_TRANSPORT_AND_EFFLUX	28	0.538834	1.79661	0.00250847	0.0186778	0.013038	2833	tags=46%, list=22%, signal=36%	TBL1X/ABCA1/APOC1/RXRA/PLTP/APOD/MOV10/EP300/TNRC6B/ABCG1/NR1H3/TNRC6A/GPS2
REACTOME_HIV_LIFE_CYCLE	REACTOME_HIV_LIFE_CYCLE	112	-0.41713	-1.61698	0.00252061	0.0187069	0.0130583	3144	tags=38%, list=24%, signal=29%	GTF2H3/SUPT16H/CCNT2/VPS28/GTF2E1/GTF2H1/NMT2/NUP50/UBC/GTF2H4/HMGA1/CHMP2B/UBB/ERCC3/TSG101/LIG4/RANBP2/POLR2B/TAF9B/PDCD6IP/CHMP5/XRCC6/RAN/GTF2B/RANBP1/SUPT4H1/FEN1/NUP155/POLR2K/PPIA/CCNH/TAF7L/CHMP4B/NEDD4L/RNGTT/KPNA1/RNMT/TAF4B/MNAT1/NUP93/VTA1/SEH1L/CDK7
REACTOME_CS_DS_DEGRADATION	REACTOME_CS_DS_DEGRADATION	14	0.679938	1.87676	0.00259055	0.0191633	0.0133769	358	tags=36%, list=3%, signal=35%	DCN/VCAN/HYAL1/BGN/CSPG4
PID_E2F_PATHWAY	PID_E2F_PATHWAY	55	0.44343	1.72222	0.00260488	0.0192068	0.0134072	2347	tags=40%, list=18%, signal=33%	MCL1/CDKN1A/KAT2B/SP1/HBP1/RBL1/CDKN2C/POLA1/CASP7/CREBBP/SIRT1/PLAU/MCM3/EP300/CCNE2/RBL2/HIC1/YY1/CEBPA/UXT/ATM/TRRAP
PID_EPO_PATHWAY	PID_EPO_PATHWAY	23	0.572433	1.83373	0.00264278	0.0194232	0.0135583	2384	tags=52%, list=18%, signal=43%	SOCS3/STAT5A/BCL2/GAB1/SHC1/BTK/EPOR/STAT5B/RAP1A/RAPGEF1/SOS1/PTPN11
KEGG_REGULATION_OF_ACTIN_CYTOSKELETON	KEGG_REGULATION_OF_ACTIN_CYTOSKELETON	173	0.296992	1.40841	0.00267221	0.0195761	0.013665	2111	tags=32%, list=16%, signal=27%	EZR/ITGB4/ITGB5/ITGA10/SCIN/ITGB8/PDGFRB/GSN/PXN/FGF1/MSN/WASF2/ITGA5/ITGA6/LIMK2/IQGAP1/DOCK1/MYL9/FGF2/ITGA1/GNA12/FN1/ROCK1/ENAH/PAK2/WAS/GNA13/ARHGEF1/FGFR3/ARHGEF6/GNG12/ITGA8/EGFR/ITGA7/ITGAL/PIK3R5/PIK3CG/SSH3/CD14/IQGAP2/CSK/VAV1/FGF11/FGFR1/ARPC1B/MYLK/ITGA2/PPP1CC/EGF/ITGA11/ITGAX/NCKAP1L/FGFR2/PAK4/VCL
WP_FIBRIN_COMPLEMENT_RECEPTOR_3_SIGNALING_PATHWAY	WP_FIBRIN_COMPLEMENT_RECEPTOR_3_SIGNALING_PATHWAY	32	0.522394	1.80838	0.00271579	0.0198314	0.0138432	4331	tags=66%, list=33%, signal=44%	IKBKB/CBLB/TYROBP/TLR4/CD14/MYD88/LY96/RHOA/CXCL10/FGA/RELA/LBP/IRF3/REL/IRAK2/TLR3/AKT1/IRAK4/PIK3CA/CHUK/FGG
REACTOME_EARLY_PHASE_OF_HIV_LIFE_CYCLE	REACTOME_EARLY_PHASE_OF_HIV_LIFE_CYCLE	10	-0.773297	-1.81166	0.00274337	0.0199686	0.013939	2403	tags=60%, list=18%, signal=49%	HMGA1/LIG4/XRCC6/FEN1/PPIA/KPNA1
WP_MIRNA_TARGETS_IN_ECM_AND_MEMBRANE_RECEPTORS	WP_MIRNA_TARGETS_IN_ECM_AND_MEMBRANE_RECEPTORS	19	0.605531	1.78583	0.00276641	0.020008	0.0139665	2467	tags=68%, list=19%, signal=56%	ITGB5/ITGA1/FN1/COL6A1/LAMC1/COL5A3/THBS2/COL6A2/SDC2/ITGA11/LAMA4/COL3A1/COL4A2
REACTOME_COOPERATION_OF_PREFOLDIN_AND_TRIC_CCT_IN_ACTIN_AND_TUBULIN_FOLDING	REACTOME_COOPERATION_OF_PREFOLDIN_AND_TRIC_CCT_IN_ACTIN_AND_TUBULIN_FOLDING	20	-0.633002	-1.77908	0.00275802	0.020008	0.0139665	2115	tags=60%, list=16%, signal=50%	CCT4/TUBA1A/CCT6A/VBP1/ACTB/PFDN1/TUBA1B/PFDN4/TUBA1C/TUBA4A/TUBB2A/TUBB3
REACTOME_CLATHRIN_MEDIATED_ENDOCYTOSIS	REACTOME_CLATHRIN_MEDIATED_ENDOCYTOSIS	124	-0.405137	-1.5946	0.002791	0.0201218	0.014046	2942	tags=40%, list=23%, signal=32%	AP2A1/COPS6/COPS2/RAB5A/CHRM2/SH3GL3/UBC/SYT11/UBB/REPS1/EPN1/EPS15/OCRL/AP2B1/ARPC4/CLTA/ACTR2/VAMP7/SH3KBP1/ACTB/CLTB/TOR1A/ARPC3/STAM/CLTC/NEDD8/UBQLN1/DNAJC6/COPS5/COPS7A/COPS8/DNM1/DNM3/AP2S1/VAMP2/AP2M1/KIAA0319/COPS4/WASL/COPS3/REPS2/PACSIN1/ARPC1A/SGIP1/SYNJ1/NECAP1/SNAP91/SH3GL2/AMPH/SYT1
REACTOME_GLUCOSE_METABOLISM	REACTOME_GLUCOSE_METABOLISM	72	-0.457148	-1.65011	0.00286709	0.020605	0.0143832	2213	tags=32%, list=17%, signal=27%	GNPDA1/PPP2R5D/RANBP2/PRKACA/SLC25A11/GNPDA2/BPGM/NUP155/PRKACB/TPI1/PFKM/MDH2/PPP2R1A/HK1/NUP93/GOT2/PGAM1/ALDOA/SEH1L/GPI/SLC25A12/ENO2/GOT1
WP_MONOAMINE_GPCRS	WP_MONOAMINE_GPCRS	27	-0.596244	-1.79418	0.00289354	0.0207295	0.0144701	2824	tags=56%, list=22%, signal=44%	DRD2/HRH1/HTR7/CHRM2/DRD5/HTR1A/ADRA2A/HTR1E/DRD1/ADRA1D/HTR4/CHRM3/HTR2C/ADRA1B/CHRM1
REACTOME_ION_CHANNEL_TRANSPORT	REACTOME_ION_CHANNEL_TRANSPORT	140	-0.382521	-1.51922	0.00297346	0.021235	0.014823	2704	tags=33%, list=21%, signal=26%	CLCN6/CAMK2G/UBC/WNK3/CAMK2B/TRPC6/MCOLN1/UBB/ANO4/NALCN/TTYH3/ATP8A1/ATP1A4/ATP2B4/TRPC1/RYR2/ATP6V0A1/ATP2C1/CALM1/ATP6V0E2/NEDD4L/ATP13A2/ATP9A/CLCN4/CAMK2D/ATP6V0C/ATP6V0B/ATP2B3/ATP6V0D1/FXYD7/ATP1B1/CASQ1/ATP6V1C1/ATP2B1/ATP6AP1/ATP6V1D/ATP2B2/FKBP1B/ATP1A1/FXYD6/ATP2A2/ATP6V1E1/ATP6V1H/ATP6V1B2/ATP6V1G2/ANO3
BIOCARTA_IL1R_PATHWAY	BIOCARTA_IL1R_PATHWAY	20	0.577934	1.74871	0.00299913	0.0213512	0.0149041	3033	tags=45%, list=23%, signal=35%	IL1R1/TGFB3/IKBKB/IRAK3/TGFB2/MYD88/IL1RN/RELA/IRAK2
REACTOME_ASSEMBLY_OF_COLLAGEN_FIBRILS_AND_OTHER_MULTIMERIC_STRUCTURES	REACTOME_ASSEMBLY_OF_COLLAGEN_FIBRILS_AND_OTHER_MULTIMERIC_STRUCTURES	47	0.450013	1.679	0.00303262	0.0215221	0.0150234	2467	tags=45%, list=19%, signal=36%	ITGB4/COL27A1/PCOLCE/ITGA6/CD151/COL18A1/COL6A1/DST/COL4A4/COL4A5/COL5A3/COL8A1/COL6A2/COL9A1/COL8A2/CTSS/LOXL3/COL3A1/COL9A2/LAMA3/COL4A2
PID_IL2_STAT5_PATHWAY	PID_IL2_STAT5_PATHWAY	24	0.566098	1.82217	0.0031037	0.0219579	0.0153276	2767	tags=54%, list=21%, signal=43%	ELF1/STAT5A/SP1/BCL2/GAB2/CDK6/IL2RA/SHC1/STAT5B/SOS1/PTPN11/LCK/IL2RB
REACTOME_CASPASE_ACTIVATION_VIA_DEATH_RECEPTORS_IN_THE_PRESENCE_OF_LIGAND	REACTOME_CASPASE_ACTIVATION_VIA_DEATH_RECEPTORS_IN_THE_PRESENCE_OF_LIGAND	14	0.675452	1.86438	0.00313118	0.0220152	0.0153676	3723	tags=86%, list=29%, signal=61%	TNFRSF10B/CFLAR/TLR4/TNFRSF10A/CD14/LY96/RIPK1/FAS/CASP8/FADD/TRAF2/TRADD
REACTOME_PD_1_SIGNALING	REACTOME_PD_1_SIGNALING	15	0.662513	1.83501	0.00312432	0.0220152	0.0153676	2449	tags=53%, list=19%, signal=43%	HLA-DPB1/HLA-DPA1/HLA-DRA/HLA-DRB4/HLA-DQB1/CSK/PTPN11/LCK
REACTOME_HEMOSTASIS	REACTOME_HEMOSTASIS	475	0.240188	1.24703	0.00315558	0.0221183	0.0154396	2685	tags=30%, list=21%, signal=25%	SERPINA3/SYTL4/CD44/ANGPT2/KIF1C/SRGN/ITGA10/TNFRSF10B/SERPINB6/ANGPT1/TNFRSF10D/PECAM1/WEE1/RARRES2/INPP5D/ESAM/TAGLN2/TUBB6/TIMP1/KIF5B/CAV1/SPARC/TGFB3/ITPR3/S100A10/YES1/KIF19/PDE9A/CD109/RAPGEF3/TFPI/CD84/PDPN/ITGA5/ITGA6/EHD2/PRKCH/SERPINA5/DOCK1/PPP2R1B/SERPING1/ITGA1/CD99/GNA12/PHF21A/DOCK6/FN1/KIF27/KIF13B/F11R/GYPC/GATA2/GNA13/NFE2/TGFB2/GNG12/ANXA5/IRF1/ABL1/P2RX7/KIF6/SLC16A1/SELPLG/I…
REACTOME_DEFECTIVE_B4GALT7_CAUSES_EDS_PROGEROID_TYPE	REACTOME_DEFECTIVE_B4GALT7_CAUSES_EDS_PROGEROID_TYPE	19	0.600456	1.77086	0.00319941	0.0223565	0.0156058	2850	tags=53%, list=22%, signal=41%	DCN/VCAN/BGN/CSPG4/SDC2/GPC2/GPC4/HSPG2/GPC3/BCAN
REACTOME_POU5F1_OCT4_SOX2_NANOG_ACTIVATE_GENES_RELATED_TO_PROLIFERATION	REACTOME_POU5F1_OCT4_SOX2_NANOG_ACTIVATE_GENES_RELATED_TO_PROLIFERATION	11	0.720324	1.85782	0.0032347	0.0225337	0.0157296	1654	tags=45%, list=13%, signal=40%	ZIC3/FGF2/STAT3/SOX2/SALL1
REACTOME_FOXO_MEDIATED_TRANSCRIPTION_OF_CELL_CYCLE_GENES	REACTOME_FOXO_MEDIATED_TRANSCRIPTION_OF_CELL_CYCLE_GENES	15	0.660158	1.82849	0.00335237	0.023282	0.0162519	531	tags=40%, list=4%, signal=38%	KLF4/FOXO4/CDKN1A/CAV1/FOXO1/BTG1
REACTOME_METABOLISM_OF_POLYAMINES	REACTOME_METABOLISM_OF_POLYAMINES	44	-0.516102	-1.71068	0.00336432	0.0232938	0.0162602	3300	tags=57%, list=25%, signal=43%	PSMA7/PSMA4/PSMA2/PSME3/PSMD4/OAZ1/SRM/PSMB5/PSMB6/PSMD5/PSMC2/PSMD3/PSMB4/SMS/PSMD12/PSMC1/PSMC3/PSMD14/PSMC6/PSMA1/PSMD1/PSMB2/AZIN1/PSMA3/PSMA5
WP_ALANINE_AND_ASPARTATE_METABOLISM	WP_ALANINE_AND_ASPARTATE_METABOLISM	10	-0.764149	-1.79022	0.00347407	0.0239806	0.0167395	704	tags=40%, list=5%, signal=38%	GOT2/GOT1/GAD1/GAD2
REACTOME_PYRUVATE_METABOLISM_AND_CITRIC_ACID_TCA_CYCLE	REACTOME_PYRUVATE_METABOLISM_AND_CITRIC_ACID_TCA_CYCLE	47	-0.511811	-1.71469	0.0035517	0.0244422	0.0170618	2605	tags=47%, list=20%, signal=38%	PDHA1/CS/SDHD/SDHA/IDH3B/NNT/ME1/PDHB/GLO1/PDHX/HAGH/IDH3A/FAHD1/DLD/MDH2/IDH3G/SDHB/LDHA/FH/PDK3/ME3/VDAC1
REACTOME_REGULATION_OF_FOXO_TRANSCRIPTIONAL_ACTIVITY_BY_ACETYLATION	REACTOME_REGULATION_OF_FOXO_TRANSCRIPTIONAL_ACTIVITY_BY_ACETYLATION	10	0.730342	1.80897	0.00356714	0.0244743	0.0170842	1586	tags=70%, list=12%, signal=62%	TXNIP/FOXO4/FOXO1/KAT2B/CREBBP/SIRT1/EP300
REACTOME_MITOPHAGY	REACTOME_MITOPHAGY	22	-0.614394	-1.76392	0.00361977	0.0247606	0.017284	3568	tags=73%, list=27%, signal=53%	CSNK2A1/MFN1/CSNK2A2/CSNK2B/MAP1LC3B/UBC/TOMM5/UBB/TOMM22/ULK1/FUNDC1/ATG5/MAP1LC3A/PGAM5/TOMM20/VDAC1
WP_TYPE_II_INTERFERON_SIGNALING	WP_TYPE_II_INTERFERON_SIGNALING	26	0.550985	1.79653	0.00367014	0.0249848	0.0174405	2802	tags=50%, list=21%, signal=39%	SOCS3/HLA-B/TAP1/IRF1/GBP1/PSMB9/SPI1/IRF8/STAT2/PTPN11/CXCL10/IFIT2/IRF9
BIOCARTA_PYK2_PATHWAY	BIOCARTA_PYK2_PATHWAY	17	-0.659543	-1.78226	0.00368526	0.0249848	0.0174405	1250	tags=35%, list=10%, signal=32%	CALM1/PTK2B/PRKCB/MAP2K4/MAP2K1/PAK1
REACTOME_ACTIVATION_OF_AMPK_DOWNSTREAM_OF_NMDARS	REACTOME_ACTIVATION_OF_AMPK_DOWNSTREAM_OF_NMDARS	20	-0.624255	-1.75449	0.00368556	0.0249848	0.0174405	1860	tags=50%, list=14%, signal=43%	TUBA1A/PRKAA2/CAMKK2/CALM1/PRKAG1/TUBA1B/TUBA1C/TUBA4A/TUBB2A/TUBB3
REACTOME_MITOTIC_METAPHASE_AND_ANAPHASE	REACTOME_MITOTIC_METAPHASE_AND_ANAPHASE	177	-0.368887	-1.50959	0.00374069	0.0252831	0.0176488	2670	tags=31%, list=20%, signal=25%	ZW10/UBE2D1/UBC/DSN1/PSMD4/CKAP5/CHMP2B/UBB/PSMB5/PSMB6/UBE2S/PPP2R5C/PPP2R5D/PSMD5/RANBP2/PSMC2/PSMD3/PSMB4/TUBA1A/PDS5B/RAN/PSMD12/PSMC1/PAFAH1B1/PSMC3/PSMD14/NUP155/PSMC6/DYNC1H1/CHMP4B/ZWINT/ANAPC10/NDEL1/MAD2L1/PSMA1/PSMD1/PSMB2/VRK1/PPP2R1A/NUP93/TUBA1B/PTTG1/TUBA1C/CCNB1/PSMA3/DYNC1LI1/CENPF/PSMA5/SEH1L/ZWILCH/TUBA4A/TUBB2A/TUBB3/DYNC1I1
WP_MAMMARY_GLAND_DEVELOPMENT_PATHWAY_PUBERTY_STAGE_2_OF_4	WP_MAMMARY_GLAND_DEVELOPMENT_PATHWAY_PUBERTY_STAGE_2_OF_4	10	0.728322	1.80397	0.00378598	0.0255133	0.0178094	1949	tags=60%, list=15%, signal=51%	TIMP1/STAT5A/VIM/FN1/ERBB2/EGF
BIOCARTA_HES_PATHWAY	BIOCARTA_HES_PATHWAY	10	0.72823	1.80374	0.00382975	0.0255485	0.017834	1934	tags=60%, list=15%, signal=51%	HEY2/NOTCH2/RBPJ/NOTCH1/FZD1/HES1
WP_REGULATION_OF_APOPTOSIS_BY_PARATHYROID_HORMONERELATED_PROTEIN	WP_REGULATION_OF_APOPTOSIS_BY_PARATHYROID_HORMONERELATED_PROTEIN	18	0.599632	1.74763	0.00381958	0.0255485	0.017834	1641	tags=39%, list=13%, signal=34%	ITGB4/BOK/MCL1/ITGA6/BCL2/PIK3CG/BCL2L12
REACTOME_CROSS_PRESENTATION_OF_SOLUBLE_EXOGENOUS_ANTIGENS_ENDOSOMES	REACTOME_CROSS_PRESENTATION_OF_SOLUBLE_EXOGENOUS_ANTIGENS_ENDOSOMES	37	-0.54585	-1.74221	0.00383024	0.0255485	0.017834	3300	tags=57%, list=25%, signal=43%	PSMA7/PSMA4/PSMA2/PSME3/PSMD4/PSMB5/PSMB6/PSMD5/PSMC2/PSMD3/PSMB4/PSMD12/PSMC1/PSMC3/PSMD14/PSMC6/PSMA1/PSMD1/PSMB2/PSMA3/PSMA5
REACTOME_INTRAFLAGELLAR_TRANSPORT	REACTOME_INTRAFLAGELLAR_TRANSPORT	36	-0.534748	-1.70126	0.00383621	0.0255485	0.017834	1860	tags=33%, list=14%, signal=29%	TUBA1A/IFT122/DYNC2LI1/KIF17/KIF3C/TUBA1B/TUBA1C/KIF3A/TUBA4A/KIFAP3/TUBB2A/TUBB3
REACTOME_RESPONSE_OF_EIF2AK4_GCN2_TO_AMINO_ACID_DEFICIENCY	REACTOME_RESPONSE_OF_EIF2AK4_GCN2_TO_AMINO_ACID_DEFICIENCY	74	0.390338	1.61241	0.00388086	0.0257702	0.0179888	4090	tags=59%, list=31%, signal=41%	RPS3/RPS9/ATF3/RPL11/RPL37/RPS16/RPS15A/RPS19/RPS11/RPS8/RPS12/RPS4X/RPS27/RPS29/RPL18/RPS27L/RPS5/RPS17/RPLP1/RPL39/ATF4/RPS25/RPL27A/RPS15/RPL8/RPL14/EIF2AK4/FAU/RPL12/RPS24/RPL35A/RPL37A/RPS23/RPS28/RPL35/RPS27A/RPL36AL/RPLP2/RPS18/RPL34/RPL36/RPL19/RPL32/RPS14
BIOCARTA_AGPCR_PATHWAY	BIOCARTA_AGPCR_PATHWAY	10	-0.758171	-1.77622	0.00392027	0.025956	0.0181185	1680	tags=60%, list=13%, signal=52%	PRKAR1A/GNAS/PRKACB/PRKAR2B/PRKCB/PRKAR1B
WP_TCA_CYCLE_AKA_KREBS_OR_CITRIC_ACID_CYCLE	WP_TCA_CYCLE_AKA_KREBS_OR_CITRIC_ACID_CYCLE	16	-0.682552	-1.80583	0.00395251	0.0260935	0.0182144	2576	tags=62%, list=20%, signal=50%	CS/SDHD/SDHA/IDH3B/IDH3A/DLD/MDH2/IDH3G/SDHB/FH
REACTOME_SYNDECAN_INTERACTIONS	REACTOME_SYNDECAN_INTERACTIONS	19	0.593184	1.74941	0.00396917	0.0261275	0.0182382	1799	tags=47%, list=14%, signal=41%	ITGB4/ITGB5/TNC/ITGA6/FGF2/FN1/COL5A3/SDC2/ITGA2
WP_UREA_CYCLE_AND_ASSOCIATED_PATHWAYS	WP_UREA_CYCLE_AND_ASSOCIATED_PATHWAYS	20	-0.620944	-1.74519	0.00410504	0.0269438	0.018808	848	tags=35%, list=6%, signal=33%	MDH2/OAT/GOT2/FH/SLC25A12/GLS2/GOT1
NABA_PROTEOGLYCANS	NABA_PROTEOGLYCANS	31	0.510231	1.7554	0.00417636	0.0273329	0.0190796	2850	tags=48%, list=22%, signal=38%	SRGN/DCN/VCAN/BGN/PODN/OGN/HAPLN2/PRELP/CHADL/OMD/PRG4/HSPG2/PODNL1/ASPN/BCAN
REACTOME_SIGNALING_BY_NUCLEAR_RECEPTORS	REACTOME_SIGNALING_BY_NUCLEAR_RECEPTORS	192	0.293147	1.40301	0.00423711	0.0276508	0.0193015	2721	tags=34%, list=21%, signal=27%	FKBP5/TBL1X/AKR1C3/ABCA1/S1PR3/PDK4/ZNF217/HSPB1/CAV1/KANK1/KAT2B/SMC1A/FOS/SP1/APOC1/PCK1/BCL2/RDH5/POU2F1/RXRA/PLTP/GNG12/APOD/GPAM/CREBBP/DHRS3/SREBF1/EGFR/STAG2/SMC3/MOV10/AKT2/GNB4/EP300/ADH4/TNRC6B/CCNT1/ELK1/SHC1/SCD/PPARD/RDH10/STAG1/SPHK1/GNAI2/EGF/USF2/YY1/CXCL12/NOS3/ABCG1/CAV2/NR1H3/ADH1A/RARG/MYLIP/MMP2/MED1/GNG5/TNRC6A/GNG8/HBEGF/XPO1/POLR2J/ANGPTL3
REACTOME_RORA_ACTIVATES_GENE_EXPRESSION	REACTOME_RORA_ACTIVATES_GENE_EXPRESSION	14	0.661149	1.8249	0.00425748	0.0277041	0.0193388	2581	tags=57%, list=20%, signal=46%	TBL1X/PPARA/RXRA/CREBBP/SREBF1/EP300/RORA/MED1
BIOCARTA_IL2RB_PATHWAY	BIOCARTA_IL2RB_PATHWAY	27	0.537431	1.76916	0.00435214	0.0280787	0.0196002	2881	tags=52%, list=22%, signal=40%	CFLAR/SOCS3/STAT5A/FOS/BCL2/PIK3CG/IL2RA/SHC1/STAT5B/IKZF3/SOS1/FAS/IL2RB/CBL
WP_TLR4_SIGNALING_AND_TOLERANCE	WP_TLR4_SIGNALING_AND_TOLERANCE	20	0.564226	1.70724	0.00434272	0.0280787	0.0196002	1648	tags=35%, list=13%, signal=31%	IRF7/INPP5D/IKBKB/IRAK3/TLR4/MYD88/RIPK1
REACTOME_FCERI_MEDIATED_NF_KB_ACTIVATION	REACTOME_FCERI_MEDIATED_NF_KB_ACTIVATION	61	-0.47159	-1.65033	0.00434923	0.0280787	0.0196002	3300	tags=49%, list=25%, signal=37%	PSMA7/PSMA4/PSMA2/UBE2D2/PSME3/UBE2D1/UBC/PSMD4/PDPK1/UBB/PSMB5/PSMB6/SKP1/PSMD5/PSMC2/PSMD3/PSMB4/BTRC/PSMD12/PSMC1/PSMC3/CUL1/PSMD14/PSMC6/PSMA1/PSMD1/RASGRP1/PSMB2/PSMA3/PSMA5
REACTOME_ACTIVATION_OF_KAINATE_RECEPTORS_UPON_GLUTAMATE_BINDING	REACTOME_ACTIVATION_OF_KAINATE_RECEPTORS_UPON_GLUTAMATE_BINDING	26	-0.580198	-1.7252	0.00438269	0.0281675	0.0196622	1952	tags=38%, list=15%, signal=33%	GNG4/GRIK2/CALM1/GNG13/GNB5/DLG3/PLCB1/GNG3/GNG2/NCALD
REACTOME_ESTROGEN_DEPENDENT_NUCLEAR_EVENTS_DOWNSTREAM_OF_ESR_MEMBRANE_SIGNALING	REACTOME_ESTROGEN_DEPENDENT_NUCLEAR_EVENTS_DOWNSTREAM_OF_ESR_MEMBRANE_SIGNALING	20	0.562112	1.70084	0.00439071	0.0281675	0.0196622	4108	tags=65%, list=31%, signal=45%	FOS/BCL2/EGFR/AKT2/ELK1/EGF/HBEGF/XPO1/CDKN1B/AKT1/EREG/FOXO3/TGFA
PID_INTEGRIN3_PATHWAY	PID_INTEGRIN3_PATHWAY	34	0.507358	1.78466	0.00443983	0.0284024	0.0198262	3086	tags=53%, list=24%, signal=41%	PECAM1/PDGFRB/TGFBR2/TNC/TGFBI/FN1/F11R/LAMC1/COL4A4/COL4A5/PLAU/SPHK1/PLAUR/LAMA4/FGA/COL4A1/COL4A3/KDR
REACTOME_ION_HOMEOSTASIS	REACTOME_ION_HOMEOSTASIS	50	-0.475189	-1.61141	0.00451451	0.028799	0.020103	2003	tags=42%, list=15%, signal=36%	ATP1A4/ATP2B4/PRKACA/TRPC1/RYR2/CALM1/SLC8A3/CAMK2D/ATP2B3/ITPR1/FXYD7/SLC8A1/ATP1B1/CASQ1/ATP2B1/ATP2B2/FKBP1B/SLC8A2/ATP1A1/FXYD6/ATP2A2
WP_HYPOTHESIZED_PATHWAYS_IN_PATHOGENESIS_OF_CARDIOVASCULAR_DISEASE	WP_HYPOTHESIZED_PATHWAYS_IN_PATHOGENESIS_OF_CARDIOVASCULAR_DISEASE	17	0.615841	1.76912	0.00455987	0.0288963	0.020171	2142	tags=47%, list=16%, signal=39%	ANGPT2/TGFBR2/TGFBR1/LTBP1/SHC1/ENG/LTBP2/RUNX2
WP_HEPATITIS_C_AND_HEPATOCELLULAR_CARCINOMA	WP_HEPATITIS_C_AND_HEPATOCELLULAR_CARCINOMA	30	0.507245	1.71344	0.00456793	0.0288963	0.020171	2724	tags=50%, list=21%, signal=40%	CD44/LEF1/CDKN1A/MYOF/TGFBR1/STAT3/CASP7/PODXL/IL6R/FRZB/SOS1/BIRC3/PTPN11/COL4A2/CASP3
REACTOME_DISEASES_OF_METABOLISM	REACTOME_DISEASES_OF_METABOLISM	199	0.29041	1.3827	0.00455825	0.0288963	0.020171	2850	tags=28%, list=22%, signal=22%	CHST6/ADAMTS1/DCN/VCAN/HYAL1/BGN/CYP27A1/CSPG4/LFNG/SLC26A2/NOTCH2/CHST3/OGN/GYG2/ADAMTS9/B4GALT1/POMT2/NOTCH1/ADAMTSL3/ADAMTS18/MUC1/THBS2/NOTCH4/CHST14/CHSY1/ADA/FMO3/CSF2RA/PRELP/SDC2/OPLAH/GPC2/PC/TBXAS1/ADAMTSL4/OMD/ADAMTS15/GPC4/ADAMTS4/FDXR/DAG1/BTD/SFTPB/HSPG2/CUBN/ALG12/NAGLU/DCXR/PPP1R3C/EPM2A/GALNT3/GALNS/GPC3/MUC20/CYP2U1/BCAN
REACTOME_INTERLEUKIN_15_SIGNALING	REACTOME_INTERLEUKIN_15_SIGNALING	12	0.684422	1.81779	0.00462944	0.0291232	0.0203293	2767	tags=67%, list=21%, signal=53%	STAT5A/STAT3/IL15/GAB2/SHC1/STAT5B/SOS1/IL2RB
WP_SPINAL_CORD_INJURY	WP_SPINAL_CORD_INJURY	78	0.379105	1.58255	0.00462196	0.0291232	0.0203293	1614	tags=31%, list=12%, signal=27%	GFAP/AQP1/ZFP36/VCAN/CXCL1/IL1R1/CXCL2/RHOC/SOX9/CSPG4/VIM/FOS/GJA1/RGMA/BTG2/TLR4/EGFR/CCNG1/SEMA6A/FCGR2A/LGALS3/LILRB3/NGFR/NTN1
PID_S1P_S1P3_PATHWAY	PID_S1P_S1P3_PATHWAY	21	0.570663	1.76832	0.00470113	0.0294925	0.0205871	2338	tags=43%, list=18%, signal=35%	FLT1/S1PR3/PDGFRB/GNA12/GNA13/S1PR1/GNAI2/GNA11/RHOA
BIOCARTA_CTCF_PATHWAY	BIOCARTA_CTCF_PATHWAY	16	0.645268	1.84843	0.00477731	0.0298878	0.0208631	1532	tags=50%, list=12%, signal=44%	TGFB3/TGFBR2/TGFBR1/SMAD5/TGFB2/PIK3CG/SMAD1/MDM2
WP_WHITE_FAT_CELL_DIFFERENTIATION	WP_WHITE_FAT_CELL_DIFFERENTIATION	29	0.517944	1.73151	0.00494928	0.0308228	0.0215158	2474	tags=55%, list=19%, signal=45%	KLF4/EBF1/KLF15/FOXO1/STAT5A/CEBPD/GATA2/SREBF1/TCF7L1/ZNF423/STAT5B/CEBPA/RORA/NR1H3/NR2F2/CTNNA1
REACTOME_REGULATION_OF_RAS_BY_GAPS	REACTOME_REGULATION_OF_RAS_BY_GAPS	53	-0.490309	-1.68507	0.00495391	0.0308228	0.0215158	4482	tags=72%, list=34%, signal=47%	PSMA8/PSMB1/NRAS/SPRED1/PSMD13/NF1/SYNGAP1/PSMC4/RASA1/KBTBD7/PSMA7/PSMA4/SPRED3/PSMA2/PSME3/UBC/PSMD4/UBB/PSMB5/PSMB6/PSMD5/PSMC2/PSMD3/RASAL2/PSMB4/KRAS/PSMD12/PSMC1/PSMC3/SPRED2/PSMD14/PSMC6/PSMA1/PSMD1/PSMB2/RASAL1/PSMA3/PSMA5
WP_ANDROGEN_RECEPTOR_SIGNALING_PATHWAY	WP_ANDROGEN_RECEPTOR_SIGNALING_PATHWAY	69	0.392142	1.58133	0.00498424	0.0309268	0.0215883	2746	tags=32%, list=21%, signal=25%	TGFB1I1/CDKN1A/CAV1/FOXO1/KAT2B/SP1/LIMK2/PIAS4/STAT3/ROCK1/CREBBP/EGFR/SIRT1/MDM2/EP300/RHOB/PSMC3IP/RUNX2/RHOA/BMF/RELA/DAXX
PID_NECTIN_PATHWAY	PID_NECTIN_PATHWAY	18	0.590114	1.71989	0.00507144	0.031212	0.0217874	4072	tags=61%, list=31%, signal=42%	PDGFRB/IQGAP1/F11R/RAP1A/RAPGEF1/CTNNA1/RAP1B/CRK/VAV2/PIK3CA/CTNNB1
PID_HIF1_TFPATHWAY	PID_HIF1_TFPATHWAY	49	0.435571	1.64084	0.00504399	0.031212	0.0217874	1798	tags=39%, list=14%, signal=34%	CP/MCL1/FOS/SP1/PFKFB3/SLC2A1/NDRG1/HDAC7/GATA2/CREBBP/EDN1/PLIN2/HK2/ABCB1/ETS1/GCK/EP300/TF/ENG
REACTOME_M_PHASE	REACTOME_M_PHASE	265	-0.33652	-1.41999	0.00507121	0.031212	0.0217874	3262	tags=35%, list=25%, signal=27%	CSNK2A2/NCAPG2/ANKLE2/CLASP2/PSMA4/HSP90AA1/ANAPC7/PPP2R5B/CSNK2B/PSMA2/CEP192/SMC2/PSME3/SUMO1/RAB1A/NUP50/ZW10/UBE2D1/UBC/DSN1/PSMD4/CKAP5/CHMP2B/UBB/PSMB5/CETN2/PSMB6/UBE2S/PPP2R5C/PPP2R5D/PSMD5/ACTR1A/RANBP2/PSMC2/MASTL/PSMD3/DCTN2/PSMB4/ARPP19/PRKACA/PLK4/TUBA1A/PDS5B/PCNT/RAN/USO1/CEP72/PSMD12/PSMC1/PAFAH1B1/PSMC3/PSMD14/DCTN1/NUP155/PSMC6/DYNC1H1/NME7/TUBG1/CHMP4B/ZWINT/ANAPC10/NDEL1/ENSA/…
REACTOME_INSULIN_PROCESSING	REACTOME_INSULIN_PROCESSING	23	-0.599112	-1.74192	0.00515039	0.0315761	0.0220416	1062	tags=30%, list=8%, signal=28%	MYO5A/VAMP2/EXOC8/EXOC6/STX1A/PCSK2/PCSK1
REACTOME_RND3_GTPASE_CYCLE	REACTOME_RND3_GTPASE_CYCLE	37	0.480721	1.73156	0.00515841	0.0315761	0.0220416	1905	tags=38%, list=15%, signal=32%	CAV1/SCRIB/EPHA2/WDR6/ROCK1/KTN1/DST/VANGL2/DSP/TMOD3/PKP4/PTPN13/ARHGAP5/ARHGAP21
BIOCARTA_RAC1_PATHWAY	BIOCARTA_RAC1_PATHWAY	18	-0.629387	-1.72254	0.00518124	0.0316307	0.0220797	1060	tags=33%, list=8%, signal=31%	LIMK1/CDK5R1/CDK5/WASF1/CHN1/PAK1
WP_AMPLIFICATION_AND_EXPANSION_OF_ONCOGENIC_PATHWAYS_AS_METASTATIC_TRAITS	WP_AMPLIFICATION_AND_EXPANSION_OF_ONCOGENIC_PATHWAYS_AS_METASTATIC_TRAITS	14	0.650828	1.79641	0.00520669	0.031694	0.0221239	1976	tags=64%, list=15%, signal=55%	LEF1/VCAM1/TNC/EPAS1/NOTCH1/TCF7L1/PIK3CG/JAG1/CYTIP
REACTOME_DOWNSTREAM_SIGNALING_EVENTS_OF_B_CELL_RECEPTOR_BCR	REACTOME_DOWNSTREAM_SIGNALING_EVENTS_OF_B_CELL_RECEPTOR_BCR	66	-0.449664	-1.60386	0.00521954	0.031694	0.0221239	2606	tags=45%, list=20%, signal=37%	UBC/PSMD4/UBB/PSMB5/PSMB6/SKP1/PSMD5/PSMC2/PSMD3/PSMB4/KRAS/BTRC/PSMD12/PSMC1/PSMC3/CUL1/PSMD14/PPP3CA/PSMC6/PPIA/CALM1/PSMA1/PSMD1/RASGRP1/PSMB2/PSMA3/PSMA5/PPP3R1/PRKCB/PPP3CB
WP_VEGFAVEGFR2_SIGNALING_PATHWAY	WP_VEGFAVEGFR2_SIGNALING_PATHWAY	344	0.25064	1.25521	0.0052695	0.0319121	0.0222761	2684	tags=32%, list=21%, signal=26%	EZR/ACACB/TXNIP/ADAMTS1/ITGB5/MYH11/FLT1/FOXO4/PBXIP1/CLIC1/RHOC/HSPB1/CAV1/CSRP1/PXN/KANK1/FOXO1/RHOJ/NEXN/CSRP2/PGF/NFATC2/MAPKAPK2/IQGAP1/IGFBP7/EPB41/PRDX6/BCL2/APOLD1/QKI/GJA1/EPHA2/STAT3/NFATC1/TAL1/TEAD4/FN1/ROCK1/NDRG1/HDAC7/ADAMTS9/PAK2/MYO1C/GATA2/HLX/FLNB/GAB1/PTMA/ABL1/CREBBP/NCF2/NOTCH4/ERG/ETS1/S1PR1/MOV10/MAP3K5/TRAF3IP2/PRKD2/PABPC1/ADAM10/TMOD3/PLCB3/PLAU/PRKG1/CSK/FMNL3/MDM2/CDH…
BIOCARTA_PGC1A_PATHWAY	BIOCARTA_PGC1A_PATHWAY	11	-0.732897	-1.7538	0.00531319	0.0320911	0.0224011	1466	tags=64%, list=11%, signal=57%	PPP3CA/PPARGC1A/CALM1/CAMK1/CAMK4/PPP3CB/CAMK1G
REACTOME_TRANSCRIPTIONAL_REGULATION_BY_MECP2	REACTOME_TRANSCRIPTIONAL_REGULATION_BY_MECP2	47	-0.500536	-1.67691	0.0053953	0.0325006	0.0226869	2640	tags=45%, list=20%, signal=36%	CAMK2G/OPRM1/CAMK2B/HTT/FOXG1/GRIN2B/PTPN4/PRKACA/CALM1/CAMK2D/GRIA2/OPRK1/GPRIN1/CAMK4/BDNF/GRIN2A/MEF2C/GAD1/GAD2/CRH/SST
WP_BRAINDERIVED_NEUROTROPHIC_FACTOR_BDNF_SIGNALING_PATHWAY	WP_BRAINDERIVED_NEUROTROPHIC_FACTOR_BDNF_SIGNALING_PATHWAY	115	-0.383678	-1.49269	0.00541629	0.0325407	0.0227149	1563	tags=23%, list=12%, signal=20%	PRKAA2/FRS3/GRIN1/CAMK1/CDKL5/SHC3/GABRB3/GRIA2/PTK2B/CDK5R1/LINGO1/MAPK9/DOCK3/RASGRF1/MAPK10/GRIA3/CAMK4/EGR2/CDK5/GRIA1/BDNF/SYN1/EGR1/MAP2K1/MEF2C/NSF
PID_CXCR4_PATHWAY	PID_CXCR4_PATHWAY	82	0.354292	1.48472	0.00543267	0.032553	0.0227235	2523	tags=40%, list=19%, signal=33%	RGS1/ITGA10/RHOC/PXN/YES1/FOXO1/STAT5A/ITGA5/ITGA6/ITGA1/STAT3/GNA13/PTPRC/HLA-DRA/ITGA8/ITGA7/PIK3R5/PIK3CG/PLCB3/CSK/VAV1/ITGA2/STAT5B/GNAI2/ITGA11/CXCL12/RHOB/STAT2/RHOA/PTPN11/LCK/RAP1B/RICTOR
REACTOME_PLATELET_HOMEOSTASIS	REACTOME_PLATELET_HOMEOSTASIS	73	-0.427463	-1.54261	0.00549999	0.0328697	0.0229446	2437	tags=37%, list=19%, signal=30%	TRPC6/GNB1/NOS1/PPP2R5C/PPP2R5D/KCNMB2/GNG4/ATP2B4/KCNMA1/CALM1/GNAS/SLC8A3/PDE2A/GNG13/GNB5/PPP2R1A/ATP2B3/ITPR1/PDE1A/SLC8A1/PDE1B/ATP2B1/ATP2B2/SLC8A2/ATP2A2/GNG3/GNG2
PID_HIV_NEF_PATHWAY	PID_HIV_NEF_PATHWAY	29	0.511879	1.71123	0.00556042	0.0329705	0.023015	3723	tags=66%, list=29%, signal=47%	CFLAR/BCL2/CASP7/MAP3K5/CASP6/TRAF1/RIPK1/CASP2/BIRC3/FAS/RELA/CASP3/DAXX/MAP2K7/APAF1/CASP8/FADD/TRAF2/TRADD
REACTOME_IRON_UPTAKE_AND_TRANSPORT	REACTOME_IRON_UPTAKE_AND_TRANSPORT	46	-0.497875	-1.65867	0.00555253	0.0329705	0.023015	2424	tags=50%, list=19%, signal=41%	UBC/MCOLN1/UBB/SKP1/GLRX3/HMOX2/TFR2/CUL1/CAND1/ATP6V0A1/ATP6V0E2/NEDD8/ATP6V0C/ATP6V0B/ATP6V0D1/ATP6V1C1/ATP6AP1/ATP6V1D/STEAP2/ATP6V1E1/ATP6V1H/ATP6V1B2/ATP6V1G2
WP_AGERAGE_PATHWAY	WP_AGERAGE_PATHWAY	50	0.416593	1.56985	0.00555122	0.0329705	0.023015	2793	tags=46%, list=21%, signal=36%	EZR/FOXO4/MSR1/MSN/FOXO1/STAT5A/SP1/INHBB/IKBKB/STAT3/ROCK1/EGFR/LGALS3/MYD88/AGER/SHC1/STAT5B/NOS3/RHOA/MMP2/RELA/CASP3/NCF1
KEGG_BUTANOATE_METABOLISM	KEGG_BUTANOATE_METABOLISM	29	-0.56438	-1.71673	0.00559294	0.033077	0.0230893	1703	tags=31%, list=13%, signal=27%	ALDH5A1/ACAT2/ALDH1B1/PDHB/AACS/HMGCS1/OXCT1/GAD1/GAD2
KEGG_P53_SIGNALING_PATHWAY	KEGG_P53_SIGNALING_PATHWAY	55	0.418998	1.62733	0.00570346	0.033643	0.0234844	3090	tags=44%, list=24%, signal=33%	TNFRSF10B/CDKN1A/STEAP3/PMAIP1/GADD45G/GADD45B/DDB2/PERP/MDM4/CCNG1/CD82/CDK6/MDM2/CCNE2/CDK4/CHEK2/SFN/ATM/FAS/CASP3/PPM1D/TP53AIP1/GTSE1/APAF1
REACTOME_BIOSYNTHESIS_OF_THE_N_GLYCAN_PRECURSOR_DOLICHOL_LIPID_LINKED_OLIGOSACCHARIDE_LLO_AND_TRANSFER_TO_A_NASCENT_PROTEIN	REACTOME_BIOSYNTHESIS_OF_THE_N_GLYCAN_PRECURSOR_DOLICHOL_LIPID_LINKED_OLIGOSACCHARIDE_LLO_AND_TRANSFER_TO_A_NASCENT_PROTEIN	61	-0.465155	-1.62781	0.00573828	0.0337607	0.0235665	3382	tags=43%, list=26%, signal=32%	ST3GAL3/MVD/ALG2/PMM2/DOLPP1/ST3GAL5/DPM1/NEU3/SLC35A1/MPI/DHDDS/ALG6/ALG14/PMM1/NANS/ST6GAL2/ST8SIA5/ST8SIA2/UAP1/SRD5A3/GFPT1/NEU1/CMAS/NUDT14/ST8SIA3/ST6GALNAC5
BIOCARTA_CLASSIC_PATHWAY	BIOCARTA_CLASSIC_PATHWAY	11	0.696135	1.79544	0.00578397	0.0338541	0.0236317	3782	tags=82%, list=29%, signal=58%	C7/C1QA/C1S/C1R/C3/C1QC/C5/C6/C8A
REACTOME_DAG_AND_IP3_SIGNALING	REACTOME_DAG_AND_IP3_SIGNALING	35	-0.545717	-1.73408	0.00577429	0.0338541	0.0236317	1878	tags=49%, list=14%, signal=42%	PRKACA/PRKAR1A/CAMKK2/CALM1/PRKACB/CAMK2D/PRKAR2B/ITPR1/PDE1A/CAMKK1/NBEA/PDE1B/PRKCG/CAMK4/PRKCE/ADCY1/PRKAR1B
PID_SMAD2_3PATHWAY	PID_SMAD2_3PATHWAY	10	0.7158	1.77295	0.00584999	0.034065	0.0237789	1419	tags=40%, list=11%, signal=36%	CTDSP2/CTDSP1/PIAS4/CTDSPL
WP_PPARALPHA_PATHWAY	WP_PPARALPHA_PATHWAY	20	0.554312	1.67724	0.005835	0.034065	0.0237789	2454	tags=35%, list=19%, signal=28%	PPARA/DBI/RXRA/SLC27A1/PLTP/CDK4/NR1H3
REACTOME_CILIUM_ASSEMBLY	REACTOME_CILIUM_ASSEMBLY	144	-0.38013	-1.51291	0.00590224	0.0342813	0.0239299	2401	tags=31%, list=18%, signal=26%	CKAP5/TMEM67/CETN2/BBS5/ACTR1A/CCT4/DCTN2/PRKACA/PLK4/TUBA1A/ARL3/PCNT/IFT122/CEP72/PAFAH1B1/DCTN1/DYNC1H1/DYNC2LI1/TUBG1/MCHR1/RPGRIP1L/RAB11A/AHI1/KIF17/KIF3C/DCTN3/BBS7/B9D1/PPP2R1A/TUBB/PRKAR2B/EXOC8/TUBA1B/LZTFL1/TUBA1C/EXOC6/ARL6/MKKS/NEK2/KIF3A/YWHAG/TUBA4A/KIFAP3/TUBB2A/TUBB3
REACTOME_IRAK4_DEFICIENCY_TLR2_4	REACTOME_IRAK4_DEFICIENCY_TLR2_4	16	0.638813	1.82994	0.00596023	0.0344477	0.0240461	4331	tags=88%, list=33%, signal=59%	S100A8/TLR2/TLR4/S100A9/CD14/MYD88/LY96/BTK/FGA/TLR6/S100A1/IRAK4/HMGB1/FGG
WP_TGFBETA_SIGNALING_IN_THYROID_CELLS_FOR_EPITHELIALMESENCHYMAL_TRANSITION	WP_TGFBETA_SIGNALING_IN_THYROID_CELLS_FOR_EPITHELIALMESENCHYMAL_TRANSITION	11	0.695037	1.79261	0.00596331	0.0344477	0.0240461	2211	tags=55%, list=17%, signal=45%	TNC/VIM/ID1/FN1/RUNX2/SNAI1
KEGG_AMINOACYL_TRNA_BIOSYNTHESIS	KEGG_AMINOACYL_TRNA_BIOSYNTHESIS	15	-0.656067	-1.70617	0.0059764	0.0344477	0.0240461	3010	tags=53%, list=23%, signal=41%	IARS2/SARS2/FARS2/WARS2/EARS2/FARSB/FARSA/YARS2
REACTOME_ERYTHROCYTES_TAKE_UP_CARBON_DIOXIDE_AND_RELEASE_OXYGEN	REACTOME_ERYTHROCYTES_TAKE_UP_CARBON_DIOXIDE_AND_RELEASE_OXYGEN	10	0.713706	1.76777	0.00602593	0.0345818	0.0241397	1430	tags=40%, list=11%, signal=36%	AQP1/HBB/CA2/CYB5R2
WP_EXTRACELLULAR_VESICLEMEDIATED_SIGNALING_IN_RECIPIENT_CELLS	WP_EXTRACELLULAR_VESICLEMEDIATED_SIGNALING_IN_RECIPIENT_CELLS	21	0.561653	1.7404	0.00603011	0.0345818	0.0241397	1292	tags=38%, list=10%, signal=34%	TGFB3/TGFBR2/TGFBR1/TSPAN8/TGFB2/ERBB2/EGFR/PIK3R5
PID_ATM_PATHWAY	PID_ATM_PATHWAY	25	0.51511	1.67194	0.00617256	0.0353095	0.0246477	2287	tags=36%, list=18%, signal=30%	SMC1A/DCLRE1C/ABL1/SMC3/MDM2/UIMC1/BLM/CHEK2/ATM
WP_HEART_DEVELOPMENT	WP_HEART_DEVELOPMENT	40	0.458242	1.66767	0.00619051	0.0353232	0.0246573	2384	tags=38%, list=18%, signal=31%	FOXC1/HEY2/TBX2/NFATC2/ERBB3/NFATC1/NFATC3/NOTCH1/VEGFB/NFATC4/BMPR1A/SMAD1/FOXC2/VEGFC/PTPN11
BIOCARTA_CHREBP_PATHWAY	BIOCARTA_CHREBP_PATHWAY	16	-0.670761	-1.77463	0.00625551	0.0355156	0.0247916	1680	tags=50%, list=13%, signal=44%	PRKAR1A/PRKAA2/GNAS/PRKAG1/PRKACB/PRKAR2B/ADCY1/PRKAR1B
WP_TRANSCRIPTION_COFACTORS_SKI_AND_SKIL_PROTEIN_PARTNERS	WP_TRANSCRIPTION_COFACTORS_SKI_AND_SKIL_PROTEIN_PARTNERS	17	0.599717	1.7228	0.00625088	0.0355156	0.0247916	1193	tags=47%, list=9%, signal=43%	TEAD2/LATS2/TEAD4/STK3/TEAD3/TEAD1/SKI/MERTK
REACTOME_SELENOAMINO_ACID_METABOLISM	REACTOME_SELENOAMINO_ACID_METABOLISM	82	0.352124	1.47563	0.00632221	0.0358049	0.0249935	4090	tags=55%, list=31%, signal=38%	RPS3/CBS/RPS9/RPL11/RPL37/RPS16/RPS15A/RPS19/RPS11/RPS8/INMT/RPS12/RPS4X/RPS27/RPS29/RPL18/RPS27L/RPS5/RPS17/RPLP1/RPL39/HNMT/RPS25/RPL27A/RPS15/RPL8/RPL14/FAU/RPL12/RPS24/RPL35A/RPL37A/RPS23/RPS28/RPL35/RPS27A/RPL36AL/RPLP2/TXNRD1/RPS18/RPL34/RPL36/RPL19/RPL32/RPS14
REACTOME_TRANSLOCATION_OF_SLC2A4_GLUT4_TO_THE_PLASMA_MEMBRANE	REACTOME_TRANSLOCATION_OF_SLC2A4_GLUT4_TO_THE_PLASMA_MEMBRANE	51	-0.48233	-1.64854	0.00636347	0.0359488	0.025094	1860	tags=37%, list=14%, signal=32%	TUBA1A/ACTB/PRKAA2/CALM1/PRKAG1/RAB11A/MYO5A/VAMP2/EXOC8/TUBA1B/TUBA1C/EXOC6/KIF3A/YWHAZ/YWHAG/TUBA4A/KIFAP3/TUBB2A/TUBB3
PID_SYNDECAN_2_PATHWAY	PID_SYNDECAN_2_PATHWAY	23	0.542084	1.73651	0.00638372	0.0359737	0.0251113	2724	tags=52%, list=21%, signal=41%	EZR/ITGA5/EPB41/FN1/SDC2/LAMA1/ITGA2/CAV2/RHOA/LAMA3/MMP2/CASP3
REACTOME_SIGNALING_BY_NTRKS	REACTOME_SIGNALING_BY_NTRKS	115	-0.381236	-1.48319	0.00641008	0.0360329	0.0251526	2206	tags=33%, list=17%, signal=28%	ATF2/PPP2R5D/AP2B1/GRIN2B/CLTA/KRAS/PTPRO/PIK3CB/RALB/DUSP6/FRS3/CDK5R2/DUSP4/CLTC/SHC3/DNAL4/DNM1/DNM3/AP2S1/PPP2R1A/CDK5R1/AP2M1/MAPK13/DOCK3/ARC/EGR4/EGR2/CDK5/BDNF/RIT2/FOSB/EGR1/MAP2K1/SH3GL2/EGR3/MEF2C/VGF/ADCYAP1
BIOCARTA_PML_PATHWAY	BIOCARTA_PML_PATHWAY	12	0.673258	1.78814	0.00646283	0.0360714	0.0251795	2746	tags=67%, list=21%, signal=53%	TNFRSF1B/PRAM1/SP100/CREBBP/PML/SIRT1/FAS/DAXX
REACTOME_REGULATION_OF_GENE_EXPRESSION_IN_LATE_STAGE_BRANCHING_MORPHOGENESIS_PANCREATIC_BUD_PRECURSOR_CELLS	REACTOME_REGULATION_OF_GENE_EXPRESSION_IN_LATE_STAGE_BRANCHING_MORPHOGENESIS_PANCREATIC_BUD_PRECURSOR_CELLS	15	0.635214	1.7594	0.00646283	0.0360714	0.0251795	2392	tags=60%, list=18%, signal=49%	KAT2B/MAML2/RBPJ/NOTCH1/CREBBP/MAML3/EP300/HES1/ONECUT1
REACTOME_RETROGRADE_NEUROTROPHIN_SIGNALLING	REACTOME_RETROGRADE_NEUROTROPHIN_SIGNALLING	14	-0.686789	-1.72536	0.00646458	0.0360714	0.0251795	2146	tags=79%, list=16%, signal=66%	AP2A2/AP2A1/AP2B1/CLTA/CLTC/DNAL4/DNM1/DNM3/AP2S1/AP2M1/SH3GL2
WP_CELLTYPE_DEPENDENT_SELECTIVITY_OF_CCK2R_SIGNALING	WP_CELLTYPE_DEPENDENT_SELECTIVITY_OF_CCK2R_SIGNALING	11	-0.722923	-1.72993	0.00676123	0.0375422	0.0262062	1843	tags=64%, list=14%, signal=55%	TRPC1/RYR2/ITPR1/DAGLA/PLCB1/CCKBR/CCK
PID_IL6_7_PATHWAY	PID_IL6_7_PATHWAY	37	0.473868	1.70688	0.00675714	0.0375422	0.0262062	2384	tags=46%, list=18%, signal=38%	SOCS3/TIMP1/MCL1/FOXO1/FOS/CEBPD/STAT3/IRF1/GAB1/GAB2/MITF/IL6R/VAV1/IL6ST/JUNB/SOS1/PTPN11
REACTOME_TRANSLATION	REACTOME_TRANSLATION	211	-0.338888	-1.40944	0.00681204	0.0377321	0.0263387	3962	tags=45%, list=30%, signal=32%	EIF3H/MRPS18A/MRPL27/MRPL41/DDOST/MRPL44/EIF3I/MRPL49/TUFM/MRPS11/MRPL13/MRPL16/EIF1AX/TRMT112/RPN1/MRPL30/MRPL20/AURKAIP1/MRPL42/MRPS27/SPCS3/MRPL11/MRPL34/IARS2/PPA1/DAP3/MRPL38/SRP72/RPL26L1/MRPL36/MRPL24/MRPL39/ERAL1/MRPL35/MRPL54/MRPS28/MRPL9/MRPS33/MRPL46/SRP54/GFM1/MRPS7/SARS2/MRPS10/MRPL12/MRPL4/RPL15/MRPS17/MRPL28/EIF3M/AIMP2/MRPL18/FARS2/MRPL55/MRPS26/MRPS18C/EIF2S1/MRPS22/MRPS21/SRP19/…
REACTOME_FOXO_MEDIATED_TRANSCRIPTION	REACTOME_FOXO_MEDIATED_TRANSCRIPTION	54	0.417339	1.58704	0.00687447	0.0379852	0.0265154	2235	tags=39%, list=17%, signal=32%	TXNIP/BCL6/KLF4/FOXO4/CDKN1A/CAV1/FOXO1/KAT2B/ABCA6/BTG1/PCK1/CREBBP/SREBF1/SIRT1/AKT2/GCK/EP300/STK11/RBL2/PCBP4/SFN
PID_TCPTP_PATHWAY	PID_TCPTP_PATHWAY	34	0.492081	1.73092	0.00696346	0.0383835	0.0267935	2280	tags=38%, list=17%, signal=32%	PDGFRB/STAT5A/ITGA1/STAT3/GAB1/CREBBP/EGFR/SHC1/LMAN1/STAT5B/EGF/HGF/SOS1
PID_AR_TF_PATHWAY	PID_AR_TF_PATHWAY	45	0.428957	1.59175	0.00699308	0.0384535	0.0268423	1586	tags=29%, list=12%, signal=25%	FOXO1/PDE9A/KAT2B/SMARCC1/POU2F1/HDAC7/RXRA/GATA2/CREBBP/ZMIZ2/SIRT1/MDM2/EP300
WP_GLYCOLYSIS_AND_GLUCONEOGENESIS	WP_GLYCOLYSIS_AND_GLUCONEOGENESIS	34	-0.551324	-1.73546	0.00711951	0.0390541	0.0272616	984	tags=35%, list=8%, signal=33%	TPI1/PFKM/DLD/MDH2/HK1/LDHA/GOT2/PGAM1/ALDOA/GPI/ENO2/GOT1
KEGG_VASOPRESSIN_REGULATED_WATER_REABSORPTION	KEGG_VASOPRESSIN_REGULATED_WATER_REABSORPTION	35	-0.538039	-1.70969	0.00714636	0.0391069	0.0272984	1982	tags=40%, list=15%, signal=34%	DCTN6/DCTN2/PRKACA/ARHGDIA/DCTN1/DYNC1H1/DYNC2LI1/GNAS/PRKACB/RAB11A/VAMP2/DYNC1LI1/DYNC1I1/NSF
WP_INTEGRATED_CANCER_PATHWAY	WP_INTEGRATED_CANCER_PATHWAY	29	0.502992	1.68152	0.0071928	0.0392664	0.0274098	3385	tags=62%, list=26%, signal=46%	CDKN1A/BCL2/POU2F1/BARD1/CDKN2B/MAP3K5/MDM2/BACH1/CDK4/BLM/CHEK2/ATF1/ATM/CDC25B/CASP3/CDKN1B/AKT1/CASP8
BIOCARTA_CCR3_PATHWAY	BIOCARTA_CCR3_PATHWAY	14	-0.681556	-1.71221	0.00721771	0.039308	0.0274388	1237	tags=36%, list=9%, signal=32%	GNAS/LIMK1/PRKCB/PLCB1/MAP2K1
WP_MIRNAS_INVOLVEMENT_IN_THE_IMMUNE_RESPONSE_IN_SEPSIS	WP_MIRNAS_INVOLVEMENT_IN_THE_IMMUNE_RESPONSE_IN_SEPSIS	23	0.53461	1.71257	0.00726085	0.0394483	0.0275368	2943	tags=48%, list=23%, signal=37%	IRF7/VCAM1/IKBKB/TLR4/IRF1/MYD88/IRF5/RELA/TLR7/TLR8/REL
BIOCARTA_NFKB_PATHWAY	BIOCARTA_NFKB_PATHWAY	15	0.63095	1.74759	0.00737953	0.0399974	0.0279201	1648	tags=40%, list=13%, signal=35%	IL1R1/TNFRSF1B/IKBKB/TNFAIP3/MYD88/RIPK1
WP_ENDOTHELIN_PATHWAYS	WP_ENDOTHELIN_PATHWAYS	26	-0.564158	-1.67751	0.00740864	0.0400363	0.0279472	1250	tags=35%, list=10%, signal=31%	CALM1/GNAS/NPY1R/GNG13/GNB5/PLCB1/ATP2A2/NPY/MAP2K1
KEGG_LONG_TERM_POTENTIATION	KEGG_LONG_TERM_POTENTIATION	57	-0.468064	-1.62957	0.00742196	0.0400363	0.0279472	1993	tags=40%, list=15%, signal=34%	GRIN2B/PPP1R12A/PRKACA/CACNA1C/KRAS/GRIN1/PPP3CA/CALM1/PRKACB/CAMK2D/GRIA2/ITPR1/PRKCG/PPP3R1/CAMK4/PRKCB/PLCB1/GRIA1/ADCY1/GRM1/MAP2K1/PPP3CB/GRIN2A
WP_INTERLEUKIN11_SIGNALING_PATHWAY	WP_INTERLEUKIN11_SIGNALING_PATHWAY	29	0.49881	1.66754	0.00760089	0.0408266	0.0284989	2682	tags=48%, list=21%, signal=38%	SOCS3/YES1/BCL2/IKBKB/RPS6KA1/STAT3/FES/IL11RA/IL6ST/ITGA2/RUNX2/ATF1/PTPN11/RELA
REACTOME_CHONDROITIN_SULFATE_DERMATAN_SULFATE_METABOLISM	REACTOME_CHONDROITIN_SULFATE_DERMATAN_SULFATE_METABOLISM	47	0.422743	1.57726	0.00760443	0.0408266	0.0284989	1961	tags=32%, list=15%, signal=27%	DCN/VCAN/HYAL1/BGN/CSPG4/DSE/CHST3/DSEL/CHST14/CHSY1/CHST12/SDC2/GPC2/GPC4/B3GAT2
PID_ECADHERIN_STABILIZATION_PATHWAY	PID_ECADHERIN_STABILIZATION_PATHWAY	30	0.487698	1.64741	0.00772864	0.0413956	0.0288961	2474	tags=43%, list=19%, signal=35%	LPP/PLEKHA7/EPHA2/ROCK1/ENAH/LIMA1/EGFR/EGF/MYO6/VCL/HGF/RHOA/CTNNA1
REACTOME_INTERLEUKIN_RECEPTOR_SHC_SIGNALING	REACTOME_INTERLEUKIN_RECEPTOR_SHC_SIGNALING	25	0.506966	1.6455	0.00785146	0.0419545	0.0292862	4069	tags=60%, list=31%, signal=41%	INPP5D/INPPL1/IL3RA/GAB2/CSF2RA/IL2RA/SHC1/IL5/SOS1/IL2RB/IL5RA/PIK3CD/PIK3CA/PIK3R3/CSF2RB
WP_DIFFERENTIATION_OF_WHITE_AND_BROWN_ADIPOCYTE	WP_DIFFERENTIATION_OF_WHITE_AND_BROWN_ADIPOCYTE	19	0.565331	1.66727	0.00797755	0.0425282	0.0296867	2100	tags=47%, list=16%, signal=40%	ZIC1/MPZL2/PRDM16/BMP7/SMAD5/SMAD9/ZNF423/SMAD1/CEBPA
WP_PARKINUBIQUITIN_PROTEASOMAL_SYSTEM_PATHWAY	WP_PARKINUBIQUITIN_PROTEASOMAL_SYSTEM_PATHWAY	51	-0.479121	-1.63757	0.00807462	0.0429449	0.0299775	2659	tags=43%, list=20%, signal=34%	HSPA14/UBA1/PSMD4/PSMD5/PSMC2/PSMD3/TUBA1A/SIAH2/PSMD12/PSMC1/PSMC3/CUL1/PSMD14/PSMC6/PSMD1/TUBB/TUBA1B/TUBA1C/FBXW7/TUBA4A/TUBB2A/TUBB3
BIOCARTA_PROTEASOME_PATHWAY	BIOCARTA_PROTEASOME_PATHWAY	16	-0.656688	-1.7374	0.00819426	0.0434793	0.0303506	3446	tags=81%, list=26%, signal=60%	RPN1/PSMA7/PSMA4/PSMA2/UBE3A/UBA1/PSMB5/PSMB6/PSMB4/PSMA1/PSMB2/PSMA3/PSMA5
REACTOME_GLUCAGON_TYPE_LIGAND_RECEPTORS	REACTOME_GLUCAGON_TYPE_LIGAND_RECEPTORS	30	-0.547277	-1.67895	0.00825146	0.0436808	0.0304912	1237	tags=37%, list=9%, signal=33%	GLP2R/GNB1/GNG4/GNAS/GNG13/GNB5/VIPR1/VIP/GNG3/GNG2/ADCYAP1
REACTOME_SELECTIVE_AUTOPHAGY	REACTOME_SELECTIVE_AUTOPHAGY	58	-0.460338	-1.60145	0.00828875	0.0437761	0.0305578	2606	tags=40%, list=20%, signal=32%	UBC/TOMM5/UBB/TOMM22/ULK1/TUBA1A/PCNT/FUNDC1/ATG5/MAP1LC3A/PRKAA2/PGAM5/DYNC1H1/PRKAG1/TUBA1B/TUBA1C/DYNC1LI1/TOMM20/VDAC1/TUBA4A/TUBB2A/TUBB3/DYNC1I1
NABA_BASEMENT_MEMBRANES	NABA_BASEMENT_MEMBRANES	32	0.489692	1.69517	0.00831506	0.0438132	0.0305837	3074	tags=62%, list=24%, signal=48%	PAPLN/NPNT/COL18A1/NID1/COL6A1/LAMC1/COL4A4/COL4A5/LAMA2/COL6A2/NTN1/LAMA1/NTN5/LAMA4/HSPG2/LAMA3/COL4A2/COL4A1/COL4A3/NTN3
PID_INTEGRIN2_PATHWAY	PID_INTEGRIN2_PATHWAY	22	0.541305	1.70139	0.00846103	0.0443619	0.0309667	2666	tags=64%, list=20%, signal=51%	ICAM2/VCAM1/TGFBI/F11R/ITGAL/ICAM3/FCGR2A/PLAU/C3/ITGAX/PLAUR/ICAM4/F10/FGA
KEGG_GLYCOSAMINOGLYCAN_BIOSYNTHESIS_HEPARAN_SULFATE	KEGG_GLYCOSAMINOGLYCAN_BIOSYNTHESIS_HEPARAN_SULFATE	22	-0.586341	-1.68338	0.0084778	0.0443619	0.0309667	3267	tags=50%, list=25%, signal=38%	EXTL3/HS3ST3A1/NDST4/HS2ST1/EXT1/B3GALT6/XYLT1/GLCE/EXTL1/HS6ST2/HS6ST3
KEGG_CITRATE_CYCLE_TCA_CYCLE	KEGG_CITRATE_CYCLE_TCA_CYCLE	26	-0.56021	-1.66577	0.00845866	0.0443619	0.0309667	2605	tags=50%, list=20%, signal=40%	PDHA1/CS/SDHD/SDHA/IDH3B/PDHB/IDH3A/DLD/MDH2/IDH3G/SDHB/OGDHL/FH
REACTOME_G_PROTEIN_MEDIATED_EVENTS	REACTOME_G_PROTEIN_MEDIATED_EVENTS	46	-0.485565	-1.61766	0.00852113	0.0444862	0.0310534	1295	tags=39%, list=10%, signal=35%	PRKACA/PRKAR1A/CAMKK2/CALM1/GNAL/PRKACB/CAMK2D/PRKAR2B/ITPR1/PDE1A/CAMKK1/NBEA/PDE1B/PRKCG/CAMK4/PLCB1/ADCY1/PRKAR1B
WP_PHOTODYNAMIC_THERAPYINDUCED_HIF1_SURVIVAL_SIGNALING	WP_PHOTODYNAMIC_THERAPYINDUCED_HIF1_SURVIVAL_SIGNALING	25	0.504134	1.63631	0.00854277	0.0444969	0.0310609	1029	tags=32%, list=8%, signal=30%	ANGPT2/ANGPT1/MCL1/TGFB3/PMAIP1/SLC2A1/SLC16A1/EDN1
REACTOME_SYNTHESIS_OF_SUBSTRATES_IN_N_GLYCAN_BIOSYTHESIS	REACTOME_SYNTHESIS_OF_SUBSTRATES_IN_N_GLYCAN_BIOSYTHESIS	49	-0.481678	-1.62034	0.00862635	0.0448294	0.031293	3382	tags=47%, list=26%, signal=35%	ST3GAL3/MVD/PMM2/DOLPP1/ST3GAL5/DPM1/NEU3/SLC35A1/MPI/DHDDS/PMM1/NANS/ST6GAL2/ST8SIA5/ST8SIA2/UAP1/SRD5A3/GFPT1/NEU1/CMAS/NUDT14/ST8SIA3/ST6GALNAC5
REACTOME_SIGNALING_BY_PDGF	REACTOME_SIGNALING_BY_PDGF	49	0.418748	1.57746	0.0087314	0.0452717	0.0316018	3705	tags=51%, list=28%, signal=37%	PDGFRB/STAT5A/STAT3/COL6A1/COL4A4/COL4A5/COL5A3/THBS2/COL6A2/COL9A1/STAT5B/RAPGEF1/SOS1/COL3A1/COL9A2/PTPN11/COL4A2/NCK1/COL4A1/PDGFRA/COL4A3/PDGFC/CRK/BCAR1/PDGFA
REACTOME_TNFR1_INDUCED_PROAPOPTOTIC_SIGNALING	REACTOME_TNFR1_INDUCED_PROAPOPTOTIC_SIGNALING	12	0.653771	1.73638	0.00884626	0.0456831	0.0318889	3723	tags=75%, list=29%, signal=54%	OTUD7B/TNFAIP3/RIPK1/USP21/USP4/CASP8/FADD/TRAF2/TRADD
REACTOME_DEFECTIVE_CFTR_CAUSES_CYSTIC_FIBROSIS	REACTOME_DEFECTIVE_CFTR_CAUSES_CYSTIC_FIBROSIS	46	-0.485353	-1.61695	0.00885097	0.0456831	0.0318889	3300	tags=52%, list=25%, signal=39%	PSMA7/PSMA4/PSMA2/PSME3/SEL1L/UBC/PSMD4/UBB/PSMB5/PSMB6/PSMD5/PSMC2/PSMD3/PSMB4/PSMD12/PSMC1/PSMC3/PSMD14/PSMC6/PSMA1/PSMD1/PSMB2/PSMA3/PSMA5
REACTOME_RUNX2_REGULATES_BONE_DEVELOPMENT	REACTOME_RUNX2_REGULATES_BONE_DEVELOPMENT	19	0.561888	1.65712	0.00894451	0.0460612	0.0321529	2142	tags=58%, list=16%, signal=48%	WWTR1/HEY2/YES1/SMAD6/ABL1/MAF/GLI3/ZNF521/SMAD1/HES1/RUNX2
REACTOME_INTRA_GOLGI_AND_RETROGRADE_GOLGI_TO_ER_TRAFFIC	REACTOME_INTRA_GOLGI_AND_RETROGRADE_GOLGI_TO_ER_TRAFFIC	155	-0.369325	-1.49035	0.00903258	0.0464095	0.032396	2143	tags=26%, list=16%, signal=22%	ACTR1A/RAB36/BNIP1/GCC2/DCTN6/ARF1/STX6/DCTN2/TUBA1A/COPA/KIF11/PAFAH1B1/ARL1/DCTN1/DYNC1H1/RAB9B/NAPA/MAN1A1/RAB6A/KIF3C/DCTN3/COG1/TUBA1B/SCOC/ACTR10/ARF3/TUBA1C/DYNC1LI1/COPG2/KIF3A/ARF5/RAB6B/KLC1/TUBA4A/KIFAP3/TUBB2A/NAPB/TUBB3/DYNC1I1/NSF
BIOCARTA_MPR_PATHWAY	BIOCARTA_MPR_PATHWAY	13	-0.669549	-1.65966	0.00919506	0.0471377	0.0329043	1680	tags=54%, list=13%, signal=47%	PRKAR1A/PRKACB/PRKAR2B/CCNB1/PIN1/ADCY1/PRKAR1B
WP_AMYOTROPHIC_LATERAL_SCLEROSIS_ALS	WP_AMYOTROPHIC_LATERAL_SCLEROSIS_ALS	30	-0.542819	-1.66527	0.00929009	0.0475176	0.0331695	366	tags=17%, list=3%, signal=16%	GRIA1/PPP3CB/NEFH/NEFL/NEFM
BIOCARTA_INFLAM_PATHWAY	BIOCARTA_INFLAM_PATHWAY	17	0.57787	1.66004	0.00944677	0.0482104	0.0336531	3834	tags=59%, list=29%, signal=42%	TGFB3/TGFB2/HLA-DRA/IL15/HLA-DRB4/IL5/CSF3/CSF1/PDGFA/IL7
BIOCARTA_LIS1_PATHWAY	BIOCARTA_LIS1_PATHWAY	17	-0.618238	-1.67064	0.00948816	0.048313	0.0337247	1982	tags=59%, list=15%, signal=50%	DNAH1/DCTN6/DNAH6/PAFAH1B1/DCX/DCTN1/NDEL1/DCTN3/CDK5R1/CDK5
WP_CANCER_IMMUNOTHERAPY_BY_PD1_BLOCKADE	WP_CANCER_IMMUNOTHERAPY_BY_PD1_BLOCKADE	19	0.559042	1.64873	0.00952469	0.0483906	0.0337788	2462	tags=47%, list=19%, signal=38%	NFATC2/STAT3/NFATC1/NFATC3/NFATC4/HLA-A/PTPN11/LCK/BATF
REACTOME_INTERLEUKIN_3_INTERLEUKIN_5_AND_GM_CSF_SIGNALING	REACTOME_INTERLEUKIN_3_INTERLEUKIN_5_AND_GM_CSF_SIGNALING	43	0.412491	1.5326	0.0095875	0.0486009	0.0339257	3552	tags=51%, list=27%, signal=37%	INPP5D/INPPL1/YES1/STAT5A/IL3RA/GAB2/CSF2RA/IL2RA/VAV1/SHC1/STAT5B/IL5/RAPGEF1/SOS1/PTPN11/IL2RB/CBL/IL5RA/PIK3CD/CRK/RPS27A/HCK
REACTOME_TRAF6_MEDIATED_IRF7_ACTIVATION	REACTOME_TRAF6_MEDIATED_IRF7_ACTIVATION	22	0.536975	1.68778	0.00981478	0.0495723	0.0346038	3586	tags=50%, list=27%, signal=36%	IRF7/RNF135/CREBBP/IFIH1/EP300/TRIM25/TRIM4/IKBKE/IRF3/TRAF2/DDX58
REACTOME_BETA_CATENIN_INDEPENDENT_WNT_SIGNALING	REACTOME_BETA_CATENIN_INDEPENDENT_WNT_SIGNALING	122	-0.380796	-1.49198	0.00982278	0.0495723	0.0346038	2987	tags=40%, list=23%, signal=31%	WNT1/PSMA2/AP2A1/PARD6A/PSME3/UBC/RAC3/PSMD4/FZD3/GNB1/UBB/PSMB5/PSMB6/PSMD5/AP2B1/PSMC2/PSMD3/GNG4/CLTA/PSMB4/GNAO1/KRAS/CLTB/PSMD12/PSMC1/PSMC3/PSMD14/PPP3CA/PSMC6/CLTC/CALM1/PSMA1/PSMD1/PSMB2/GNG13/GNB5/AP2S1/AP2M1/ITPR1/PSMA3/PRKCG/PSMA5/PPP3R1/PRKCB/PLCB1/NLK/PPP3CB/GNG3/GNG2
BIOCARTA_AMI_PATHWAY	BIOCARTA_AMI_PATHWAY	14	0.615102	1.6978	0.00991883	0.049946	0.0348646	2994	tags=57%, list=23%, signal=44%	TFPI/COL4A4/COL4A5/COL4A2/F10/FGA/COL4A1/COL4A3
REACTOME_PI3K_AKT_SIGNALING_IN_CANCER	REACTOME_PI3K_AKT_SIGNALING_IN_CANCER	88	0.34445	1.45777	0.00997603	0.0501229	0.0349881	3426	tags=41%, list=26%, signal=30%	FOXO4/PDGFRB/CDKN1A/FGF1/FOXO1/FLT3LG/FGF2/ERBB3/FGFR3/GAB1/ERBB2/GAB2/EGFR/RHOG/AKT2/MDM2/VAV1/FGFR1/CD86/EGF/FGFR2/HGF/PTPN11/LCK/RPS6KB2/RICTOR/PIK3AP1/HBEGF/FGFR4/CDKN1B/PDGFRA/NRG2/AKT1/PIK3CD/EREG/ESR1
REACTOME_DEGRADATION_OF_AXIN	REACTOME_DEGRADATION_OF_AXIN	44	-0.489183	-1.62146	0.0101148	0.050708	0.0353965	3300	tags=52%, list=25%, signal=39%	PSMA7/PSMA4/PSMA2/PSME3/UBC/PSMD4/UBB/PSMB5/PSMB6/PSMD5/PSMC2/PSMD3/PSMB4/PSMD12/PSMC1/PSMC3/PSMD14/PSMC6/PSMA1/PSMD1/PSMB2/PSMA3/PSMA5
REACTOME_ADHERENS_JUNCTIONS_INTERACTIONS	REACTOME_ADHERENS_JUNCTIONS_INTERACTIONS	22	-0.578406	-1.6606	0.0101613	0.0508289	0.0354809	2013	tags=41%, list=15%, signal=35%	CDH3/ACTB/CADM2/CADM3/CDH10/CDH8/CDH9/CDH12/CDH13
NABA_COLLAGENS	NABA_COLLAGENS	36	0.448671	1.60775	0.0102361	0.0508669	0.0355074	2994	tags=50%, list=23%, signal=39%	COL27A1/COL18A1/COL6A1/COL4A4/COL4A5/COL5A3/COL8A1/COL21A1/COL6A2/COL9A1/COL8A2/COL16A1/COL3A1/COL9A2/COL4A2/COL20A1/COL4A1/COL4A3
REACTOME_COLLAGEN_CHAIN_TRIMERIZATION	REACTOME_COLLAGEN_CHAIN_TRIMERIZATION	36	0.448671	1.60775	0.0102361	0.0508669	0.0355074	2994	tags=50%, list=23%, signal=39%	COL27A1/COL18A1/COL6A1/COL4A4/COL4A5/COL5A3/COL8A1/COL21A1/COL6A2/COL9A1/COL8A2/COL16A1/COL3A1/COL9A2/COL4A2/COL20A1/COL4A1/COL4A3
WP_EMBRYONIC_STEM_CELL_PLURIPOTENCY_PATHWAYS	WP_EMBRYONIC_STEM_CELL_PLURIPOTENCY_PATHWAYS	94	0.339059	1.47339	0.0102009	0.0508669	0.0355074	3007	tags=44%, list=23%, signal=34%	PDGFRB/FZD7/FGF1/FOS/LIFR/FGF2/STAT3/SMAD6/LRP5/SMAD5/SMAD9/FGFR3/FZD9/GAB1/EGFR/AKT2/FZD1/LRP6/BMPR1A/SMAD1/MDM2/ELK1/IL6ST/BMPR1B/FGF11/FGFR1/DVL2/EGF/FGFR2/FZD6/LIF/MAPK4/SOS1/MAPK7/PTPN11/FZD4/FZD2/WNT6/FGFR4/PDGFRA/SMAD7
REACTOME_SMOOTH_MUSCLE_CONTRACTION	REACTOME_SMOOTH_MUSCLE_CONTRACTION	37	0.458366	1.65104	0.0102646	0.0508972	0.0355286	843	tags=30%, list=6%, signal=28%	TPM2/CALD1/ITGB5/MYH11/SORBS1/PXN/MYL9/ITGA1/ACTA2/PAK2/LMOD1
BIOCARTA_AKAPCENTROSOME_PATHWAY	BIOCARTA_AKAPCENTROSOME_PATHWAY	10	-0.726185	-1.70128	0.0104416	0.0513263	0.0358282	1828	tags=60%, list=14%, signal=52%	PCNT/PRKAG1/PRKACB/MAP2/PRKAR2B/PRKCE
REACTOME_A_TETRASACCHARIDE_LINKER_SEQUENCE_IS_REQUIRED_FOR_GAG_SYNTHESIS	REACTOME_A_TETRASACCHARIDE_LINKER_SEQUENCE_IS_REQUIRED_FOR_GAG_SYNTHESIS	25	0.499155	1.62015	0.0104211	0.0513263	0.0358282	2850	tags=44%, list=22%, signal=34%	DCN/VCAN/BGN/CSPG4/SDC2/GPC2/GPC4/B3GAT2/HSPG2/GPC3/BCAN
WP_TOLLLIKE_RECEPTOR_SIGNALING_RELATED_TO_MYD88	WP_TOLLLIKE_RECEPTOR_SIGNALING_RELATED_TO_MYD88	25	0.498918	1.61938	0.0104211	0.0513263	0.0358282	3653	tags=64%, list=28%, signal=46%	IRF7/TLR2/TLR5/IKBKB/TLR4/MYD88/IKBKE/RELA/TLR7/IRF3/TLR8/REL/TLR3/TLR6/TLR9/IRAK4
REACTOME_TRANSCRIPTION_COUPLED_NUCLEOTIDE_EXCISION_REPAIR_TC_NER	REACTOME_TRANSCRIPTION_COUPLED_NUCLEOTIDE_EXCISION_REPAIR_TC_NER	66	-0.432478	-1.54256	0.0103852	0.0513263	0.0358282	4697	tags=59%, list=36%, signal=38%	POLR2I/RFC4/POLE4/POLR2A/PCNA/COPS7B/XRCC1/DDB1/POLR2E/CUL4B/POLR2D/POLE2/RFC5/PPIE/GPS1/GTF2H3/COPS6/COPS2/GTF2H1/UBC/POLE3/GTF2H4/UBB/ERCC3/POLR2B/RPA2/RFC3/RFC2/PRPF19/POLR2K/CCNH/COPS5/COPS7A/MNAT1/COPS8/COPS4/COPS3/CDK7/RPA3
REACTOME_PCP_CE_PATHWAY	REACTOME_PCP_CE_PATHWAY	77	-0.413518	-1.50508	0.0104742	0.0513756	0.0358626	3312	tags=49%, list=25%, signal=37%	AP2A2/PSMA7/SMURF1/PSMA4/WNT1/PSMA2/AP2A1/PARD6A/PSME3/UBC/RAC3/PSMD4/FZD3/UBB/PSMB5/PSMB6/PSMD5/AP2B1/PSMC2/PSMD3/CLTA/PSMB4/CLTB/PSMD12/PSMC1/PSMC3/PSMD14/PSMC6/CLTC/PSMA1/PSMD1/PSMB2/AP2S1/AP2M1/PSMA3/PRKCG/PSMA5/PRKCB
REACTOME_REGULATION_OF_PTEN_STABILITY_AND_ACTIVITY	REACTOME_REGULATION_OF_PTEN_STABILITY_AND_ACTIVITY	57	-0.45595	-1.58739	0.0105641	0.0517047	0.0360923	3300	tags=49%, list=25%, signal=37%	PSMA7/CSNK2A2/PSMA4/USP13/CSNK2B/PSMA2/PSME3/TRIM27/UBC/PSMD4/UBB/PSMB5/PSMB6/PSMD5/PSMC2/PSMD3/PSMB4/OTUD3/PSMD12/PSMC1/PSMC3/PSMD14/PSMC6/PSMA1/PSMD1/PSMB2/PSMA3/PSMA5
REACTOME_TP53_REGULATES_TRANSCRIPTION_OF_GENES_INVOLVED_IN_CYTOCHROME_C_RELEASE	REACTOME_TP53_REGULATES_TRANSCRIPTION_OF_GENES_INVOLVED_IN_CYTOCHROME_C_RELEASE	14	0.61367	1.69385	0.0106468	0.0519976	0.0362967	3672	tags=71%, list=28%, signal=51%	TP53INP1/STEAP3/PMAIP1/TP53BP2/CREBBP/ATM/TP53AIP1/TP63/AIFM2/BAX
KEGG_BASAL_CELL_CARCINOMA	KEGG_BASAL_CELL_CARCINOMA	43	0.40813	1.5164	0.0106832	0.0520634	0.0363427	2784	tags=37%, list=21%, signal=29%	LEF1/FZD7/SMO/FZD9/GLI1/TCF7L1/GLI3/FZD10/FZD1/DVL2/FZD6/HHIP/FZD4/TCF7/FZD2/WNT6
REACTOME_EUKARYOTIC_TRANSLATION_INITIATION	REACTOME_EUKARYOTIC_TRANSLATION_INITIATION	89	0.330336	1.40592	0.0107207	0.0521343	0.0363922	4090	tags=54%, list=31%, signal=37%	EIF4EBP1/RPS3/RPS9/PABPC1/RPL11/RPL37/RPS16/RPS15A/RPS19/RPS11/RPS8/RPS12/RPS4X/RPS27/EIF4G1/RPS29/RPL18/RPS27L/RPS5/RPS17/RPLP1/RPL39/RPS25/RPL27A/EIF4B/RPS15/RPL8/RPL14/FAU/RPL12/RPS24/RPL35A/RPL37A/RPS23/RPS28/RPL35/RPS27A/EIF3E/RPL36AL/RPLP2/EIF2B4/RPS18/RPL34/RPL36/EIF3B/RPL19/RPL32/RPS14
REACTOME_GAB1_SIGNALOSOME	REACTOME_GAB1_SIGNALOSOME	15	0.617127	1.7093	0.0107786	0.0523037	0.0365104	4108	tags=73%, list=31%, signal=50%	PXN/GAB1/EGFR/CSK/EGF/PTPN11/HBEGF/PAG1/EREG/PIK3CA/TGFA
WP_RETT_SYNDROME_CAUSING_GENES	WP_RETT_SYNDROME_CAUSING_GENES	41	-0.499107	-1.63032	0.0108834	0.0527	0.036787	2174	tags=39%, list=17%, signal=33%	HTT/FOXG1/GRIN2B/GNAO1/SCN1A/CDKL5/HIVEP2/SCN2A/ACTL6B/GABRA3/STXBP1/SATB2/GRIN2A/GABBR2/MEF2C/GABRD
REACTOME_PLASMA_LIPOPROTEIN_REMODELING	REACTOME_PLASMA_LIPOPROTEIN_REMODELING	30	0.478153	1.61517	0.0109466	0.052893	0.0369217	2721	tags=30%, list=21%, signal=24%	LCAT/ANGPTL4/PCSK6/PLTP/PCSK5/GPIHBP1/MTTP/ABCG1/ANGPTL3
SIG_BCR_SIGNALING_PATHWAY	SIG_BCR_SIGNALING_PATHWAY	36	0.446271	1.59915	0.0110621	0.0533378	0.0372322	2280	tags=44%, list=17%, signal=37%	INPP5D/ITPR3/NFATC2/BCL2/NFATC1/PTPRC/CD22/ITPR2/AKT2/CSK/CD81/VAV1/SHC1/BTK/DAG1/SOS1
WP_SELECTIVE_EXPRESSION_OF_CHEMOKINE_RECEPTORS_DURING_TCELL_POLARIZATION	WP_SELECTIVE_EXPRESSION_OF_CHEMOKINE_RECEPTORS_DURING_TCELL_POLARIZATION	19	0.552922	1.63068	0.0111752	0.0537688	0.0375331	2077	tags=32%, list=16%, signal=27%	IL4R/TGFB3/IL18R1/TGFB2/CCR2/IL5
REACTOME_RHOD_GTPASE_CYCLE	REACTOME_RHOD_GTPASE_CYCLE	45	0.412812	1.53184	0.0112448	0.0539893	0.037687	1905	tags=31%, list=15%, signal=27%	PLXNB1/STEAP3/CAV1/ADD3/VAMP3/RHOD/LBR/ARHGAP17/VRK2/WHAMM/ANKFY1/ARHGAP5/LMAN1/ARHGAP21
REACTOME_AMINE_LIGAND_BINDING_RECEPTORS	REACTOME_AMINE_LIGAND_BINDING_RECEPTORS	34	-0.531887	-1.67428	0.0112869	0.0540773	0.0377485	2824	tags=47%, list=22%, signal=37%	HRH3/DRD2/HRH1/HTR7/CHRM2/DRD5/HTR1A/ADRA2A/HTR1E/DRD1/ADRA1D/HTR4/CHRM3/HTR2C/ADRA1B/CHRM1
REACTOME_BINDING_AND_UPTAKE_OF_LIGANDS_BY_SCAVENGER_RECEPTORS	REACTOME_BINDING_AND_UPTAKE_OF_LIGANDS_BY_SCAVENGER_RECEPTORS	32	0.48044	1.66314	0.0113808	0.054284	0.0378928	2983	tags=44%, list=23%, signal=34%	CD163/COLEC12/MSR1/SPARC/STAB1/HPR/MASP1/HBB/HP/FTL/COL3A1/COL4A2/COL4A1/SCARF1
WP_HAIR_FOLLICLE_DEVELOPMENT_ORGANOGENESIS_PART_2_OF_3	WP_HAIR_FOLLICLE_DEVELOPMENT_ORGANOGENESIS_PART_2_OF_3	21	0.53498	1.65775	0.0113563	0.054284	0.0378928	2211	tags=48%, list=17%, signal=40%	LEF1/FGF1/SMO/LRP5/GLI1/FZD1/EDA/FGFR2/RUNX2/SNAI1
REACTOME_GLOBAL_GENOME_NUCLEOTIDE_EXCISION_REPAIR_GG_NER	REACTOME_GLOBAL_GENOME_NUCLEOTIDE_EXCISION_REPAIR_GG_NER	71	-0.432718	-1.55876	0.0114018	0.054284	0.0378928	3346	tags=48%, list=26%, signal=36%	POLE2/RFC5/GPS1/NFRKB/ACTR5/GTF2H3/COPS6/COPS2/GTF2H1/SUMO1/UBC/POLE3/GTF2H4/RNF111/UBB/ERCC3/CETN2/RUVBL1/RPA2/RFC3/TFPT/ACTB/RFC2/RAD23B/CCNH/COPS5/COPS7A/MNAT1/COPS8/COPS4/UBE2V2/COPS3/CDK7/RPA3
REACTOME_SENSORY_PROCESSING_OF_SOUND	REACTOME_SENSORY_PROCESSING_OF_SOUND	62	-0.449122	-1.5806	0.0114671	0.0543672	0.0379508	2373	tags=35%, list=18%, signal=29%	SPTAN1/KCNN2/TWF2/PLS1/SLC17A8/KCNMA1/ACTB/EPB41L1/LHFPL5/MPP1/VAMP2/CACNB2/ATP2B1/EPB41L3/ATP2B2/CABP1/STX1A/SYN1/BSN/SNAP25/PCLO/SYP
REACTOME_AUTOPHAGY	REACTOME_AUTOPHAGY	107	-0.388889	-1.49476	0.0114538	0.0543672	0.0379508	2606	tags=33%, list=20%, signal=26%	TSC2/UBC/ATG9B/TOMM5/PIK3R4/CHMP2B/UBB/TOMM22/TSG101/ULK1/TUBA1A/PCNT/BECN1/FUNDC1/ATG5/MAP1LC3A/PRKAA2/ATG16L1/PGAM5/DYNC1H1/CHMP4B/PRKAG1/RRAGA/HSP90AB1/TUBA1B/TUBA1C/DYNC1LI1/GABARAPL1/TOMM20/VDAC1/RRAGB/TUBA4A/TUBB2A/TUBB3/DYNC1I1
REACTOME_LGI_ADAM_INTERACTIONS	REACTOME_LGI_ADAM_INTERACTIONS	13	-0.660171	-1.63642	0.011572	0.0547118	0.0381914	3183	tags=85%, list=24%, signal=64%	LGI2/LGI1/ADAM22/LGI3/ADAM11/CACNG8/CACNG2/STX1B/STX1A/ADAM23/CACNG3
REACTOME_TNFR1_INDUCED_NFKAPPAB_SIGNALING_PATHWAY	REACTOME_TNFR1_INDUCED_NFKAPPAB_SIGNALING_PATHWAY	25	0.494879	1.60627	0.0116121	0.0547118	0.0381914	3723	tags=56%, list=29%, signal=40%	OTUD7B/IKBKB/TNFAIP3/TRAF1/RIPK1/RBCK1/SHARPIN/BIRC3/BIRC2/USP21/USP4/RPS27A/TRAF2/TRADD
REACTOME_AQUAPORIN_MEDIATED_TRANSPORT	REACTOME_AQUAPORIN_MEDIATED_TRANSPORT	43	-0.474696	-1.56369	0.0116037	0.0547118	0.0381914	1952	tags=35%, list=15%, signal=30%	GNG4/PRKACA/PRKAR1A/GNAS/PRKACB/RAB11A/GNG13/GNB5/MYO5B/PRKAR2B/AQP11/ADCY1/PRKAR1B/GNG3/GNG2
NABA_ECM_GLYCOPROTEINS	NABA_ECM_GLYCOPROTEINS	145	0.294914	1.36821	0.0116419	0.0547385	0.03821	2202	tags=28%, list=17%, signal=24%	AEBP1/ECM2/EFEMP2/SPARC/PAPLN/TNC/TGFBI/PCOLCE/NPNT/SRPX2/IGFBP7/IGFBP5/ABI3BP/LGI4/FN1/NID1/SMOC1/LAMC1/THBS2/SMOC2/LTBP1/LAMA2/FGL1/LTBP3/EGFLAM/EMILIN2/SRPX/NTN1/TNFAIP6/MFAP4/EMID1/FGL2/MGP/LAMA1/FBLN1/NTN5/LTBP2/EMILIN1/LAMA4/TSKU/MATN3
KEGG_PANCREATIC_CANCER	KEGG_PANCREATIC_CANCER	50	0.396657	1.49473	0.0117414	0.0550924	0.0384571	1962	tags=38%, list=15%, signal=32%	RALGDS/TGFB3/TGFBR2/PGF/TGFBR1/IKBKB/STAT3/TGFB2/ARHGEF6/ERBB2/VEGFB/EGFR/PIK3R5/PIK3CG/AKT2/RAD51/CDK6/EGF/CDK4
SA_CASPASE_CASCADE	SA_CASPASE_CASCADE	16	0.600684	1.72071	0.0117964	0.0552365	0.0385576	4465	tags=69%, list=34%, signal=45%	CASP7/SREBF1/BIRC3/FAS/CASP3/BIRC2/APAF1/CASP8/PRF1/CASP10/PARP1
REACTOME_PRE_NOTCH_EXPRESSION_AND_PROCESSING	REACTOME_PRE_NOTCH_EXPRESSION_AND_PROCESSING	36	0.44239	1.58525	0.0118892	0.0555562	0.0387808	1603	tags=36%, list=12%, signal=32%	KAT2B/LFNG/NOTCH2/MAML2/RBPJ/B4GALT1/NOTCH1/CREBBP/NOTCH4/MOV10/MAML3/EP300/TNRC6B
REACTOME_STRIATED_MUSCLE_CONTRACTION	REACTOME_STRIATED_MUSCLE_CONTRACTION	31	0.47447	1.63237	0.011963	0.0556722	0.0388617	1377	tags=23%, list=11%, signal=20%	TPM2/MYBPC1/TCAP/VIM/MYL3/MYH3/TMOD3
PID_S1P_META_PATHWAY	PID_S1P_META_PATHWAY	19	0.549668	1.62108	0.0119526	0.0556722	0.0388617	2234	tags=42%, list=17%, signal=35%	S1PR3/GNA12/GNA13/S1PR1/SGPL1/SPHK1/GNAI2/GNA11
PID_RXR_VDR_PATHWAY	PID_RXR_VDR_PATHWAY	24	0.508885	1.63801	0.0123403	0.0570768	0.0398423	2581	tags=42%, list=20%, signal=33%	ABCA1/PPARA/BCL2/RXRA/SREBF1/PPARD/THRA/NR1H3/RARG/MED1
KEGG_ACUTE_MYELOID_LEUKEMIA	KEGG_ACUTE_MYELOID_LEUKEMIA	41	0.429616	1.5762	0.0122973	0.0570768	0.0398423	2738	tags=51%, list=21%, signal=41%	LEF1/STAT5A/IKBKB/STAT3/EIF4EBP1/ZBTB16/PML/TCF7L1/PIM1/PIK3R5/PIK3CG/AKT2/SPI1/PPARD/STAT5B/CEBPA/JUP/SOS1/RPS6KB2/RELA/TCF7
REACTOME_EPH_EPHRIN_SIGNALING	REACTOME_EPH_EPHRIN_SIGNALING	75	-0.41282	-1.49396	0.0123245	0.0570768	0.0398423	2146	tags=36%, list=16%, signal=30%	AP2B1/EPHA6/ARPC4/PSEN2/EFNA3/GRIN2B/CLTA/EPHA3/ACTR2/ACTB/CLTB/GRIN1/ARPC3/CLTC/EPHA10/LIMK1/DNM1/AP2S1/MYH10/AP2M1/EPHB6/WASL/ARPC1A/EFNB3/EPHA5/KALRN/PAK1
WP_P53_TRANSCRIPTIONAL_GENE_NETWORK	WP_P53_TRANSCRIPTIONAL_GENE_NETWORK	71	0.367294	1.48845	0.0124068	0.0572678	0.0399756	2272	tags=32%, list=17%, signal=27%	TP53INP1/TNFRSF10B/TNFRSF10D/CDKN1A/PMAIP1/DRAM1/SLC2A1/BTG2/DDB2/FANCC/PERP/NOTCH1/NCF2/PML/CCNG1/SLC7A11/TRAF4/IRF5/ALDH4A1/POLH/LIF/SFN/SAT1
WP_CORI_CYCLE	WP_CORI_CYCLE	14	-0.659654	-1.65719	0.0124897	0.0575081	0.0401433	984	tags=43%, list=8%, signal=40%	TPI1/HK1/LDHA/PGAM1/ALDOA/GPI
WP_NEOVASCULARISATION_PROCESSES	WP_NEOVASCULARISATION_PROCESSES	28	0.481478	1.60538	0.0125095	0.0575081	0.0401433	3268	tags=68%, list=25%, signal=51%	ANGPT1/ACVRL1/TGFB3/TGFBR1/EPHB4/SMAD5/SMAD9/TGFB2/NOTCH1/NOTCH4/SMAD1/JAG1/DLL4/CXCL12/RELA/REL/KDR/HIF1A/AKT1
BIOCARTA_G1_PATHWAY	BIOCARTA_G1_PATHWAY	16	0.595213	1.70504	0.0127109	0.0583159	0.0407072	3855	tags=75%, list=30%, signal=53%	CDKN1A/TGFB3/TGFB2/ABL1/CDKN2B/CDK6/CDK4/ATM/CDKN1B/SKP2/DHFR/CDKN2A
WP_MYD88_DISTINCT_INPUTOUTPUT_PATHWAY	WP_MYD88_DISTINCT_INPUTOUTPUT_PATHWAY	12	0.636921	1.69163	0.0128053	0.0584559	0.0408049	4437	tags=83%, list=34%, signal=55%	TLR2/TLR5/TLR4/MYD88/TLR7/TLR8/TLR6/TLR9/TLR10/TIFA
REACTOME_REGULATION_BY_C_FLIP	REACTOME_REGULATION_BY_C_FLIP	10	0.681127	1.68707	0.0128186	0.0584559	0.0408049	3723	tags=90%, list=29%, signal=64%	TNFRSF10B/CFLAR/TNFRSF10A/RIPK1/FAS/CASP8/FADD/TRAF2/TRADD
WP_NOTCH_SIGNALING_PATHWAY	WP_NOTCH_SIGNALING_PATHWAY	50	0.394755	1.48756	0.0127975	0.0584559	0.0408049	3268	tags=48%, list=25%, signal=36%	SPEN/HEY2/CDKN1A/NOTCH2/STAT3/MAML2/RBPJ/NOTCH1/NOTCH4/HES6/MAML3/JAG1/EP300/DLL4/HES1/ADAM17/TLE1/LCK/MAGEA1/RING1/APH1A/SNW1/HIF1A/AKT1
REACTOME_IL_6_TYPE_CYTOKINE_RECEPTOR_LIGAND_INTERACTIONS	REACTOME_IL_6_TYPE_CYTOKINE_RECEPTOR_LIGAND_INTERACTIONS	15	0.605842	1.67804	0.0129895	0.0590653	0.0412303	3311	tags=60%, list=25%, signal=45%	OSMR/LIFR/IL11RA/IL6ST/LIF/CNTF/CNTFR/CRLF1/CTF1
SIG_CD40PATHWAYMAP	SIG_CD40PATHWAYMAP	25	-0.549786	-1.61837	0.0130043	0.0590653	0.0412303	667	tags=32%, list=5%, signal=30%	MAPK8IP3/MAPK8/TRAF5/MAPK13/MAPK9/MAPK10/MAP2K4/SYT1
WP_IL3_SIGNALING_PATHWAY	WP_IL3_SIGNALING_PATHWAY	35	0.452193	1.59957	0.0130423	0.0591198	0.0412684	3552	tags=57%, list=27%, signal=42%	INPP5D/STAT5A/FOS/IL3RA/BCL2/STAT3/GAB2/VAV1/SHC1/CD86/STAT5B/RAPGEF1/SOS1/PTPN11/CD69/CBL/IL5RA/AKT1/PIK3CD/HCK
WP_CYTOKINES_AND_INFLAMMATORY_RESPONSE	WP_CYTOKINES_AND_INFLAMMATORY_RESPONSE	17	0.560496	1.61013	0.0131303	0.0592819	0.0413815	3834	tags=53%, list=29%, signal=37%	CXCL1/CXCL2/HLA-DRA/IL15/IL5/CSF3/CSF1/PDGFA/IL7
WP_MIRNA_REGULATION_OF_DNA_DAMAGE_RESPONSE	WP_MIRNA_REGULATION_OF_DNA_DAMAGE_RESPONSE	57	0.389732	1.51302	0.013115	0.0592819	0.0413815	3090	tags=44%, list=24%, signal=34%	TNFRSF10B/MCM7/CDKN1A/SMC1A/PMAIP1/GADD45G/GADD45B/DDB2/ABL1/PML/CCNG1/RAD51/CDK6/MDM2/CCNE2/CDK4/CHEK2/SFN/ATM/FAS/CASP3/CDKN1B/RFC1/TP53AIP1/APAF1
BIOCARTA_P38MAPK_PATHWAY	BIOCARTA_P38MAPK_PATHWAY	28	0.478373	1.59502	0.0133365	0.0600937	0.0419482	1718	tags=39%, list=13%, signal=34%	HSPB2/HSPB1/TGFB3/MAPKAPK2/TGFBR1/MAX/TGFB2/MAP3K5/ELK1/RIPK1/SHC1
KEGG_LONG_TERM_DEPRESSION	KEGG_LONG_TERM_DEPRESSION	48	-0.471419	-1.58561	0.0133929	0.0602281	0.042042	1818	tags=31%, list=14%, signal=27%	GNAO1/KRAS/IGF1/GNAS/GRIA2/PPP2R1A/ITPR1/PRKCG/GRIA3/PRKCB/PLCB1/GRIA1/GRM1/MAP2K1/CRH
REACTOME_MET_PROMOTES_CELL_MOTILITY	REACTOME_MET_PROMOTES_CELL_MOTILITY	32	0.47541	1.64573	0.0134314	0.0602818	0.0420795	2493	tags=50%, list=19%, signal=41%	TNS3/COL27A1/FN1/LAMC1/GAB1/COL5A3/LAMA2/LAMA1/ITGA2/LAMA4/HGF/RAP1A/RAPGEF1/COL3A1/LAMA3/RAP1B
PID_CD8_TCR_DOWNSTREAM_PATHWAY	PID_CD8_TCR_DOWNSTREAM_PATHWAY	48	-0.471256	-1.58506	0.0136106	0.060966	0.0425571	644	tags=25%, list=5%, signal=24%	KRAS/CD8A/PPP3CA/MAPK9/PPP3R1/EGR4/PRKCE/PRKCB/EGR1/MAP2K1/PPP3CB/STAT4
REACTOME_LYSOSOME_VESICLE_BIOGENESIS	REACTOME_LYSOSOME_VESICLE_BIOGENESIS	27	-0.549027	-1.65209	0.0136751	0.0610142	0.0425907	1973	tags=44%, list=15%, signal=38%	AP1S1/ARF1/AP4B1/CLTA/VAMP7/APP/CLTB/AP1S2/CLTC/DNAJC6/VAMP2/SH3GL2
REACTOME_ESR_MEDIATED_SIGNALING	REACTOME_ESR_MEDIATED_SIGNALING	130	0.287668	1.31242	0.0136642	0.0610142	0.0425907	2716	tags=33%, list=21%, signal=26%	FKBP5/S1PR3/ZNF217/HSPB1/CAV1/KANK1/KAT2B/SMC1A/FOS/SP1/BCL2/POU2F1/GNG12/GPAM/CREBBP/EGFR/STAG2/SMC3/MOV10/AKT2/GNB4/EP300/TNRC6B/CCNT1/ELK1/SHC1/STAG1/SPHK1/GNAI2/EGF/USF2/YY1/CXCL12/NOS3/CAV2/MMP2/MED1/GNG5/TNRC6A/GNG8/HBEGF/XPO1/POLR2J
WP_INTERFERON_TYPE_I_SIGNALING_PATHWAYS	WP_INTERFERON_TYPE_I_SIGNALING_PATHWAYS	40	0.433945	1.57924	0.0137404	0.0611854	0.0427102	3408	tags=50%, list=26%, signal=37%	SOCS3/STAT5A/STAT3/EIF4EBP1/PTPRC/GAB2/IFNAR2/VAV1/PDCD4/RAP1A/STAT2/RAPGEF1/PTPN11/LCK/IRF9/EIF4B/CBL/REL/PIK3CD/CRK
WP_MYOMETRIAL_RELAXATION_AND_CONTRACTION_PATHWAYS	WP_MYOMETRIAL_RELAXATION_AND_CONTRACTION_PATHWAYS	122	-0.37435	-1.46672	0.0137901	0.0612864	0.0427807	1680	tags=27%, list=13%, signal=24%	PRKAR1A/ACTB/RGS17/PKIA/GSTO1/PRKCZ/RYR2/PKIB/CALM1/GNAS/PRKACB/GNG13/PDE4D/CAMK2D/GNB5/PRKAR2B/ITPR1/SLC8A1/PRKCG/PRKCE/PRKCB/YWHAZ/ADCY1/PRKAR1B/ATP2A2/YWHAG/RGS6/RXFP1/RGS4/GNG3/RGS7/GNG2/CRH
BIOCARTA_ACE2_PATHWAY	BIOCARTA_ACE2_PATHWAY	11	0.664723	1.71442	0.013968	0.0619559	0.0432481	3211	tags=64%, list=25%, signal=48%	COL4A4/COL4A5/AGTR2/COL4A2/COL4A1/COL4A3/CMA1
BIOCARTA_NFAT_PATHWAY	BIOCARTA_NFAT_PATHWAY	39	-0.494393	-1.59882	0.0140258	0.0620906	0.0433421	1680	tags=33%, list=13%, signal=29%	PRKAR1A/IGF1/PPP3CA/CALM1/CAMK1/PRKACB/PRKAR2B/CAMK4/PRKAR1B/MAP2K1/PPP3CB/MEF2C/CAMK1G
REACTOME_MUSCLE_CONTRACTION	REACTOME_MUSCLE_CONTRACTION	178	-0.338938	-1.3889	0.0141369	0.0624608	0.0436005	1893	tags=26%, list=14%, signal=23%	ATP2B4/PRKACA/CACNA1C/TRPC1/SCN1B/CACNG8/CACNA1G/SCN9A/KCNA5/SCN1A/RYR2/KCNK1/KCNK2/SCN4B/CALM1/SLC8A3/MYL5/CACNB1/KCNK4/FGF14/CAMK2D/KCNIP1/CACNB2/ATP2B3/ITPR1/FXYD7/SCN2A/SLC8A1/KCNJ4/ATP1B1/KCND2/CASQ1/ATP2B1/ATP2B2/FKBP1B/KCNIP4/FGF13/ANXA6/SLC8A2/ATP1A1/FXYD6/ATP2A2/ACTN2/SCN2B/SCN3B/PAK1/FGF12
WP_GPR143_IN_MELANOCYTES_AND_RETINAL_PIGMENT_EPITHELIUM_CELLS	WP_GPR143_IN_MELANOCYTES_AND_RETINAL_PIGMENT_EPITHELIUM_CELLS	25	-0.543043	-1.59852	0.0141973	0.0626058	0.0437018	1237	tags=32%, list=9%, signal=29%	PRKACA/GNAS/PRKACB/ITPR1/TYRP1/PRKCB/PLCB1/SERPINF1
WP_INSULIN_SIGNALING	WP_INSULIN_SIGNALING	130	0.286793	1.30843	0.0142615	0.0627672	0.0438144	1360	tags=23%, list=10%, signal=21%	MAP3K6/RHOQ/MAP4K4/SOCS3/SORBS1/KIF5B/INPPL1/FOXO1/RHOJ/FOS/EHD2/PRKCH/SLC2A1/SGK1/IKBKB/RPS6KA1/MAP3K8/SNAP23/EIF4EBP1/CBLB/MYO1C/MAP4K5/GAB1/MAP3K11/EHD1/PIK3CG/MAP3K5/MAP3K3/AKT2/STXBP4
WP_LEPTIN_SIGNALING_PATHWAY	WP_LEPTIN_SIGNALING_PATHWAY	55	0.389865	1.51418	0.0142965	0.0627997	0.0438371	2682	tags=35%, list=21%, signal=28%	ACACB/SOCS3/FOXO1/SP1/IKBKB/RPS6KA1/STAT3/ROCK1/EIF4EBP1/ERBB2/ELK1/SHC1/STAT5B/NOS3/SOS1/RHOA/PTPN11/IL1RN/RELA
WP_HOSTPATHOGEN_INTERACTION_OF_HUMAN_CORONAVIRUSES_INTERFERON_INDUCTION	WP_HOSTPATHOGEN_INTERACTION_OF_HUMAN_CORONAVIRUSES_INTERFERON_INDUCTION	28	0.475217	1.5845	0.0143703	0.063002	0.0439783	3586	tags=50%, list=27%, signal=36%	FOS/IKBKB/IFIH1/MYD88/IFNAR2/RIPK1/STAT2/IKBKE/TLR7/IRF9/OAS3/IRF3/OAS2/DDX58
BIOCARTA_TH1TH2_PATHWAY	BIOCARTA_TH1TH2_PATHWAY	14	0.59792	1.65037	0.0146506	0.0637387	0.0444925	1764	tags=43%, list=14%, signal=37%	IL4R/IL18R1/HLA-DRA/HLA-DRB4/IL2RA/CD86
REACTOME_SUPPRESSION_OF_PHAGOSOMAL_MATURATION	REACTOME_SUPPRESSION_OF_PHAGOSOMAL_MATURATION	12	-0.656662	-1.61146	0.0146356	0.0637387	0.0444925	2766	tags=58%, list=21%, signal=46%	RAB5A/UBC/UBB/VPS33B/KPNA1/CORO1A/ATP6V1H
WP_INTRAFLAGELLAR_TRANSPORT_PROTEINS_BINDING_TO_DYNEIN	WP_INTRAFLAGELLAR_TRANSPORT_PROTEINS_BINDING_TO_DYNEIN	17	-0.593799	-1.6046	0.0146409	0.0637387	0.0444925	1696	tags=35%, list=13%, signal=31%	IFT122/DYNC1H1/DYNC2LI1/DYNC1LI1/DYNLT3/DYNC1I1
REACTOME_COPI_DEPENDENT_GOLGI_TO_ER_RETROGRADE_TRAFFIC	REACTOME_COPI_DEPENDENT_GOLGI_TO_ER_RETROGRADE_TRAFFIC	74	-0.406807	-1.46606	0.0146144	0.0637387	0.0444925	2834	tags=35%, list=22%, signal=28%	RAB1A/TMED3/KIF9/KDELR3/ZW10/KIF1A/BNIP1/ARF1/TUBA1A/COPA/KIF11/NAPA/KIF3C/TUBA1B/ARF3/TUBA1C/COPG2/KIF3A/ARF5/KLC1/TUBA4A/KIFAP3/TUBB2A/NAPB/TUBB3/NSF
REACTOME_RECRUITMENT_OF_NUMA_TO_MITOTIC_CENTROSOMES	REACTOME_RECRUITMENT_OF_NUMA_TO_MITOTIC_CENTROSOMES	67	-0.42526	-1.52223	0.0149184	0.0647797	0.0452192	1900	tags=40%, list=15%, signal=35%	CKAP5/CETN2/ACTR1A/DCTN2/PRKACA/PLK4/TUBA1A/PCNT/CEP72/PAFAH1B1/DCTN1/DYNC1H1/NME7/TUBG1/DCTN3/TUBG2/TUBGCP5/PPP2R1A/TUBB/PRKAR2B/TUBA1B/TUBA1C/NEK2/YWHAG/TUBA4A/TUBB2A/TUBB3
BIOCARTA_MAPK_PATHWAY	BIOCARTA_MAPK_PATHWAY	66	0.357271	1.41918	0.0149627	0.0648481	0.045267	1718	tags=33%, list=13%, signal=29%	MKNK2/MAP3K6/MAP4K4/TGFB3/FOS/SP1/MAPKAPK3/MAPKAPK2/TGFBR1/IKBKB/RPS6KA1/MAP3K8/PAK2/MAX/MAP4K5/TGFB2/MAP3K11/MAP3K5/MAP3K3/ELK1/RIPK1/SHC1
REACTOME_CHONDROITIN_SULFATE_BIOSYNTHESIS	REACTOME_CHONDROITIN_SULFATE_BIOSYNTHESIS	18	0.53954	1.57249	0.0150555	0.0650841	0.0454317	1362	tags=39%, list=10%, signal=35%	DCN/VCAN/BGN/CSPG4/CHST3/CHSY1/CHST12
WP_CILIARY_LANDSCAPE	WP_CILIARY_LANDSCAPE	154	-0.358566	-1.44604	0.0150745	0.0650841	0.0454317	3074	tags=37%, list=24%, signal=29%	MCM6/CD2BP2/DYNLRB1/UBE2D2/COPS6/COPS2/TTC8/EXOC2/RMND5B/RAB14/IQCB1/IFT52/RANBP9/EXOSC4/EXOSC7/ZMYND19/BBS5/GDI1/ACSL3/ZYG11B/ARHGDIA/EXOSC9/SNRPB2/IFT122/SPATA7/EFTUD2/TIPRL/PSMD12/LRPPRC/PAFAH1B1/RALB/PSMC6/NDUFA9/DYNC1H1/CALM1/COX6C/LSM4/RNGTT/RAB2A/COPS5/YPEL5/RHBDD2/BBS7/COPS7A/MCM4/COPS8/EXOC8/LZTFL1/COPS4/EHD3/EXOC6/COPS3/DYNC1LI1/DYNLT3/MSH2/NEFL/NEFM
WP_HEMATOPOIETIC_STEM_CELL_GENE_REGULATION_BY_GABP_ALPHABETA_COMPLEX	WP_HEMATOPOIETIC_STEM_CELL_GENE_REGULATION_BY_GABP_ALPHABETA_COMPLEX	15	0.597759	1.65566	0.0152004	0.0654034	0.0456546	3767	tags=80%, list=29%, signal=57%	MCL1/BCL2/CREBBP/ZFX/EP300/GABPA/ATM/DNMT3A/ETV6/DNMT3B/GABPB1/FOXO3
BIOCARTA_DEATH_PATHWAY	BIOCARTA_DEATH_PATHWAY	26	0.504084	1.64361	0.0152349	0.0654034	0.0456546	4496	tags=69%, list=34%, signal=45%	CFLAR/BCL2/CASP7/CASP6/RIPK1/LMNA/BIRC3/RELA/CASP3/BIRC2/APAF1/CASP8/FADD/TRAF2/TRADD/CASP10/CHUK/TNFSF10
WP_PROTEASOME_DEGRADATION	WP_PROTEASOME_DEGRADATION	47	-0.467228	-1.56532	0.0152236	0.0654034	0.0456546	3446	tags=62%, list=26%, signal=46%	RPN1/PSMA7/PSMA4/PSMA2/UBE2D2/PSME3/UBE2D1/UBA1/UBC/PSMD4/UBE2B/UBB/PSMB5/PSMB6/PSMD5/PSMC2/PSMD3/PSMB4/PSMD12/PSMC1/PSMC3/UCHL3/PSMC6/PSMA1/PSMD1/PSMB2/PSMA3/PSMA5/UCHL1
PID_A6B1_A6B4_INTEGRIN_PATHWAY	PID_A6B1_A6B4_INTEGRIN_PATHWAY	32	0.468489	1.62177	0.0152769	0.0654599	0.045694	2374	tags=50%, list=18%, signal=41%	ITGB4/ITGA6/ERBB3/RXRA/LAMC1/CASP7/ERBB2/EGFR/LAMA2/SHC1/LAMA1/EGF/LAMA4/MST1/SFN/LAMA3
KEGG_SYSTEMIC_LUPUS_ERYTHEMATOSUS	KEGG_SYSTEMIC_LUPUS_ERYTHEMATOSUS	41	0.421855	1.54773	0.0153443	0.0656251	0.0458094	1764	tags=39%, list=14%, signal=34%	C7/HLA-DPB1/HLA-DMB/HLA-DPA1/HLA-DMA/HLA-DRA/C1QA/HLA-DRB4/C1S/HLA-DOA/C1R/FCGR2A/HLA-DQB1/C3/C1QC/CD86
REACTOME_NF_KB_ACTIVATION_THROUGH_FADD_RIP_1_PATHWAY_MEDIATED_BY_CASPASE_8_AND_10	REACTOME_NF_KB_ACTIVATION_THROUGH_FADD_RIP_1_PATHWAY_MEDIATED_BY_CASPASE_8_AND_10	12	0.627079	1.66549	0.0155689	0.0658443	0.0459624	4291	tags=92%, list=33%, signal=62%	RNF135/IKBKB/IFIH1/RIPK1/TRIM25/TRIM4/CASP8/FADD/DDX58/CASP10/CHUK
WP_DOPAMINERGIC_NEUROGENESIS	WP_DOPAMINERGIC_NEUROGENESIS	26	0.503564	1.64191	0.0154394	0.0658443	0.0459624	1398	tags=27%, list=11%, signal=24%	ASCL1/NKX2-2/STAT3/GLI1/CDKN1C/SOX2/EN2
REACTOME_CARBOXYTERMINAL_POST_TRANSLATIONAL_MODIFICATIONS_OF_TUBULIN	REACTOME_CARBOXYTERMINAL_POST_TRANSLATIONAL_MODIFICATIONS_OF_TUBULIN	29	-0.523071	-1.59108	0.0155695	0.0658443	0.0459624	2304	tags=38%, list=18%, signal=31%	AGBL4/AGTPBP1/TUBA1A/NICN1/TTLL1/TUBA1B/TUBA1C/LRRC49/TUBA4A/TUBB2A/TUBB3
REACTOME_ROS_AND_RNS_PRODUCTION_IN_PHAGOCYTES	REACTOME_ROS_AND_RNS_PRODUCTION_IN_PHAGOCYTES	29	-0.521388	-1.58596	0.0155695	0.0658443	0.0459624	1750	tags=41%, list=13%, signal=36%	MPO/ATP6V0A1/ATP6V0E2/ATP6V0C/ATP6V0B/ATP6V0D1/ATP6V1C1/ATP6V1D/ATP6V1E1/ATP6V1H/ATP6V1B2/ATP6V1G2
REACTOME_DAP12_INTERACTIONS	REACTOME_DAP12_INTERACTIONS	29	0.473182	1.58187	0.0154819	0.0658443	0.0459624	3995	tags=52%, list=31%, signal=36%	CLEC5A/HLA-E/TREM2/HLA-B/TYROBP/SHC1/BTK/LAT/SOS1/LCK/LCP2/SIRPB1/VAV2/PIK3CA/KIR2DS4
REACTOME_FC_EPSILON_RECEPTOR_FCERI_SIGNALING	REACTOME_FC_EPSILON_RECEPTOR_FCERI_SIGNALING	101	-0.384757	-1.47128	0.0154871	0.0658443	0.0459624	2633	tags=37%, list=20%, signal=29%	UBE2D1/UBC/PSMD4/MAPK8/PDPK1/UBB/PSMB5/PSMB6/SKP1/PSMD5/PSMC2/PSMD3/PSMB4/KRAS/BTRC/PIK3CB/PSMD12/PSMC1/PSMC3/CUL1/PSMD14/PPP3CA/PSMC6/CALM1/PSMA1/PSMD1/RASGRP1/PSMB2/ITPR1/MAPK9/PSMA3/PSMA5/PPP3R1/MAPK10/MAP2K4/PPP3CB/PAK1
REACTOME_DNA_REPLICATION_PRE_INITIATION	REACTOME_DNA_REPLICATION_PRE_INITIATION	74	-0.406065	-1.46339	0.0156969	0.0662596	0.0462522	3300	tags=46%, list=25%, signal=35%	PSMA7/PSMA4/MCM6/ANAPC7/PSMA2/PSME3/UBE2D1/UBC/POLE3/PSMD4/UBB/PSMB5/PSMB6/UBE2S/PSMD5/PSMC2/PSMD3/PSMB4/RPA2/PSMD12/PSMC1/PSMC3/PSMD14/CDC7/PSMC6/ANAPC10/KPNA1/PSMA1/PSMD1/PSMB2/MCM4/PSMA3/PSMA5/RPA3
REACTOME_TOLL_LIKE_RECEPTOR_CASCADES	REACTOME_TOLL_LIKE_RECEPTOR_CASCADES	130	0.284115	1.29621	0.0157578	0.0663932	0.0463455	3581	tags=48%, list=27%, signal=36%	IRF7/GSDMD/S100A12/S100A8/FOS/MAPKAPK3/MAPKAPK2/PELI2/PPP2R1B/TLR2/TLR5/IKBKB/RPS6KA1/MAP3K8/IRAK3/TNIP2/TLR4/SIGIRR/S100A9/DNM2/CD14/UNC93B1/MYD88/AGER/LY96/ELK1/RIPK1/NOD2/BTK/NFKBIB/CTSS/LRRC14/ATF1/MAPK7/BIRC3/PTPN11/IKBKE/NLRC5/LY86/CNPY3/FGA/RELA/PELI1/TLR7/RPS6KA3/LBP/IRF3/MAP2K7/TLR8/NLRX1/IRAK2/BIRC2/TLR3/TLR6/CD180/N4BP1/CASP8/RPS27A/FADD/RPS6KA2/TLR9/TRAF2/S100A1
BIOCARTA_BARRESTIN_PATHWAY	BIOCARTA_BARRESTIN_PATHWAY	10	-0.707841	-1.65831	0.0158363	0.0664909	0.0464138	1284	tags=70%, list=10%, signal=63%	KCNA2/GNAS/KCNA1/DNM1/AP2M1/PLCB1/ADCY1
REACTOME_BMAL1_CLOCK_NPAS2_ACTIVATES_CIRCADIAN_GENE_EXPRESSION	REACTOME_BMAL1_CLOCK_NPAS2_ACTIVATES_CIRCADIAN_GENE_EXPRESSION	19	0.534654	1.5768	0.0158395	0.0664909	0.0464138	949	tags=26%, list=7%, signal=24%	TBL1X/KLF15/PPARA/RXRA/CREBBP
WP_TP53_NETWORK	WP_TP53_NETWORK	15	0.595441	1.64924	0.0159374	0.0667784	0.0466144	3855	tags=73%, list=30%, signal=52%	BOK/CDKN1A/PMAIP1/BCL2/ABL1/MDM2/ATM/TP63/OTX2/BAX/CDKN2A
WP_2Q112_COPY_NUMBER_VARIATION_SYNDROME	WP_2Q112_COPY_NUMBER_VARIATION_SYNDROME	26	0.50258	1.6387	0.0160529	0.0671382	0.0468656	2452	tags=38%, list=19%, signal=31%	PLXNB2/ANKRD36/ANKRD36B/CNNM3/STAT3/ERBB2/ADRA2B/ANKRD23/RHOA/CIAO1
REACTOME_SRP_DEPENDENT_COTRANSLATIONAL_PROTEIN_TARGETING_TO_MEMBRANE	REACTOME_SRP_DEPENDENT_COTRANSLATIONAL_PROTEIN_TARGETING_TO_MEMBRANE	84	0.33984	1.43596	0.0163367	0.0681997	0.0476065	4090	tags=55%, list=31%, signal=38%	RPS3/SEC61A1/SEC11A/RPS9/RPL11/RPL37/RPS16/RPS15A/RPS19/RPS11/RPS8/RPS12/RPS4X/RPS27/RPS29/RPL18/RPS27L/RPS5/RPS17/RPLP1/RPL39/SSR1/RPS25/RPL27A/RPS15/RPL8/RPL14/FAU/RPL12/RPN2/RPS24/RPL35A/RPL37A/RPS23/RPS28/RPL35/RPS27A/RPL36AL/RPLP2/RPS18/RPL34/RPL36/SSR3/RPL19/RPL32/RPS14
REACTOME_CARGO_RECOGNITION_FOR_CLATHRIN_MEDIATED_ENDOCYTOSIS	REACTOME_CARGO_RECOGNITION_FOR_CLATHRIN_MEDIATED_ENDOCYTOSIS	93	-0.393025	-1.47502	0.0164254	0.0684443	0.0477773	2942	tags=39%, list=23%, signal=30%	AP2A1/COPS6/COPS2/CHRM2/SH3GL3/UBC/SYT11/UBB/REPS1/EPN1/EPS15/AP2B1/CLTA/VAMP7/SH3KBP1/CLTB/TOR1A/STAM/CLTC/NEDD8/UBQLN1/COPS5/COPS7A/COPS8/AP2S1/VAMP2/AP2M1/KIAA0319/COPS4/COPS3/REPS2/SGIP1/NECAP1/SNAP91/SH3GL2/SYT1
WP_FAMILIAL_HYPERLIPIDEMIA_TYPE_2	WP_FAMILIAL_HYPERLIPIDEMIA_TYPE_2	15	0.591568	1.63851	0.0166744	0.0692278	0.0483242	1683	tags=40%, list=13%, signal=35%	LCAT/LDLRAP1/PLTP/LDLR/EPHX2/GPIHBP1
WP_METABOLIC_PATHWAY_OF_LDL_HDL_AND_TG_INCLUDING_DISEASES	WP_METABOLIC_PATHWAY_OF_LDL_HDL_AND_TG_INCLUDING_DISEASES	15	0.59155	1.63846	0.0166744	0.0692278	0.0483242	4061	tags=67%, list=31%, signal=46%	LCAT/ABCA1/LDLRAP1/LDLR/MTTP/PCSK9/ANXA2/APOC2/APOE/LIPG
WP_TYPE_2_PAPILLARY_RENAL_CELL_CARCINOMA	WP_TYPE_2_PAPILLARY_RENAL_CELL_CARCINOMA	30	0.464447	1.56887	0.0167846	0.0695582	0.0485548	1835	tags=37%, list=14%, signal=32%	TFEB/CDKN1A/TGFB3/EPAS1/SLC2A1/TGFB2/CREBBP/COL21A1/EP300/SETD2/DVL2
REACTOME_REPRESSION_OF_WNT_TARGET_GENES	REACTOME_REPRESSION_OF_WNT_TARGET_GENES	10	0.665291	1.64785	0.0168851	0.0697202	0.0486679	3677	tags=80%, list=28%, signal=58%	LEF1/CTBP2/TCF7L1/TLE2/TLE1/TCF7/AXIN2/TLE4
REACTOME_FORMATION_OF_INCISION_COMPLEX_IN_GG_NER	REACTOME_FORMATION_OF_INCISION_COMPLEX_IN_GG_NER	34	-0.519782	-1.63618	0.0168687	0.0697202	0.0486679	3144	tags=47%, list=24%, signal=36%	GTF2H3/GTF2H1/SUMO1/UBC/GTF2H4/RNF111/UBB/ERCC3/CETN2/RPA2/RAD23B/CCNH/MNAT1/UBE2V2/CDK7/RPA3
PID_CASPASE_PATHWAY	PID_CASPASE_PATHWAY	44	0.412738	1.52944	0.0169475	0.0697243	0.0486708	4089	tags=59%, list=31%, signal=41%	GSN/VIM/CASP4/BCL2/CASP7/SREBF1/CASP6/NUMA1/RIPK1/CASP2/LMNA/ARHGDIB/BIRC3/CASP1/CASP3/BIRC2/APAF1/CASP8/TRAF2/PRF1/BAX/TRADD/LMNB2/LMNB1/CASP10/TOP1
REACTOME_SIGNALING_BY_HEDGEHOG	REACTOME_SIGNALING_BY_HEDGEHOG	116	-0.377626	-1.46757	0.0169235	0.0697243	0.0486708	3300	tags=43%, list=25%, signal=33%	PSMA7/ADCY5/SMURF1/DISP2/PSMA4/PSMA2/IHH/PSME3/SEL1L/UBC/IFT52/PSMD4/UBB/PSMB5/PSMB6/SKP1/PSMD5/GPC5/PSMC2/PSMD3/PSMB4/PRKACA/TUBA1A/IFT122/PRKAR1A/BTRC/PSMD12/PSMC1/PSMC3/CUL1/PSMD14/PSMC6/GNAS/PRKACB/RPGRIP1L/PSMA1/PSMD1/PSMB2/EFCAB7/PRKAR2B/TUBA1B/TUBA1C/PSMA3/KIF3A/PSMA5/ADCY1/PRKAR1B/TUBA4A/TUBB2A/TUBB3
WP_BMP_SIGNALING_IN_EYELID_DEVELOPMENT	WP_BMP_SIGNALING_IN_EYELID_DEVELOPMENT	16	0.573686	1.64337	0.0174659	0.0717272	0.0500689	2045	tags=50%, list=16%, signal=42%	FOXC1/INHBB/SMAD5/NOTCH1/EGFR/SMAD1/FOXC2/FGFR2
KEGG_PROSTATE_CANCER	KEGG_PROSTATE_CANCER	65	0.367141	1.45563	0.0176817	0.0724822	0.0505959	3359	tags=46%, list=26%, signal=34%	LEF1/PDGFRB/CDKN1A/FOXO1/BCL2/IKBKB/CREBBP/ERBB2/TCF7L1/EGFR/CREB3L2/PIK3R5/PIK3CG/AKT2/CREB5/MDM2/EP300/FGFR1/CCNE2/EGF/FGFR2/SOS1/RELA/ATF4/TCF7/CDKN1B/PDGFRA/PDGFC/AKT1/PIK3CD
WP_NOTCH1_REGULATION_OF_ENDOTHELIAL_CELL_CALCIFICATION	WP_NOTCH1_REGULATION_OF_ENDOTHELIAL_CELL_CALCIFICATION	13	0.627979	1.68773	0.0178317	0.0728544	0.0508557	2272	tags=69%, list=17%, signal=57%	LPAR1/ITGA1/FGFR3/NOTCH1/SOX6/JAG1/MGP/DLL4/SAT1
WP_TGFBETA_SIGNALING_PATHWAY	WP_TGFBETA_SIGNALING_PATHWAY	104	0.306198	1.34928	0.0178367	0.0728544	0.0508557	2338	tags=34%, list=18%, signal=28%	TGFB1I1/ITGB4/CDKN1A/CAV1/TGFBR2/TNC/FOS/SP1/LIMK2/KLF6/TGFBR1/RBL1/FN1/ROCK1/SIK1/PAK2/KLF11/DAB2/CREBBP/SMURF2/PML/SKI/ETS1/CDKN2B/ATF3/EP300/NEDD9/SHC1/ITGA2/RBL2/RUNX2/JUNB/MAPK4/SOS1/RHOA
REACTOME_MITOCHONDRIAL_TRNA_AMINOACYLATION	REACTOME_MITOCHONDRIAL_TRNA_AMINOACYLATION	11	-0.689162	-1.64914	0.0179072	0.0730112	0.0509652	3010	tags=55%, list=23%, signal=42%	IARS2/SARS2/FARS2/WARS2/EARS2/YARS2
REACTOME_TRAF3_DEPENDENT_IRF_ACTIVATION_PATHWAY	REACTOME_TRAF3_DEPENDENT_IRF_ACTIVATION_PATHWAY	13	0.626816	1.6846	0.0181975	0.0740618	0.0516986	2876	tags=69%, list=22%, signal=54%	IRF7/RNF135/CREBBP/IFIH1/EP300/TRIM25/TRIM4/IKBKE/IRF3
REACTOME_COLLAGEN_DEGRADATION	REACTOME_COLLAGEN_DEGRADATION	49	0.396043	1.49193	0.0182557	0.0741658	0.0517712	2994	tags=39%, list=23%, signal=30%	COL18A1/COL6A1/COL4A4/COL4A5/COL5A3/COL8A1/ADAM10/COL6A2/MMP8/COL9A1/COL8A2/ADAM17/COL16A1/COL3A1/COL9A2/COL4A2/MMP2/COL4A1/COL4A3
NABA_SECRETED_FACTORS	NABA_SECRETED_FACTORS	255	0.247967	1.21472	0.0182904	0.074174	0.0517769	2885	tags=27%, list=22%, signal=22%	S100A4/ANGPT2/ANGPT1/CXCL1/ANGPTL4/CXCL2/S100A12/S100A8/MEGF6/FGF1/TGFB3/S100A10/S100A6/FLT3LG/PGF/MEGF10/INHBB/FGF2/BMP7/FSTL1/GDF11/GDF15/TGFB2/CBLN3/S100A11/IL17D/IL15/VEGFB/TNFSF14/S100A9/BMP6/IL16/FSTL3/FGF11/S100A5/EDA/S100A16/S100A2/FRZB/EGF/CCL5/PIK3IP1/MEGF11/CXCL12/IL5/HGF/SFRP2/MST1/S100A13/LIF/VEGFC/HHIP/S100Z/ANGPTL2/BMP8B/CNTF/CXCL10/GH2/SFRP4/HBEGF/IL1RN/HGFAC/ANGPTL3/WNT6/S100P/CR…
BIOCARTA_RELA_PATHWAY	BIOCARTA_RELA_PATHWAY	12	0.619725	1.64596	0.0185169	0.0749587	0.0523246	3723	tags=67%, list=29%, signal=48%	TNFRSF1B/IKBKB/CREBBP/EP300/RIPK1/RELA/FADD/TRADD
REACTOME_FORMATION_OF_TC_NER_PRE_INCISION_COMPLEX	REACTOME_FORMATION_OF_TC_NER_PRE_INCISION_COMPLEX	44	-0.46889	-1.55419	0.0187571	0.0757791	0.0528973	3144	tags=57%, list=24%, signal=43%	DDB1/POLR2E/CUL4B/POLR2D/PPIE/GPS1/GTF2H3/COPS6/COPS2/GTF2H1/UBC/GTF2H4/UBB/ERCC3/POLR2B/PRPF19/POLR2K/CCNH/COPS5/COPS7A/MNAT1/COPS8/COPS4/COPS3/CDK7
REACTOME_RHOG_GTPASE_CYCLE	REACTOME_RHOG_GTPASE_CYCLE	58	0.384752	1.50308	0.0187863	0.0757791	0.0528973	3026	tags=52%, list=23%, signal=40%	CAV1/PREX1/DOCK1/EPHA2/PAK2/PLEKHG3/KTN1/VAMP3/MAP3K11/LBR/ARHGEF5/VRK2/RHOG/ITSN1/IQGAP2/DOCK2/VAV1/ARHGAP5/LMAN1/ARHGAP21/PAK4/ARHGDIB/CDC42EP1/ARHGEF16/SHMT2/OPHN1/CYFIP1/ARFGAP3/DIAPH3/MCF2L
BIOCARTA_LAIR_PATHWAY	BIOCARTA_LAIR_PATHWAY	11	0.651984	1.68156	0.0190181	0.0763074	0.0532661	1660	tags=45%, list=13%, signal=40%	VCAM1/C7/SELPLG/ITGAL/C3
WP_CELLS_AND_MOLECULES_INVOLVED_IN_LOCAL_ACUTE_INFLAMMATORY_RESPONSE	WP_CELLS_AND_MOLECULES_INVOLVED_IN_LOCAL_ACUTE_INFLAMMATORY_RESPONSE	11	0.651984	1.68156	0.0190181	0.0763074	0.0532661	1660	tags=45%, list=13%, signal=40%	VCAM1/C7/SELPLG/ITGAL/C3
WP_BONE_MORPHOGENIC_PROTEIN_SIGNALING_AND_REGULATION	WP_BONE_MORPHOGENIC_PROTEIN_SIGNALING_AND_REGULATION	11	0.651583	1.68053	0.0190181	0.0763074	0.0532661	2142	tags=64%, list=16%, signal=53%	TOB2/TOB1/SMAD6/BMPR1A/SMAD1/BMPR1B/RUNX2
SIG_PIP3_SIGNALING_IN_B_LYMPHOCYTES	SIG_PIP3_SIGNALING_IN_B_LYMPHOCYTES	30	0.458986	1.55042	0.0190781	0.076367	0.0533077	3892	tags=63%, list=30%, signal=45%	PREX1/ITPR3/RPS6KA1/PTPRC/GAB1/ITPR2/PIK3R5/AKT2/VAV1/BTK/DAPP1/PHF11/RPS6KA3/AKT1/BCR/RPS6KA2/FOXO3/CDKN2A/PIK3CA
PID_FCER1_PATHWAY	PID_FCER1_PATHWAY	42	0.408235	1.51371	0.0191002	0.076367	0.0533077	2895	tags=50%, list=22%, signal=39%	PXN/FOS/NFATC2/IKBKB/HCLS1/CBLB/PAK2/GAB2/S1PR1/VAV1/PTPN13/SHC1/BTK/LAT/SPHK1/PLD2/SOS1/PTPN11/RELA/CBL/MAP2K7
REACTOME_REGULATION_OF_TP53_ACTIVITY_THROUGH_ASSOCIATION_WITH_CO_FACTORS	REACTOME_REGULATION_OF_TP53_ACTIVITY_THROUGH_ASSOCIATION_WITH_CO_FACTORS	11	0.649645	1.67553	0.0193803	0.0770799	0.0538054	3268	tags=73%, list=25%, signal=55%	PPP1R13L/TP53BP2/AKT2/BANP/ZNF385A/POU4F1/TP63/AKT1
REACTOME_APOPTOTIC_CLEAVAGE_OF_CELL_ADHESION_PROTEINS	REACTOME_APOPTOTIC_CLEAVAGE_OF_CELL_ADHESION_PROTEINS	10	0.657881	1.6295	0.0193674	0.0770799	0.0538054	3117	tags=60%, list=24%, signal=46%	TJP2/TJP1/DSP/OCLN/CASP3/PKP1
WP_KALLMANN_SYNDROME	WP_KALLMANN_SYNDROME	18	0.527873	1.53848	0.0193589	0.0770799	0.0538054	2391	tags=44%, list=18%, signal=36%	CHD7/ASCL1/PROK2/FGFR1/TMEM98/PLXND1/PTPN11/OLIG2
REACTOME_INTERLEUKIN_2_FAMILY_SIGNALING	REACTOME_INTERLEUKIN_2_FAMILY_SIGNALING	38	0.430051	1.54751	0.0195052	0.0773059	0.0539631	2767	tags=47%, list=21%, signal=37%	INPP5D/INPPL1/STAT5A/IL3RA/HAVCR2/STAT3/IL15/GAB2/CSF2RA/IL21R/IL2RA/SHC1/STAT5B/IL5/SOS1/LCK/LGALS9/IL2RB
REACTOME_REGULATION_OF_PLK1_ACTIVITY_AT_G2_M_TRANSITION	REACTOME_REGULATION_OF_PLK1_ACTIVITY_AT_G2_M_TRANSITION	68	-0.404598	-1.44821	0.0195001	0.0773059	0.0539631	2401	tags=40%, list=18%, signal=33%	CKAP5/UBB/CETN2/SKP1/ACTR1A/PPP1R12A/DCTN2/PRKACA/PLK4/TUBA1A/OPTN/PCNT/BTRC/CEP72/PAFAH1B1/CUL1/DCTN1/DYNC1H1/TUBG1/DCTN3/PPP2R1A/TUBB/PRKAR2B/CCNB1/NEK2/YWHAG/TUBA4A
REACTOME_SIGNALING_BY_ERYTHROPOIETIN	REACTOME_SIGNALING_BY_ERYTHROPOIETIN	20	0.511847	1.54875	0.0196751	0.0778436	0.0543384	2280	tags=50%, list=17%, signal=41%	STAT5A/GAB1/PIK3R5/PIK3CG/VAV1/SHC1/EPOR/STAT5B/RAPGEF1/SOS1
REACTOME_WNT5A_DEPENDENT_INTERNALIZATION_OF_FZD4	REACTOME_WNT5A_DEPENDENT_INTERNALIZATION_OF_FZD4	15	-0.606793	-1.57803	0.0198893	0.078554	0.0548343	2146	tags=67%, list=16%, signal=56%	AP2A2/AP2A1/AP2B1/CLTA/CLTB/CLTC/AP2S1/AP2M1/PRKCG/PRKCB
WP_CCL18_SIGNALING_PATHWAY	WP_CCL18_SIGNALING_PATHWAY	24	0.486015	1.56439	0.0200404	0.0790136	0.0551552	2683	tags=62%, list=21%, signal=50%	CD44/KIF5B/VCAM1/VIM/SLC2A1/ACTA2/TEAD4/FN1/ATF3/EP300/SNAI1/VEGFC/FZD4/MMP2/ZEB2
WP_REGULATORY_CIRCUITS_OF_THE_STAT3_SIGNALING_PATHWAY	WP_REGULATORY_CIRCUITS_OF_THE_STAT3_SIGNALING_PATHWAY	68	0.336299	1.35362	0.0202218	0.0795905	0.0555579	3311	tags=49%, list=25%, signal=36%	PDGFRB/SOCS3/IL3RA/OSMR/LIFR/STAT3/PTPRC/CSF3R/CREBBP/IL20RA/EGFR/CSF2RA/IL10RA/IL6R/IL21R/IFNAR2/IL11RA/IL2RA/IL6ST/MAPK4/IL10RB/MAPK7/AGTR2/IL7R/RICTOR/CNTFR/IL2RB/IL22RA1/PDGFRA/IL5RA/F2RL3/F2RL2/CTF1
WP_SYNAPTIC_SIGNALING_PATHWAYS_ASSOCIATED_WITH_AUTISM_SPECTRUM_DISORDER	WP_SYNAPTIC_SIGNALING_PATHWAYS_ASSOCIATED_WITH_AUTISM_SPECTRUM_DISORDER	42	-0.469469	-1.53739	0.020257	0.0795909	0.0555581	2710	tags=40%, list=21%, signal=32%	TSC2/UBE3A/CAMK2B/GRIN2B/CACNA1C/KRAS/PIK3CB/PRKAA2/GRIN1/PRKAG1/HOMER1/ARC/GRIN3A/CAMK4/BDNF/GRM1/GRIN2A
REACTOME_GLUCAGON_LIKE_PEPTIDE_1_GLP1_REGULATES_INSULIN_SECRETION	REACTOME_GLUCAGON_LIKE_PEPTIDE_1_GLP1_REGULATES_INSULIN_SECRETION	37	-0.500384	-1.59709	0.0203587	0.0798525	0.0557407	1952	tags=41%, list=15%, signal=35%	GNG4/PRKACA/PRKAR1A/GNAS/PRKACB/KCNB1/GNG13/GNB5/PRKAR2B/ITPR1/AKAP5/PRKAR1B/GNG3/KCNC2/GNG2
REACTOME_MRNA_CAPPING	REACTOME_MRNA_CAPPING	24	-0.540646	-1.5782	0.0204663	0.0800003	0.0558439	3144	tags=58%, list=24%, signal=44%	POLR2E/POLR2D/GTF2F1/GTF2H3/GTF2H1/GTF2H4/ERCC3/POLR2B/POLR2K/CCNH/RNGTT/RNMT/MNAT1/CDK7
REACTOME_SARS_COV_INFECTIONS	REACTOME_SARS_COV_INFECTIONS	290	0.242594	1.20353	0.0204668	0.0800003	0.0558439	3340	tags=36%, list=26%, signal=27%	IRF7/PARP10/IL1R1/RNF135/HLA-E/CAV1/PARP9/PARP14/REST/TJP1/TLR2/GJA1/HLA-B/IKBKB/PHF21A/PARP4/ROCK1/RPS3/ZDHHC2/ZDHHC8/CREBBP/MASP1/IFIH1/RPS9/S1PR1/ARID4B/CHD4/NUP188/AKT2/ST6GALNAC3/ZDHHC11/ATP1A2/SDC2/IL6R/RPS16/RPS15A/GATAD2A/HLA-F/IL17RA/GPC2/IFNAR2/RPS19/NFE2L2/VAV1/RIPK1/IL17RC/G3BP1/RPS11/NOD2/FXYD1/BTK/RPS8/TRIM25/GPC4/RPS12/MGAT1/HLA-A/TPR/RPS4X/TRIM4/STAT2/SFN/HSPG2/SOS1/HLA-G/RPS27/AT…
BIOCARTA_NKT_PATHWAY	BIOCARTA_NKT_PATHWAY	16	0.566231	1.62202	0.0207687	0.0810409	0.0565703	861	tags=25%, list=7%, signal=23%	IL4R/TGFB3/IL18R1/TGFB2
REACTOME_AUF1_HNRNP_D0_BINDS_AND_DESTABILIZES_MRNA	REACTOME_AUF1_HNRNP_D0_BINDS_AND_DESTABILIZES_MRNA	42	-0.468598	-1.53453	0.020936	0.0815461	0.056923	3300	tags=55%, list=25%, signal=41%	PSMA7/PSMA4/PSMA2/PSME3/UBC/PSMD4/UBB/PSMB5/PSMB6/PSMD5/PSMC2/PSMD3/PSMB4/PSMD12/PSMC1/PSMC3/PSMD14/PSMC6/PSMA1/PSMD1/PSMB2/PSMA3/PSMA5
REACTOME_RESOLUTION_OF_SISTER_CHROMATID_COHESION	REACTOME_RESOLUTION_OF_SISTER_CHROMATID_COHESION	89	-0.377131	-1.40607	0.02097	0.0815461	0.056923	2207	tags=25%, list=17%, signal=21%	PPP2R5C/PPP2R5D/RANBP2/TUBA1A/PDS5B/PAFAH1B1/DYNC1H1/ZWINT/NDEL1/MAD2L1/PPP2R1A/TUBA1B/TUBA1C/CCNB1/DYNC1LI1/CENPF/SEH1L/ZWILCH/TUBA4A/TUBB2A/TUBB3/DYNC1I1
REACTOME_AGGREPHAGY	REACTOME_AGGREPHAGY	28	-0.519037	-1.57112	0.0210895	0.0818187	0.0571132	1860	tags=36%, list=14%, signal=31%	TUBA1A/PCNT/DYNC1H1/TUBA1B/TUBA1C/DYNC1LI1/TUBA4A/TUBB2A/TUBB3/DYNC1I1
REACTOME_CLEC7A_DECTIN_1_SIGNALING	REACTOME_CLEC7A_DECTIN_1_SIGNALING	75	-0.396402	-1.43454	0.0211122	0.0818187	0.0571132	2979	tags=44%, list=23%, signal=34%	PSMA2/UBE2D2/PSME3/UBE2D1/UBC/PSMD4/PDPK1/UBB/PSMB5/PSMB6/SKP1/PSMD5/PSMC2/PSMD3/PSMB4/BTRC/PSMD12/PSMC1/PSMC3/CUL1/PSMD14/PPP3CA/PSMC6/CALM1/UBE2M/PSMA1/PSMD1/PSMB2/ITPR1/PSMA3/PSMA5/PPP3R1/PPP3CB
WP_OSX_AND_MIRNAS_IN_TOOTH_DEVELOPMENT	WP_OSX_AND_MIRNAS_IN_TOOTH_DEVELOPMENT	12	0.612943	1.62794	0.0212933	0.0821117	0.0573178	3458	tags=75%, list=26%, signal=55%	KLF4/NOTCH2/BMP7/NOTCH1/NOTCH4/RUNX2/DMP1/DSPP/ALPL
REACTOME_SIGNALING_BY_BMP	REACTOME_SIGNALING_BY_BMP	25	0.474665	1.54066	0.0213442	0.0821117	0.0573178	1946	tags=44%, list=15%, signal=38%	ACVRL1/FSTL1/SMAD6/SMAD5/SMAD9/SMURF2/SKI/BMPR1A/SMAD1/BMPR1B/ACVR2B
REACTOME_SCF_SKP2_MEDIATED_DEGRADATION_OF_P27_P21	REACTOME_SCF_SKP2_MEDIATED_DEGRADATION_OF_P27_P21	46	-0.452277	-1.50676	0.0213251	0.0821117	0.0573178	3300	tags=54%, list=25%, signal=41%	PSMA7/PSMA4/PSMA2/PSME3/UBC/PSMD4/UBB/PSMB5/PSMB6/SKP1/PSMD5/PSMC2/PSMD3/PSMB4/PSMD12/PSMC1/PSMC3/CUL1/PSMD14/PSMC6/PSMA1/PSMD1/PSMB2/PSMA3/PSMA5
REACTOME_ANTI_INFLAMMATORY_RESPONSE_FAVOURING_LEISHMANIA_PARASITE_INFECTION	REACTOME_ANTI_INFLAMMATORY_RESPONSE_FAVOURING_LEISHMANIA_PARASITE_INFECTION	130	-0.361241	-1.42283	0.0213358	0.0821117	0.0573178	1270	tags=16%, list=10%, signal=15%	DRD1/CALM1/GNAS/PRKACB/HTR4/GNG13/GNB5/VIPR1/PRKAR2B/ITPR1/ADCY1/GPR83/PRKAR1B/RXFP1/PLK2/PTH2R/VIP/GNG3/GNG2/CRH/ADCYAP1
REACTOME_CELLULAR_SENESCENCE	REACTOME_CELLULAR_SENESCENCE	102	0.3093	1.35535	0.0213686	0.0821117	0.0573178	2919	tags=35%, list=22%, signal=28%	MAP4K4/CDKN1A/ID1/FOS/SP1/MAPKAPK3/MAPKAPK2/IGFBP7/RPS6KA1/STAT3/CDKN2C/MDM4/EHMT1/ETS1/MOV10/CDKN2B/MAP3K5/CDK6/MDM2/TNRC6B/CCNE2/CDK4/CBX2/ATM/MAPK7/UBE2C/TNRC6A/PHC3/KDM6B/POT1/TFDP2/RELA/RPS6KA3/RING1/MAP2K7/CDKN1B
REACTOME_CREATION_OF_C4_AND_C2_ACTIVATORS	REACTOME_CREATION_OF_C4_AND_C2_ACTIVATORS	11	0.644402	1.66201	0.0215537	0.0822664	0.0574258	1675	tags=45%, list=13%, signal=40%	C1QA/C1S/MASP1/C1R/C1QC
REACTOME_SYNTHESIS_OF_PIPS_AT_THE_LATE_ENDOSOME_MEMBRANE	REACTOME_SYNTHESIS_OF_PIPS_AT_THE_LATE_ENDOSOME_MEMBRANE	11	-0.682228	-1.63255	0.0214632	0.0822664	0.0574258	2745	tags=64%, list=21%, signal=50%	VAC14/MTMR2/PIK3R4/MTMR4/MTMR9/MTMR7/FIG4
REACTOME_CYTOSOLIC_IRON_SULFUR_CLUSTER_ASSEMBLY	REACTOME_CYTOSOLIC_IRON_SULFUR_CLUSTER_ASSEMBLY	10	0.652221	1.61548	0.0214995	0.0822664	0.0574258	2452	tags=50%, list=19%, signal=41%	ABCB7/POLD1/NDOR1/NUBP1/CIAO1
WP_METABOLIC_REPROGRAMMING_IN_COLON_CANCER	WP_METABOLIC_REPROGRAMMING_IN_COLON_CANCER	34	-0.50911	-1.60258	0.021522	0.0822664	0.0574258	1824	tags=32%, list=14%, signal=28%	PGD/PDHB/IDH3A/MDH2/SDHB/LDHA/GOT2/FH/PGAM1/GPI/GLS
BIOCARTA_GPCR_PATHWAY	BIOCARTA_GPCR_PATHWAY	23	-0.537919	-1.564	0.0217676	0.0829434	0.0578983	1680	tags=43%, list=13%, signal=38%	PRKAR1A/PPP3CA/CALM1/PRKACB/PRKAR2B/PRKCB/ADCY1/PRKAR1B/MAP2K1/PPP3CB
BIOCARTA_FMLP_PATHWAY	BIOCARTA_FMLP_PATHWAY	22	-0.547799	-1.57272	0.0218731	0.0832057	0.0580815	1466	tags=36%, list=11%, signal=32%	PPP3CA/CALM1/CAMK1/PLCB1/MAP2K1/PPP3CB/PAK1/CAMK1G
REACTOME_TRANSCRIPTIONAL_REGULATION_BY_RUNX3	REACTOME_TRANSCRIPTIONAL_REGULATION_BY_RUNX3	71	0.35276	1.42955	0.0219586	0.0833914	0.0582111	1586	tags=31%, list=12%, signal=27%	TEAD2/WWTR1/LEF1/CDKN1A/KAT2B/PSMB8/RUNX3/TEAD4/MAML2/RBPJ/TEAD3/NOTCH1/CREBBP/SMURF2/TCF7L1/TEAD1/MAML3/ITGAL/PSMB9/MDM2/JAG1/EP300
REACTOME_REGULATION_OF_TLR_BY_ENDOGENOUS_LIGAND	REACTOME_REGULATION_OF_TLR_BY_ENDOGENOUS_LIGAND	16	0.56388	1.61528	0.0222391	0.0843153	0.058856	3581	tags=69%, list=27%, signal=50%	GSDMD/S100A8/TLR2/TLR4/S100A9/CD14/LY96/FGA/LBP/TLR6/S100A1
WP_VITAMIN_B12_METABOLISM	WP_VITAMIN_B12_METABOLISM	27	0.476669	1.56913	0.0225239	0.0852531	0.0595106	2951	tags=41%, list=23%, signal=32%	SERPINA3/ABCA1/CBS/LRP2/LDLR/HBB/CCL5/CUBN/SHMT2/RELA/TCN1
REACTOME_PLATELET_CALCIUM_HOMEOSTASIS	REACTOME_PLATELET_CALCIUM_HOMEOSTASIS	26	-0.523114	-1.55546	0.0226287	0.0854233	0.0596294	1250	tags=35%, list=10%, signal=31%	CALM1/SLC8A3/ATP2B3/ITPR1/SLC8A1/ATP2B1/ATP2B2/SLC8A2/ATP2A2
REACTOME_ABC_TRANSPORTER_DISORDERS	REACTOME_ABC_TRANSPORTER_DISORDERS	59	-0.429063	-1.49782	0.0226817	0.0854233	0.0596294	3300	tags=47%, list=25%, signal=36%	PSMA7/ABCA3/ABCG8/PSMA4/KCNJ11/PSMA2/PSME3/SEL1L/UBC/PSMD4/UBB/PSMB5/PSMB6/PSMD5/PSMC2/PSMD3/PSMB4/PSMD12/PSMC1/PSMC3/PSMD14/PSMC6/PSMA1/PSMD1/PSMB2/ABCC8/PSMA3/PSMA5
WP_OSTEOBLAST_DIFFERENTIATION_AND_RELATED_DISEASES	WP_OSTEOBLAST_DIFFERENTIATION_AND_RELATED_DISEASES	95	0.307723	1.33903	0.0226487	0.0854233	0.0596294	2825	tags=41%, list=22%, signal=32%	HEY2/FZD7/FGF1/SOX9/PRKCH/NOTCH2/FGF2/SMO/RBPJ/LRP5/SMAD5/SMAD9/FGFR3/NOTCH1/FZD9/NOTCH4/HES6/PIK3R5/PIK3CG/GLI3/FZD10/FZD1/LRP6/BMPR1A/SMAD1/JAG1/BMPR1B/FGFR1/DLL4/FGFR2/FZD6/RUNX2/MAPK4/MAPK7/FZD4/PIK3C2B/FZD2/WNT6/FGFR4
KEGG_NOD_LIKE_RECEPTOR_SIGNALING_PATHWAY	KEGG_NOD_LIKE_RECEPTOR_SIGNALING_PATHWAY	43	0.375686	1.39585	0.0227954	0.0857093	0.059829	703	tags=21%, list=5%, signal=20%	CXCL1/CXCL2/CARD6/TRIP6/CARD8/PYCARD/PSTPIP1/IKBKB/TNFAIP3
REACTOME_POST_CHAPERONIN_TUBULIN_FOLDING_PATHWAY	REACTOME_POST_CHAPERONIN_TUBULIN_FOLDING_PATHWAY	16	-0.604057	-1.59815	0.0230068	0.0859385	0.059989	897	tags=50%, list=7%, signal=47%	TBCB/TUBA1A/TBCC/TUBA1B/TUBA1C/TUBA4A/TUBB2A/TUBB3
PID_IL8_CXCR1_PATHWAY	PID_IL8_CXCR1_PATHWAY	23	-0.536242	-1.55913	0.0229702	0.0859385	0.059989	847	tags=26%, list=6%, signal=24%	DNM1/PRKCG/PRKCE/PRKCB/PLCB1/GNG2
PID_NFAT_3PATHWAY	PID_NFAT_3PATHWAY	41	-0.470165	-1.53578	0.0230078	0.0859385	0.059989	644	tags=37%, list=5%, signal=35%	PRKACA/RAN/PRKCZ/PPP3CA/MAPK9/PRKCG/PPP3R1/AKAP5/CAMK4/PRKCE/PRKCB/YWHAZ/YWHAG/PPP3CB/RCAN2
REACTOME_GLYCOLYSIS	REACTOME_GLYCOLYSIS	57	-0.43181	-1.50335	0.0229789	0.0859385	0.059989	2213	tags=32%, list=17%, signal=26%	GNPDA1/PPP2R5D/RANBP2/PRKACA/GNPDA2/BPGM/NUP155/PRKACB/TPI1/PFKM/PPP2R1A/HK1/NUP93/PGAM1/ALDOA/SEH1L/GPI/ENO2
REACTOME_SEMA4D_INDUCED_CELL_MIGRATION_AND_GROWTH_CONE_COLLAPSE	REACTOME_SEMA4D_INDUCED_CELL_MIGRATION_AND_GROWTH_CONE_COLLAPSE	18	0.518212	1.51033	0.0231178	0.0860666	0.0600784	2512	tags=61%, list=19%, signal=49%	PLXNB1/MYH11/RHOC/LIMK2/MYL9/ROCK1/ERBB2/RHOB/RHOA/MYL6/MYH9
REACTOME_SEMA4D_IN_SEMAPHORIN_SIGNALING	REACTOME_SEMA4D_IN_SEMAPHORIN_SIGNALING	18	0.518212	1.51033	0.0231178	0.0860666	0.0600784	2512	tags=61%, list=19%, signal=49%	PLXNB1/MYH11/RHOC/LIMK2/MYL9/ROCK1/ERBB2/RHOB/RHOA/MYL6/MYH9
WP_WNTBETACATENIN_SIGNALING_PATHWAY_IN_LEUKEMIA	WP_WNTBETACATENIN_SIGNALING_PATHWAY_IN_LEUKEMIA	22	0.499582	1.57025	0.023242	0.0862461	0.0602038	2192	tags=45%, list=17%, signal=38%	LEF1/TCF3/LRP5/ZBTB16/PML/LRP6/PYGO1/PPARD/FZD6/JUP
REACTOME_METABOLISM_OF_FAT_SOLUBLE_VITAMINS	REACTOME_METABOLISM_OF_FAT_SOLUBLE_VITAMINS	43	0.37482	1.39263	0.023238	0.0862461	0.0602038	3733	tags=44%, list=29%, signal=32%	AKR1C3/TTR/LRP10/AKR1C4/LRP2/LDLR/SDC2/GPC2/GPIHBP1/AKR1C1/GPC4/HSPG2/GPC3/RBP2/APOC2/LRP1/UBIAD1/APOE/SDC3
WP_TOLLLIKE_RECEPTOR_SIGNALING_PATHWAY	WP_TOLLLIKE_RECEPTOR_SIGNALING_PATHWAY	77	0.32457	1.348	0.0232921	0.0862908	0.060235	3535	tags=47%, list=27%, signal=34%	IRF7/FOS/TLR2/TLR5/IKBKB/MAP3K8/TLR4/PIK3R5/PIK3CG/AKT2/CD14/MYD88/IFNAR2/LY96/RIPK1/IRF5/CD86/NFKBIB/CCL5/IKBKE/CXCL10/RELA/TLR7/LBP/IRF3/MAP2K7/TLR8/CXCL11/TLR3/TLR6/CD40/AKT1/PIK3CD/CASP8/FADD/TLR9
REACTOME_ION_TRANSPORT_BY_P_TYPE_ATPASES	REACTOME_ION_TRANSPORT_BY_P_TYPE_ATPASES	45	-0.459728	-1.52536	0.0235268	0.086877	0.0606442	2837	tags=42%, list=22%, signal=33%	PDZD11/CAMK2G/CAMK2B/ATP8A1/ATP1A4/ATP2B4/ATP2C1/CALM1/ATP13A2/ATP9A/CAMK2D/ATP2B3/FXYD7/ATP1B1/ATP2B1/ATP2B2/ATP1A1/FXYD6/ATP2A2
REACTOME_HEME_SIGNALING	REACTOME_HEME_SIGNALING	38	0.423599	1.52429	0.023522	0.086877	0.0606442	2703	tags=45%, list=21%, signal=36%	TBL1X/PPARA/RXRA/TLR4/CREBBP/HBB/SIRT1/MAFK/EP300/NFE2L2/LY96/BACH1/CRTC3/RORA/SLC46A1/MED1/XPO1
BIOCARTA_VDR_PATHWAY	BIOCARTA_VDR_PATHWAY	20	0.502105	1.51927	0.0235711	0.0868992	0.0606597	2581	tags=45%, list=20%, signal=36%	ACTL6A/KAT2B/SMARCC1/RXRA/CREBBP/EP300/BAZ1B/ARID1A/MED1
REACTOME_FLT3_SIGNALING_IN_DISEASE	REACTOME_FLT3_SIGNALING_IN_DISEASE	23	0.482121	1.54442	0.0238192	0.0876716	0.0611988	2881	tags=48%, list=22%, signal=37%	CDKN1A/STAT5A/FLT3LG/GAB2/PIM1/STAT5B/SOS1/PTPN11/SPTBN1/ETV6/CBL
PID_AR_PATHWAY	PID_AR_PATHWAY	48	0.390741	1.45544	0.0239849	0.0881388	0.0615249	498	tags=15%, list=4%, signal=14%	TGFB1I1/LATS2/CTDSP2/CTDSP1/GSN/PAWR/PIAS4
WP_INFLAMMATORY_BOWEL_DISEASE_SIGNALING	WP_INFLAMMATORY_BOWEL_DISEASE_SIGNALING	32	0.444722	1.5395	0.0241104	0.0884568	0.061747	2314	tags=38%, list=18%, signal=31%	IL4R/TLR2/TLR5/STAT3/NFATC1/HLA-DMA/TLR4/MAF/IL21R/NOD2/IL5/RORA
WP_VITAMIN_DSENSITIVE_CALCIUM_SIGNALING_IN_DEPRESSION	WP_VITAMIN_DSENSITIVE_CALCIUM_SIGNALING_IN_DEPRESSION	29	-0.502226	-1.52767	0.0242344	0.0887684	0.0619644	1993	tags=45%, list=15%, signal=38%	GRIN2B/ATP2B4/CACNA1C/GRIN1/KCNQ2/ATP2B3/ITPR1/SLC8A1/ATP2B1/ATP2B2/GRIN2A/CHRM1/CALB1
REACTOME_UCH_PROTEINASES	REACTOME_UCH_PROTEINASES	69	-0.408948	-1.46543	0.0243748	0.0891387	0.062223	3346	tags=48%, list=26%, signal=36%	NFRKB/ACTR5/PSMA7/PSMA4/PSMA2/PSME3/UBC/PSMD4/UBB/PSMB5/PSMB6/PSMD5/PSMC2/PSMD3/RUVBL1/PSMB4/TFPT/ACTB/PSMD12/PSMC1/PSMC3/UCHL3/PSMD14/PSMC6/NEDD8/SENP8/PSMA1/PSMD1/PSMB2/UCHL5/PSMA3/PSMA5/UCHL1
REACTOME_STABILIZATION_OF_P53	REACTOME_STABILIZATION_OF_P53	44	-0.458164	-1.51864	0.0246064	0.089841	0.0627132	3300	tags=52%, list=25%, signal=39%	PSMA7/PSMA4/PSMA2/PSME3/UBC/PSMD4/UBB/PSMB5/PSMB6/PSMD5/PSMC2/PSMD3/PSMB4/PSMD12/PSMC1/PSMC3/PSMD14/PSMC6/PSMA1/PSMD1/PSMB2/PSMA3/PSMA5
REACTOME_VASOPRESSIN_REGULATES_RENAL_WATER_HOMEOSTASIS_VIA_AQUAPORINS	REACTOME_VASOPRESSIN_REGULATES_RENAL_WATER_HOMEOSTASIS_VIA_AQUAPORINS	38	-0.474365	-1.52546	0.0247876	0.0901295	0.0629146	1952	tags=37%, list=15%, signal=31%	GNG4/PRKACA/PRKAR1A/GNAS/PRKACB/RAB11A/GNG13/GNB5/MYO5B/PRKAR2B/ADCY1/PRKAR1B/GNG3/GNG2
REACTOME_REGULATION_OF_GENE_EXPRESSION_IN_BETA_CELLS	REACTOME_REGULATION_OF_GENE_EXPRESSION_IN_BETA_CELLS	19	0.512267	1.51077	0.0248045	0.0901295	0.0629146	1469	tags=26%, list=11%, signal=23%	PAX6/FOXO1/NKX2-2/AKT2/GCK
REACTOME_GLYCOSAMINOGLYCAN_METABOLISM	REACTOME_GLYCOSAMINOGLYCAN_METABOLISM	105	0.303979	1.33167	0.0247632	0.0901295	0.0629146	1969	tags=25%, list=15%, signal=21%	CD44/CHST6/DCN/VCAN/HYAL1/BGN/CSPG4/DSE/SLC26A2/CHST3/OGN/B4GALT1/DSEL/CHST14/CHSY1/PRELP/CHST12/SDC2/LYVE1/GPC2/HYAL2/OMD/SLC35D2/GPC4/B3GAT2/SLC26A1
WP_EUKARYOTIC_TRANSCRIPTION_INITIATION	WP_EUKARYOTIC_TRANSCRIPTION_INITIATION	33	-0.490613	-1.53177	0.0249027	0.0901699	0.0629428	3790	tags=67%, list=29%, signal=47%	POLR2I/TAF6/POLR2A/GTF2A2/POLR2E/GTF2E2/POLR3E/POLR3D/GTF2H3/GTF2E1/GTF2H1/POLR1E/GTF2H4/ERCC3/POLR2B/GTF2B/POLR2K/CCNH/MNAT1/POLR3B/POLR3K/CDK7
WP_ZINC_HOMEOSTASIS	WP_ZINC_HOMEOSTASIS	32	0.441202	1.52731	0.0249347	0.0901699	0.0629428	1784	tags=38%, list=14%, signal=32%	MT1F/MT1H/MT2A/MT1M/MT1G/MT1X/MT1E/SLC39A1/SLC39A12/SLC39A8/MTF1/SLC39A11
REACTOME_SWITCHING_OF_ORIGINS_TO_A_POST_REPLICATIVE_STATE	REACTOME_SWITCHING_OF_ORIGINS_TO_A_POST_REPLICATIVE_STATE	66	-0.409613	-1.46101	0.0249159	0.0901699	0.0629428	3300	tags=47%, list=25%, signal=35%	PSMA7/PSMA4/MCM6/ANAPC7/PSMA2/PSME3/UBE2D1/UBC/PSMD4/UBB/PSMB5/PSMB6/UBE2S/SKP1/PSMD5/PSMC2/PSMD3/PSMB4/PSMD12/PSMC1/PSMC3/CUL1/PSMD14/PSMC6/ANAPC10/PSMA1/PSMD1/PSMB2/MCM4/PSMA3/PSMA5
REACTOME_BUDDING_AND_MATURATION_OF_HIV_VIRION	REACTOME_BUDDING_AND_MATURATION_OF_HIV_VIRION	22	-0.538255	-1.54532	0.0250175	0.090182	0.0629512	3016	tags=68%, list=23%, signal=53%	VPS4A/CHMP7/CHMP6/VPS4B/VPS28/UBC/CHMP2B/UBB/TSG101/PDCD6IP/CHMP5/PPIA/CHMP4B/NEDD4L/VTA1
WP_CHROMOSOMAL_AND_MICROSATELLITE_INSTABILITY_IN_COLORECTAL_CANCER	WP_CHROMOSOMAL_AND_MICROSATELLITE_INSTABILITY_IN_COLORECTAL_CANCER	52	0.377221	1.422	0.0250174	0.090182	0.0629512	1061	tags=27%, list=8%, signal=25%	LEF1/RALGDS/CDKN1A/TGFB3/TGFBR2/PMAIP1/GADD45G/FOS/BCL2/GADD45B/TGFBR1/DDB2/TGFB2/TCF7L1
BIOCARTA_AT1R_PATHWAY	BIOCARTA_AT1R_PATHWAY	18	-0.57247	-1.56677	0.0251409	0.0904714	0.0631532	1250	tags=44%, list=10%, signal=40%	MAPK8/ATF2/CALM1/PTK2B/PRKCB/MAP2K4/MAP2K1/PAK1
WP_CANONICAL_AND_NONCANONICAL_NOTCH_SIGNALING	WP_CANONICAL_AND_NONCANONICAL_NOTCH_SIGNALING	22	0.494566	1.55448	0.0251951	0.0904714	0.0631532	1934	tags=50%, list=15%, signal=43%	LEF1/NOTCH2/MAML2/RBPJ/NOTCH1/NOTCH4/MAML3/ADAM10/JAG1/DLL4/HES1
WP_NRP1TRIGGERED_SIGNALING_PATHWAYS_IN_PANCREATIC_CANCER	WP_NRP1TRIGGERED_SIGNALING_PATHWAYS_IN_PANCREATIC_CANCER	38	0.421303	1.51603	0.0252172	0.0904714	0.0631532	3268	tags=53%, list=25%, signal=40%	FLT1/PECAM1/TGFB3/TGFBR2/TGFBR1/TGFB2/EGFR/AKT2/CDH5/CHD2/CCNE2/EGF/HGF/SNAI1/MMP2/RELA/CDKN1B/REL/KDR/AKT1
PID_ECADHERIN_KERATINOCYTE_PATHWAY	PID_ECADHERIN_KERATINOCYTE_PATHWAY	12	0.60279	1.60098	0.0253667	0.0908639	0.0634272	4072	tags=75%, list=31%, signal=52%	EGFR/AKT2/JUP/RHOA/CTNNA1/AKT1/PIP5K1A/PIK3CA/CTNNB1
WP_IL1_AND_MEGAKARYOCYTES_IN_OBESITY	WP_IL1_AND_MEGAKARYOCYTES_IN_OBESITY	13	0.612422	1.64591	0.0255473	0.0913667	0.0637782	1427	tags=46%, list=11%, signal=41%	IL1R1/TIMP1/TLR2/SELENBP1/S100A9/MYD88
REACTOME_CARNITINE_METABOLISM	REACTOME_CARNITINE_METABOLISM	12	0.602451	1.60008	0.025737	0.0919004	0.0641508	1759	tags=50%, list=13%, signal=43%	ACACB/MID1IP1/RXRA/SLC25A20/SLC22A5/PPARD
WP_TUMOR_SUPPRESSOR_ACTIVITY_OF_SMARCB1	WP_TUMOR_SUPPRESSOR_ACTIVITY_OF_SMARCB1	23	0.478032	1.53132	0.0257877	0.0919369	0.0641762	2710	tags=43%, list=21%, signal=35%	ACTL6A/SMARCC1/SMO/GLI1/GLI3/CDK6/SMARCD2/CDK4/ARID1A/DPF2
WP_PTDINS45P2_IN_CYTOKINESIS_PATHWAY	WP_PTDINS45P2_IN_CYTOKINESIS_PATHWAY	11	0.63437	1.63614	0.0259006	0.0921948	0.0643562	325	tags=27%, list=2%, signal=27%	EZR/ANLN/MSN
WP_STATIN_INHIBITION_OF_CHOLESTEROL_PRODUCTION	WP_STATIN_INHIBITION_OF_CHOLESTEROL_PRODUCTION	26	0.480392	1.56636	0.0260992	0.0925772	0.0646232	1050	tags=23%, list=8%, signal=21%	LCAT/ABCA1/ACSS1/APOC1/PLTP/LDLR
WP_GENETIC_CAUSES_OF_PSVDINCPH	WP_GENETIC_CAUSES_OF_PSVDINCPH	26	0.480088	1.56537	0.0260992	0.0925772	0.0646232	3838	tags=65%, list=29%, signal=46%	KCNN3/SP1/DOCK6/RBPJ/NOTCH1/CYBA/NCF2/NOTCH4/BTK/DLL4/NCF1/TLR8/GTF2I/ESR1/TLR9/NCF4/CXXC5
WP_NUCLEAR_RECEPTORS	WP_NUCLEAR_RECEPTORS	32	0.438788	1.51896	0.0261711	0.0925772	0.0646232	4710	tags=66%, list=36%, signal=42%	PPARA/RXRA/NR2F1/PPARD/THRA/NR2E1/RORA/NR1H3/NR2F2/RARG/ROR1/ESR1/NR5A2/NR4A2/NR5A1/NR1I3/ESRRA/PPARG/ESRRB/RARA/RORC
BIOCARTA_ALK_PATHWAY	BIOCARTA_ALK_PATHWAY	32	0.43861	1.51834	0.0261711	0.0925772	0.0646232	1512	tags=31%, list=12%, signal=28%	TGFB3/TGFBR2/TGFBR1/BMP7/SMAD6/SMAD5/TGFB2/FZD1/BMPR1A/SMAD1
REACTOME_SIGNALING_BY_FLT3_FUSION_PROTEINS	REACTOME_SIGNALING_BY_FLT3_FUSION_PROTEINS	16	0.55586	1.59231	0.0262824	0.0927412	0.0647376	2706	tags=50%, list=21%, signal=40%	CDKN1A/STAT5A/GAB2/PIM1/STAT5B/SOS1/SPTBN1/ETV6
PID_EPHB_FWD_PATHWAY	PID_EPHB_FWD_PATHWAY	33	-0.489091	-1.52702	0.0262991	0.0927412	0.0647376	847	tags=24%, list=6%, signal=23%	DNM1/WASL/GRIA1/MAP2K1/EFNB3/SYNJ1/KALRN/PAK1
REACTOME_HCMV_EARLY_EVENTS	REACTOME_HCMV_EARLY_EVENTS	54	-0.433812	-1.50264	0.0267331	0.0939805	0.0656027	1313	tags=20%, list=10%, signal=18%	NUP155/DYNC1H1/NUP93/TUBA1B/TUBA1C/DYNC1LI1/SEH1L/TUBA4A/TUBB2A/TUBB3/DYNC1I1
REACTOME_RAC2_GTPASE_CYCLE	REACTOME_RAC2_GTPASE_CYCLE	73	0.327916	1.35037	0.0267333	0.0939805	0.0656027	2215	tags=34%, list=17%, signal=29%	CAV1/PREX1/WASF2/IQGAP1/DOCK1/EPHA2/SYDE1/PAK2/SWAP70/VAMP3/CYBA/LBR/NCF2/ARHGAP17/VRK2/BAIAP2L1/DOCK2/VAV1/LMAN1/ARHGAP21/DEF6/NCKAP1L/PAK4/CDC42EP1/PLD2
WP_SMALL_LIGAND_GPCRS	WP_SMALL_LIGAND_GPCRS	18	0.506943	1.47749	0.0268768	0.0943387	0.0658528	3840	tags=39%, list=29%, signal=27%	S1PR3/LPAR1/S1PR1/PTAFR/PTGER4/S1PR4/TBXA2R
REACTOME_CLASS_C_3_METABOTROPIC_GLUTAMATE_PHEROMONE_RECEPTORS	REACTOME_CLASS_C_3_METABOTROPIC_GLUTAMATE_PHEROMONE_RECEPTORS	27	-0.520752	-1.56701	0.0270155	0.0946793	0.0660905	1204	tags=19%, list=9%, signal=17%	GABBR1/GRM2/GRM8/GRM1/GABBR2
REACTOME_RECYCLING_PATHWAY_OF_L1	REACTOME_RECYCLING_PATHWAY_OF_L1	32	-0.507778	-1.57186	0.0275283	0.0961798	0.0671379	2165	tags=50%, list=17%, signal=42%	L1CAM/AP2B1/CLTA/TUBA1A/ACTB/CLTC/DNM1/DNM3/AP2S1/TUBA1B/AP2M1/TUBA1C/TUBA4A/TUBB2A/SH3GL2/TUBB3
REACTOME_FLT3_SIGNALING	REACTOME_FLT3_SIGNALING	33	0.433296	1.50764	0.0275262	0.0961798	0.0671379	3892	tags=55%, list=30%, signal=38%	STAT5A/FLT3LG/GAB2/AKT2/CSK/STAT5B/SLA/SOS1/PTPN11/LCK/SOCS6/CBL/CDKN1B/AKT1/RPS27A/HCK/FOXO3/PIK3CA
BIOCARTA_HER2_PATHWAY	BIOCARTA_HER2_PATHWAY	18	0.504154	1.46936	0.0276285	0.0963816	0.0672788	2280	tags=56%, list=17%, signal=46%	ERBB3/STAT3/ERBB2/EGFR/PIK3CG/IL6R/EP300/IL6ST/SHC1/SOS1
WP_FAMILIAL_HYPERLIPIDEMIA_TYPE_1	WP_FAMILIAL_HYPERLIPIDEMIA_TYPE_1	16	0.553632	1.58593	0.0277528	0.0965866	0.0674219	1683	tags=31%, list=13%, signal=27%	LCAT/ANGPTL4/PLTP/LDLR/GPIHBP1
REACTOME_NUCLEOTIDE_EXCISION_REPAIR	REACTOME_NUCLEOTIDE_EXCISION_REPAIR	90	-0.379916	-1.42078	0.0277724	0.0965866	0.0674219	2936	tags=42%, list=22%, signal=33%	POLE2/RFC5/PPIE/GPS1/NFRKB/ACTR5/GTF2H3/COPS6/COPS2/GTF2H1/SUMO1/UBC/POLE3/GTF2H4/RNF111/UBB/ERCC3/CETN2/POLR2B/RUVBL1/RPA2/RFC3/TFPT/ACTB/RFC2/PRPF19/RAD23B/POLR2K/CCNH/COPS5/COPS7A/MNAT1/COPS8/COPS4/UBE2V2/COPS3/CDK7/RPA3
WP_EICOSANOID_METABOLISM_VIA_LIPOOXYGENASES_LOX	WP_EICOSANOID_METABOLISM_VIA_LIPOOXYGENASES_LOX	22	0.484679	1.52341	0.0279294	0.096836	0.067596	4199	tags=50%, list=32%, signal=34%	PPARA/GGT5/ALOX15B/CYP4F12/PPARD/CYSLTR2/PTGR2/ACAA1/LTB4R/DPEP1/FPR2
WP_PPAR_SIGNALING_PATHWAY	WP_PPAR_SIGNALING_PATHWAY	53	0.368608	1.40141	0.0278973	0.096836	0.067596	1045	tags=21%, list=8%, signal=19%	ANGPTL4/SORBS1/PPARA/CYP27A1/PCK1/ACSBG1/DBI/RXRA/SLC27A1/PLTP/ACSL5
REACTOME_CELLULAR_RESPONSE_TO_HYPOXIA	REACTOME_CELLULAR_RESPONSE_TO_HYPOXIA	58	-0.425621	-1.48067	0.028231	0.0977328	0.068222	2979	tags=48%, list=23%, signal=37%	PSMA7/PSMA4/PSMA2/UBE2D2/PSME3/UBE2D1/UBC/PSMD4/UBB/PSMB5/PSMB6/PSMD5/PSMC2/PSMD3/PSMB4/PSMD12/PSMC1/PSMC3/PSMD14/PSMC6/HIGD1A/CUL2/PSMA1/PSMD1/PSMB2/PSMA3/PSMA5/CITED2
REACTOME_G_ALPHA_Z_SIGNALLING_EVENTS	REACTOME_G_ALPHA_Z_SIGNALLING_EVENTS	41	-0.462603	-1.51108	0.0284748	0.0984265	0.0687063	2001	tags=32%, list=15%, signal=27%	ADRA2A/GNG4/RGS17/GNAS/GNG13/GNB5/PRKCG/PRKCE/PRKCB/ADCY1/RGS4/GNG3/GNG2
WP_AUTOPHAGY	WP_AUTOPHAGY	24	-0.527391	-1.53951	0.0286261	0.0987991	0.0689663	4506	tags=58%, list=34%, signal=38%	PRKAB2/ATG9A/PRKAB1/PRKAG2/RPTOR/RB1CC1/MAP1LC3B/PIK3R4/ULK1/BECN1/ATG5/PRKAA2/ATG16L1/PRKAG1
WP_MECHANOREGULATION_AND_PATHOLOGY_OF_YAPTAZ_VIA_HIPPO_AND_NONHIPPO_MECHANISMS	WP_MECHANOREGULATION_AND_PATHOLOGY_OF_YAPTAZ_VIA_HIPPO_AND_NONHIPPO_MECHANISMS	33	0.43168	1.50202	0.0287869	0.0992034	0.0692486	1137	tags=36%, list=9%, signal=33%	ITGB4/TEAD2/ITGB5/ITGB8/MAP4K4/ACTA2/TEAD4/STK3/PAK2/MAP4K5/TEAD3/TEAD1
REACTOME_REGULATION_OF_RUNX3_EXPRESSION_AND_ACTIVITY	REACTOME_REGULATION_OF_RUNX3_EXPRESSION_AND_ACTIVITY	42	-0.454483	-1.48831	0.0288866	0.0993962	0.0693831	3300	tags=57%, list=25%, signal=43%	PSMA7/SMURF1/PSMA4/PSMA2/PSME3/UBC/PSMD4/UBB/PSMB5/PSMB6/PSMD5/PSMC2/PSMD3/PSMB4/PSMD12/PSMC1/PSMC3/PSMD14/PSMC6/PSMA1/PSMD1/PSMB2/PSMA3/PSMA5
BIOCARTA_CREB_PATHWAY	BIOCARTA_CREB_PATHWAY	16	-0.593226	-1.5695	0.0290587	0.0996862	0.0695856	1680	tags=38%, list=13%, signal=33%	PRKAR1A/PRKACB/PRKAR2B/PRKCB/ADCY1/PRKAR1B
REACTOME_SIGNALING_BY_NOTCH1_PEST_DOMAIN_MUTANTS_IN_CANCER	REACTOME_SIGNALING_BY_NOTCH1_PEST_DOMAIN_MUTANTS_IN_CANCER	50	0.367673	1.38551	0.0290249	0.0996862	0.0695856	2060	tags=32%, list=16%, signal=27%	TBL1X/HEY2/KAT2B/HEYL/MAML2/HDAC7/RBPJ/NOTCH1/CREBBP/MAML3/ADAM10/JAG1/EP300/DLL4/HES1/ADAM17
WP_GENES_CONTROLLING_NEPHROGENESIS	WP_GENES_CONTROLLING_NEPHROGENESIS	35	0.411017	1.45392	0.029197	0.100009	0.0698113	3086	tags=43%, list=24%, signal=33%	FOXC1/FOXD1/PDGFRB/EMX2/NOTCH2/ITGA8/GLI3/CD2AP/FOXC2/FGFR2/CXCL12/NCK1/EYA1/HOXD11/KDR
REACTOME_PURINERGIC_SIGNALING_IN_LEISHMANIASIS_INFECTION	REACTOME_PURINERGIC_SIGNALING_IN_LEISHMANIASIS_INFECTION	17	0.50763	1.45826	0.0294279	0.100497	0.0701518	2682	tags=59%, list=21%, signal=47%	TXNIP/GSDMD/PYCARD/PSTPIP1/P2RX7/C3AR1/C3/CASP1/P2RX4/RELA
WP_FARNESOID_X_RECEPTOR_PATHWAY	WP_FARNESOID_X_RECEPTOR_PATHWAY	17	0.507248	1.45717	0.0294279	0.100497	0.0701518	742	tags=24%, list=6%, signal=22%	FKBP5/SLCO2B1/RXRA/IP6K3
REACTOME_NOTCH2_INTRACELLULAR_DOMAIN_REGULATES_TRANSCRIPTION	REACTOME_NOTCH2_INTRACELLULAR_DOMAIN_REGULATES_TRANSCRIPTION	10	0.64019	1.58568	0.0296727	0.101181	0.0706292	1934	tags=60%, list=15%, signal=51%	NOTCH2/MAML2/RBPJ/MAML3/EP300/HES1
REACTOME_DISEASES_ASSOCIATED_WITH_O_GLYCOSYLATION_OF_PROTEINS	REACTOME_DISEASES_ASSOCIATED_WITH_O_GLYCOSYLATION_OF_PROTEINS	51	0.376148	1.41392	0.0300683	0.102225	0.0713579	2148	tags=29%, list=16%, signal=25%	ADAMTS1/LFNG/NOTCH2/ADAMTS9/POMT2/NOTCH1/ADAMTSL3/ADAMTS18/MUC1/THBS2/NOTCH4/ADAMTSL4/ADAMTS15/ADAMTS4/DAG1
REACTOME_SARS_COV_2_INFECTION	REACTOME_SARS_COV_2_INFECTION	222	0.260604	1.26061	0.0300689	0.102225	0.0713579	3413	tags=36%, list=26%, signal=27%	IRF7/PARP10/RNF135/HLA-E/CAV1/PARP9/PARP14/TJP1/TLR2/GJA1/HLA-B/IKBKB/PARP4/RPS3/ZDHHC2/ZDHHC8/CREBBP/MASP1/IFIH1/RPS9/NUP188/AKT2/ST6GALNAC3/ZDHHC11/SDC2/RPS16/RPS15A/HLA-F/IL17RA/GPC2/IFNAR2/RPS19/IL17RC/G3BP1/RPS11/NOD2/RPS8/TRIM25/GPC4/RPS12/MGAT1/HLA-A/TPR/RPS4X/TRIM4/STAT2/SFN/HSPG2/HLA-G/RPS27/MAGT1/RPS29/PTPN11/RPS27L/MAN2A1/IKBKE/RPS5/RPS17/NUP98/GPC3/NUP43/RPS25/SAR1B/TLR7/IRF3/CHMP4C/T…
REACTOME_GPCR_LIGAND_BINDING	REACTOME_GPCR_LIGAND_BINDING	352	-0.299588	-1.28788	0.0301339	0.102293	0.0714054	1270	tags=12%, list=10%, signal=11%	DRD1/GNAS/GRM2/MCHR1/ADRA1D/OXGR1/NPY1R/TAC3/HTR4/GNG13/OPRK1/GNB5/VIPR1/CX3CL1/NMU/OPN3/SSTR1/PNOC/GRM8/CRHBP/CHRM3/WNT10B/NPY/HTR2C/GRM1/ADRA1B/RXFP1/PDYN/XK/PTH2R/GABBR2/VIP/CHRM1/GNG3/CCKBR/GNG2/TAC1/CRH/ADCYAP1/CCK/SST
BIOCARTA_P53HYPOXIA_PATHWAY	BIOCARTA_P53HYPOXIA_PATHWAY	18	0.499565	1.45598	0.0302598	0.102567	0.0715966	3672	tags=72%, list=28%, signal=52%	CDKN1A/ABCB1/MDM2/EP300/NFKBIB/HIC1/NQO1/ATM/TAF1/DNAJB1/HIF1A/AKT1/BAX
KEGG_TOLL_LIKE_RECEPTOR_SIGNALING_PATHWAY	KEGG_TOLL_LIKE_RECEPTOR_SIGNALING_PATHWAY	77	0.317023	1.31666	0.0304666	0.103114	0.0719784	3535	tags=45%, list=27%, signal=33%	IRF7/FOS/TLR2/TLR5/IKBKB/MAP3K8/TLR4/PIK3R5/PIK3CG/AKT2/CD14/MYD88/IFNAR2/LY96/RIPK1/IRF5/CD86/CCL5/IKBKE/CXCL10/RELA/TLR7/LBP/IRF3/MAP2K7/TLR8/CXCL11/TLR3/TLR6/CD40/AKT1/PIK3CD/CASP8/FADD/TLR9
REACTOME_CONSTITUTIVE_SIGNALING_BY_AKT1_E17K_IN_CANCER	REACTOME_CONSTITUTIVE_SIGNALING_BY_AKT1_E17K_IN_CANCER	23	0.469877	1.5052	0.0309058	0.103981	0.0725833	4569	tags=57%, list=35%, signal=37%	FOXO4/CDKN1A/FOXO1/AKT2/MDM2/RPS6KB2/RICTOR/CDKN1B/AKT1/FOXO3/PRR5/CHUK/BAD
REACTOME_HDACS_DEACETYLATE_HISTONES	REACTOME_HDACS_DEACETYLATE_HISTONES	23	0.468742	1.50156	0.0309058	0.103981	0.0725833	1495	tags=26%, list=11%, signal=23%	TBL1X/REST/PHF21A/ARID4B/CHD4/GATAD2A
REACTOME_ORC1_REMOVAL_FROM_CHROMATIN	REACTOME_ORC1_REMOVAL_FROM_CHROMATIN	49	-0.443194	-1.49088	0.0309021	0.103981	0.0725833	3300	tags=55%, list=25%, signal=41%	PSMA7/PSMA4/MCM6/PSMA2/PSME3/UBC/PSMD4/UBB/PSMB5/PSMB6/SKP1/PSMD5/PSMC2/PSMD3/PSMB4/PSMD12/PSMC1/PSMC3/CUL1/PSMD14/PSMC6/PSMA1/PSMD1/PSMB2/MCM4/PSMA3/PSMA5
REACTOME_CELL_CYCLE_CHECKPOINTS	REACTOME_CELL_CYCLE_CHECKPOINTS	185	-0.330477	-1.36161	0.0309023	0.103981	0.0725833	2715	tags=29%, list=21%, signal=23%	TP53BP1/ZW10/UBE2D1/UBC/DSN1/PSMD4/RAD17/RAD1/CKAP5/UBB/PSMB5/PSMB6/UBE2S/PPP2R5C/PPP2R5D/PSMD5/RANBP2/PSMC2/ATR/PSMD3/TOPBP1/PSMB4/RPA2/RFC3/RFC2/PSMD12/PSMC1/PAFAH1B1/PSMC3/PSMD14/CDC7/PSMC6/DYNC1H1/ZWINT/ANAPC10/NDEL1/MAD2L1/PSMA1/PSMD1/PSMB2/MCM4/PPP2R1A/UBE2V2/CCNB1/PSMA3/DYNC1LI1/CENPF/PSMA5/SEH1L/ZWILCH/YWHAZ/RPA3/YWHAG/DYNC1I1
REACTOME_ACTIVATION_OF_GENE_EXPRESSION_BY_SREBF_SREBP	REACTOME_ACTIVATION_OF_GENE_EXPRESSION_BY_SREBF_SREBP	34	0.433894	1.52624	0.0310467	0.104172	0.0727167	1728	tags=32%, list=13%, signal=28%	ACACB/TBL1X/PPARA/SP1/LSS/RXRA/GPAM/CREBBP/SREBF1/MTF1/SCD
WP_IMMUNE_RESPONSE_TO_TUBERCULOSIS	WP_IMMUNE_RESPONSE_TO_TUBERCULOSIS	19	0.499101	1.47195	0.0310543	0.104172	0.0727167	2186	tags=37%, list=17%, signal=31%	IFITM1/PSMB8/TAP1/IRF1/IFNAR2/IFI35/STAT2
REACTOME_P130CAS_LINKAGE_TO_MAPK_SIGNALING_FOR_INTEGRINS	REACTOME_P130CAS_LINKAGE_TO_MAPK_SIGNALING_FOR_INTEGRINS	11	0.624255	1.61005	0.0313342	0.104956	0.073264	4331	tags=73%, list=33%, signal=49%	FN1/RAP1A/RAP1B/APBB1IP/FGA/CRK/BCAR1/FGG
REACTOME_APOPTOTIC_CLEAVAGE_OF_CELLULAR_PROTEINS	REACTOME_APOPTOTIC_CLEAVAGE_OF_CELLULAR_PROTEINS	32	0.433119	1.49933	0.0315289	0.105452	0.0736105	3385	tags=44%, list=26%, signal=32%	TJP2/GSN/VIM/TJP1/ROCK1/CASP7/DSP/CASP6/LMNA/OCLN/CASP3/BIRC2/PKP1/CASP8
REACTOME_GOLGI_ASSOCIATED_VESICLE_BIOGENESIS	REACTOME_GOLGI_ASSOCIATED_VESICLE_BIOGENESIS	43	-0.441306	-1.4537	0.031926	0.106623	0.0744281	2172	tags=35%, list=17%, signal=29%	OCRL/AP3S1/TPD52/AP1S1/ARF1/AP4B1/CLTA/VAMP7/AP1S2/CLTC/NAPA/DNAJC6/VAMP2/NECAP1/SH3GL2
WP_MALE_INFERTILITY	WP_MALE_INFERTILITY	99	0.302226	1.31761	0.0320988	0.107043	0.0747211	3662	tags=38%, list=28%, signal=28%	LTF/BCL2/PSAT1/ABLIM1/HLA-DRA/CREBBP/ABCB1/RGS9/CDC42BPA/PON2/CXXC1/MDM2/CHD2/EP300/NFE2L2/CCNT1/SHMT1/NOS3/NQO1/ATM/SLC46A1/MMP2/CCNK/FAS/CLU/CYP1A1/TSSK4/RFC1/PON1/AHR/XPC/REC8/XRCC2/ESR1/PIWIL4/MTHFR/TSSK6/SOX5
REACTOME_EPH_EPHRIN_MEDIATED_REPULSION_OF_CELLS	REACTOME_EPH_EPHRIN_MEDIATED_REPULSION_OF_CELLS	42	-0.448044	-1.46723	0.0325258	0.108308	0.075604	2146	tags=38%, list=16%, signal=32%	AP2B1/EPHA6/PSEN2/EFNA3/CLTA/EPHA3/ACTB/CLTB/CLTC/EPHA10/DNM1/AP2S1/AP2M1/EPHB6/EFNB3/EPHA5
REACTOME_G2_M_CHECKPOINTS	REACTOME_G2_M_CHECKPOINTS	92	-0.383588	-1.43827	0.0326382	0.108523	0.0757542	2715	tags=41%, list=21%, signal=33%	PSMA4/MCM6/PSMA2/PSME3/TP53BP1/UBC/PSMD4/RAD17/RAD1/UBB/PSMB5/PSMB6/PSMD5/PSMC2/ATR/PSMD3/TOPBP1/PSMB4/RPA2/RFC3/RFC2/PSMD12/PSMC1/PSMC3/PSMD14/CDC7/PSMC6/PSMA1/PSMD1/PSMB2/MCM4/UBE2V2/CCNB1/PSMA3/PSMA5/YWHAZ/RPA3/YWHAG
PID_TNF_PATHWAY	PID_TNF_PATHWAY	37	0.415277	1.49583	0.0327136	0.108615	0.0758182	3723	tags=54%, list=29%, signal=39%	MAP4K4/CAV1/TNFRSF1B/IKBKB/TNFAIP3/MAP4K5/MAP3K5/MAP3K3/TRAF1/RIPK1/RFFL/ADAM17/BIRC3/RELA/MAP2K7/BIRC2/CASP8/FADD/TRAF2/TRADD
PID_HIF2PATHWAY	PID_HIF2PATHWAY	23	0.465407	1.49088	0.0328742	0.108989	0.0760793	1640	tags=39%, list=13%, signal=34%	FLT1/SP1/EPAS1/SLC2A1/CREBBP/ETS1/SIRT1/EP300/ELK1
KEGG_TIGHT_JUNCTION	KEGG_TIGHT_JUNCTION	111	0.291504	1.28907	0.0332142	0.109955	0.076754	1349	tags=21%, list=10%, signal=19%	RAB13/TJP2/CLDN5/MYH11/CTNNA3/YES1/CLDN15/PRKCH/TJP1/PARD3/EPB41/PPP2R1B/MYL9/CGN/F11R/HCLS1/TJAP1/LLGL2/CLDN23/CLDN11/MYH3/LLGL1/AKT2
REACTOME_GLUCAGON_SIGNALING_IN_METABOLIC_REGULATION	REACTOME_GLUCAGON_SIGNALING_IN_METABOLIC_REGULATION	30	-0.499346	-1.5319	0.0333326	0.110187	0.0769155	1952	tags=37%, list=15%, signal=31%	GNG4/PRKACA/PRKAR1A/GNAS/PRKACB/GNG13/PRKAR2B/ADCY1/PRKAR1B/GNG3/GNG2
WP_DNA_IRDOUBLE_STRAND_BREAKS_AND_CELLULAR_RESPONSE_VIA_ATM	WP_DNA_IRDOUBLE_STRAND_BREAKS_AND_CELLULAR_RESPONSE_VIA_ATM	42	0.391678	1.45232	0.033563	0.110787	0.0773345	2736	tags=38%, list=21%, signal=30%	ACTL6A/RASSF1/SMC1A/STK3/DCLRE1C/ABL1/SMC3/RAD51/MDM2/BLM/CHEK2/ATM/LATS1/BAK1/CASP3/UPF1
WP_SIGNAL_TRANSDUCTION_THROUGH_IL1R	WP_SIGNAL_TRANSDUCTION_THROUGH_IL1R	21	0.484315	1.50075	0.0343329	0.113	0.0788793	3033	tags=43%, list=23%, signal=33%	IL1R1/TGFB3/IKBKB/IRAK3/TGFB2/MYD88/IL1RN/RELA/IRAK2
REACTOME_ONCOGENE_INDUCED_SENESCENCE	REACTOME_ONCOGENE_INDUCED_SENESCENCE	24	0.463904	1.49322	0.0343263	0.113	0.0788793	2662	tags=54%, list=20%, signal=43%	ID1/SP1/CDKN2C/MDM4/ETS1/MOV10/CDKN2B/CDK6/MDM2/TNRC6B/CDK4/TNRC6A/TFDP2
WP_METABOLIC_REPROGRAMMING_IN_PANCREATIC_CANCER	WP_METABOLIC_REPROGRAMMING_IN_PANCREATIC_CANCER	36	-0.469855	-1.49481	0.0344251	0.11314	0.0789766	1817	tags=39%, list=14%, signal=34%	KRAS/ME1/UAP1/PDHB/PDHX/HMGCR/GFPT1/DLD/HK1/LDHA/GOT2/GPI/GLS2/GOT1
REACTOME_GRB2_SOS_PROVIDES_LINKAGE_TO_MAPK_SIGNALING_FOR_INTEGRINS	REACTOME_GRB2_SOS_PROVIDES_LINKAGE_TO_MAPK_SIGNALING_FOR_INTEGRINS	11	0.61876	1.59588	0.0345944	0.113532	0.0792503	2666	tags=55%, list=20%, signal=43%	FN1/RAP1A/SOS1/RAP1B/APBB1IP/FGA
BIOCARTA_MHC_PATHWAY	BIOCARTA_MHC_PATHWAY	10	0.632647	1.56699	0.0346477	0.113543	0.079258	1971	tags=70%, list=15%, signal=59%	PSMB8/TAP1/HLA-DRA/HLA-DRB4/PSMB9/CD74/HLA-A
REACTOME_RUNX2_REGULATES_OSTEOBLAST_DIFFERENTIATION	REACTOME_RUNX2_REGULATES_OSTEOBLAST_DIFFERENTIATION	15	0.555897	1.53971	0.0349947	0.113695	0.0793646	2142	tags=60%, list=16%, signal=50%	WWTR1/HEY2/YES1/ABL1/MAF/GLI3/ZNF521/HES1/RUNX2
PID_LIS1_PATHWAY	PID_LIS1_PATHWAY	24	-0.520425	-1.51918	0.0348804	0.113695	0.0793646	2183	tags=50%, list=17%, signal=42%	PPP2R5D/PLA2G7/LRPAP1/PAFAH1B1/DCX/CDK5R2/DYNC1H1/MAP1B/NDEL1/VLDLR/CDK5R1/CDK5
REACTOME_AMINO_ACID_TRANSPORT_ACROSS_THE_PLASMA_MEMBRANE	REACTOME_AMINO_ACID_TRANSPORT_ACROSS_THE_PLASMA_MEMBRANE	30	0.438036	1.47966	0.0349922	0.113695	0.0793646	2775	tags=40%, list=21%, signal=32%	SLC7A2/SLC6A12/SLC38A2/SLC25A29/SLC7A11/SLC7A5/SLC7A9/SLC38A3/SLC1A5/SLC3A2/SLC38A5/SLC43A1
REACTOME_SYNTHESIS_OF_DNA	REACTOME_SYNTHESIS_OF_DNA	91	-0.370971	-1.38906	0.034965	0.113695	0.0793646	3178	tags=40%, list=24%, signal=30%	PSMA4/MCM6/ANAPC7/PSMA2/PSME3/UBE2D1/UBC/POLE3/PSMD4/UBB/PSMB5/PSMB6/UBE2S/SKP1/PSMD5/PSMC2/PSMD3/PSMB4/RPA2/RFC3/RFC2/PSMD12/PSMC1/PSMC3/CUL1/FEN1/PSMD14/PSMC6/ANAPC10/PSMA1/PSMD1/PSMB2/MCM4/PSMA3/PSMA5/RPA3
WNT_SIGNALING	WNT_SIGNALING	70	0.339381	1.37634	0.0348435	0.113695	0.0793646	2784	tags=37%, list=21%, signal=29%	LEF1/FZD7/FBXW4/SLC9A3R1/LRP5/CTBP2/RHOU/NKD1/TCF7L1/TLE2/FZD1/LRP6/EP300/PYGO1/DVL2/SOX17/FRZB/DIXDC1/FZD6/TLE1/FZD4/SFRP4/KREMEN1/TCF7/FZD2/WNT6
PID_HDAC_CLASSI_PATHWAY	PID_HDAC_CLASSI_PATHWAY	53	0.359981	1.36861	0.0348097	0.113695	0.0793646	3140	tags=36%, list=24%, signal=27%	KAT2B/STAT3/HDAC7/GATA2/MAX/CREBBP/CHD4/SIRT1/GATAD2A/EP300/SIRT2/SMG5/YY1/MBD2/RELA/XPO1/SIRT7/SMAD7/SIN3A
REACTOME_FORMATION_OF_THE_EARLY_ELONGATION_COMPLEX	REACTOME_FORMATION_OF_THE_EARLY_ELONGATION_COMPLEX	23	-0.519586	-1.5107	0.035532	0.115276	0.080468	4124	tags=57%, list=32%, signal=39%	POLR2E/POLR2D/GTF2F1/GTF2H3/GTF2H1/GTF2H4/ERCC3/POLR2B/SUPT4H1/POLR2K/CCNH/MNAT1/CDK7
WP_16P112_DISTAL_DELETION_SYNDROME	WP_16P112_DISTAL_DELETION_SYNDROME	25	0.45162	1.46586	0.0357063	0.115347	0.0805175	3797	tags=60%, list=29%, signal=43%	IFITM1/NFATC2/PLN/CD82/TRAF1/CD81/C3/NFATC2IP/LAT/SDCCAG8/KDR/SPNS1/ATXN2L/TRAF2/VAV2
WP_FAMILIAL_HYPERLIPIDEMIA_TYPE_4	WP_FAMILIAL_HYPERLIPIDEMIA_TYPE_4	20	0.48412	1.46485	0.0356486	0.115347	0.0805175	2047	tags=35%, list=16%, signal=30%	LCAT/ACSS1/PLTP/LDLR/GCK/GPIHBP1/MTTP
KEGG_GAP_JUNCTION	KEGG_GAP_JUNCTION	65	-0.395252	-1.40542	0.0356633	0.115347	0.0805175	1878	tags=32%, list=14%, signal=28%	PRKACA/TUBA1A/KRAS/PDGFD/DRD1/GNAS/PRKACB/TUBB/TUBA1B/ITPR1/TUBA1C/PRKCG/PRKCB/PLCB1/ADCY1/HTR2C/GRM1/MAP2K1/TUBA4A/TUBB2A/TUBB3
PID_P38_MKK3_6PATHWAY	PID_P38_MKK3_6PATHWAY	20	0.483653	1.46344	0.0360382	0.116043	0.0810034	1330	tags=25%, list=10%, signal=22%	MAP3K6/GADD45G/GADD45B/MAP3K5/MAP3K3
BIOCARTA_TFF_PATHWAY	BIOCARTA_TFF_PATHWAY	20	0.483359	1.46255	0.0360382	0.116043	0.0810034	4569	tags=65%, list=35%, signal=42%	ERBB2/EGFR/PIK3CG/SHC1/SOS1/RHOA/APAF1/AKT1/MUC2/PIK3CA/CTNNB1/GH1/BAD
REACTOME_CLASS_B_2_SECRETIN_FAMILY_RECEPTORS	REACTOME_CLASS_B_2_SECRETIN_FAMILY_RECEPTORS	76	-0.387998	-1.40495	0.036075	0.116043	0.0810034	1437	tags=17%, list=11%, signal=15%	PTHLH/GNAS/GNG13/GNB5/VIPR1/CRHBP/WNT10B/PTH2R/VIP/GNG3/GNG2/CRH/ADCYAP1
REACTOME_RECRUITMENT_OF_MITOTIC_CENTROSOME_PROTEINS_AND_COMPLEXES	REACTOME_RECRUITMENT_OF_MITOTIC_CENTROSOME_PROTEINS_AND_COMPLEXES	58	-0.406594	-1.41448	0.0363901	0.116891	0.0815953	2401	tags=40%, list=18%, signal=33%	CKAP5/CETN2/ACTR1A/DCTN2/PRKACA/PLK4/TUBA1A/PCNT/CEP72/PAFAH1B1/DCTN1/DYNC1H1/NME7/TUBG1/DCTN3/TUBG2/TUBGCP5/PPP2R1A/TUBB/PRKAR2B/NEK2/YWHAG/TUBA4A
WP_INFLUENCE_OF_LAMINOPATHIES_ON_WNT_SIGNALING	WP_INFLUENCE_OF_LAMINOPATHIES_ON_WNT_SIGNALING	25	0.450183	1.4612	0.0365042	0.117092	0.0817354	4244	tags=72%, list=32%, signal=49%	LEF1/CEBPD/DICER1/SREBF1/TCF7L1/CDK6/HES1/LMNA/CEBPA/RUNX2/TLE1/TCF7/TOR1AIP1/HMGA2/AXIN1/CTNNB1/ZMPSTE24/CSNK1A1
REACTOME_MAPK6_MAPK4_SIGNALING	REACTOME_MAPK6_MAPK4_SIGNALING	65	-0.404202	-1.43724	0.036675	0.117474	0.0820022	2606	tags=38%, list=20%, signal=31%	UBC/PSMD4/UBB/PSMB5/PSMB6/PSMD5/PSMC2/PSMD3/PSMB4/PRKACA/PSMD12/PSMC1/PSMC3/PSMD14/PSMC6/PRKACB/PSMA1/PSMD1/PSMB2/MAPK6/CDC42EP3/PSMA3/PSMA5/KALRN/PAK1
PID_GLYPICAN_1PATHWAY	PID_GLYPICAN_1PATHWAY	19	0.491573	1.44975	0.0369135	0.118071	0.0824192	1775	tags=47%, list=14%, signal=41%	FLT1/TGFB3/TGFBR2/YES1/TGFBR1/FGF2/TGFB2/FGFR1/LAMA1
PID_IL4_2PATHWAY	PID_IL4_2PATHWAY	50	0.356679	1.34408	0.0370479	0.118334	0.0826029	2077	tags=26%, list=16%, signal=22%	IL4R/BCL6/SOCS3/STAT5A/SP1/PARP14/FES/ETS1/SHC1/SPI1/STAT5B/MYBL1/IL5
REACTOME_TIGHT_JUNCTION_INTERACTIONS	REACTOME_TIGHT_JUNCTION_INTERACTIONS	26	0.460911	1.50284	0.0371963	0.118475	0.0827012	2756	tags=35%, list=21%, signal=27%	CLDN5/CLDN15/PARD3/F11R/CLDN23/CLDN11/CLDN18/PARD6G/CLDN3
REACTOME_PLASMA_LIPOPROTEIN_ASSEMBLY_REMODELING_AND_CLEARANCE	REACTOME_PLASMA_LIPOPROTEIN_ASSEMBLY_REMODELING_AND_CLEARANCE	62	0.342359	1.35061	0.0371558	0.118475	0.0827012	2773	tags=34%, list=21%, signal=27%	LCAT/ABCA1/LDLRAP1/ANGPTL4/PCSK6/APOC1/LSR/PLTP/PCSK5/ZDHHC8/LDLR/GPIHBP1/MTTP/ABCG1/CUBN/SOAT1/NR1H3/MYLIP/ANGPTL3/SAR1B/PCSK9
REACTOME_ENDOSOMAL_SORTING_COMPLEX_REQUIRED_FOR_TRANSPORT_ESCRT	REACTOME_ENDOSOMAL_SORTING_COMPLEX_REQUIRED_FOR_TRANSPORT_ESCRT	24	-0.516977	-1.50911	0.037767	0.120124	0.0838524	3026	tags=67%, list=23%, signal=51%	CHMP2A/VPS4A/CHMP7/CHMP6/VPS4B/VPS25/VPS28/UBC/CHMP2B/UBB/TSG101/CHMP5/VPS36/STAM/CHMP4B/VTA1
BIOCARTA_IL7_PATHWAY	BIOCARTA_IL7_PATHWAY	14	0.55689	1.53712	0.0378626	0.120182	0.0838923	2449	tags=57%, list=19%, signal=46%	STAT5A/BCL2/CREBBP/PIK3CG/EP300/STAT5B/IL7R/LCK
KEGG_ADHERENS_JUNCTION	KEGG_ADHERENS_JUNCTION	51	0.369192	1.38777	0.0378908	0.120182	0.0838923	1113	tags=31%, list=9%, signal=29%	LEF1/CTNNA3/SORBS1/WASF2/TGFBR2/YES1/IQGAP1/TJP1/PARD3/TGFBR1/WAS/CREBBP/ERBB2/PTPRB/TCF7L1/EGFR
WP_TNFRELATED_WEAK_INDUCER_OF_APOPTOSIS_TWEAK_SIGNALING_PATHWAY	WP_TNFRELATED_WEAK_INDUCER_OF_APOPTOSIS_TWEAK_SIGNALING_PATHWAY	28	0.432988	1.4437	0.0380252	0.12044	0.0840724	3567	tags=57%, list=27%, signal=42%	IKBKB/CASP7/AKT2/TRAF1/RIPK1/NFKBIB/CCL5/TNFRSF12A/BIRC3/RELA/CASP3/BIRC2/AKT1/CASP8/FADD/TRAF2
REACTOME_FORMATION_OF_THE_BETA_CATENIN_TCF_TRANSACTIVATING_COMPLEX	REACTOME_FORMATION_OF_THE_BETA_CATENIN_TCF_TRANSACTIVATING_COMPLEX	25	0.449289	1.4583	0.0381	0.120508	0.0841204	3677	tags=56%, list=28%, signal=40%	LEF1/RUNX3/CREBBP/TCF7L1/TLE2/EP300/PYGO1/BCL9L/TRRAP/TLE1/TCF7/TCF4/AXIN2/TLE4
BIOCARTA_PCAF_PATHWAY	BIOCARTA_PCAF_PATHWAY	12	0.580528	1.54185	0.0383312	0.121071	0.0845133	4172	tags=83%, list=32%, signal=57%	IRF7/KAT2B/IRF1/CREBBP/IRF5/RELA/IRF3/IRF2/IRF4/HMGB1
KEGG_OOCYTE_MEIOSIS	KEGG_OOCYTE_MEIOSIS	85	-0.377048	-1.38831	0.0385714	0.121661	0.0849248	2207	tags=28%, list=17%, signal=24%	PPP2R5C/SKP1/PPP2R5D/PRKACA/BTRC/IGF1/CUL1/PPP3CA/CALM1/ANAPC13/ANAPC10/PRKACB/MAD2L1/CAMK2D/PPP2R1A/PTTG1/ITPR1/CCNB1/PPP3R1/YWHAZ/ADCY1/YWHAG/MAP2K1/PPP3CB
WP_NEUROINFLAMMATION_AND_GLUTAMATERGIC_SIGNALING	WP_NEUROINFLAMMATION_AND_GLUTAMATERGIC_SIGNALING	110	-0.350449	-1.3542	0.0392422	0.123605	0.0862819	1516	tags=25%, list=12%, signal=23%	IGF1/GRIN1/CAMKK2/CALM1/GRM2/CAMK2D/GRIA2/DLD/ARC/CAMKK1/GRIN3A/PRKCG/GRIA3/CAMK4/PRKCB/PLCB1/GRM8/GRIA1/ADCY1/GRIA4/BDNF/GLS/GRM1/GLS2/SLC17A7/GRIN2A/GOT1/SLC17A6
REACTOME_REGULATION_OF_TNFR1_SIGNALING	REACTOME_REGULATION_OF_TNFR1_SIGNALING	32	0.423928	1.46752	0.0401837	0.12622	0.0881076	3723	tags=56%, list=29%, signal=40%	CFLAR/OTUD7B/IKBKB/TNFAIP3/TRAF1/RIPK1/SPPL2A/RBCK1/SHARPIN/BIRC3/BIRC2/USP21/USP4/CASP8/RPS27A/FADD/TRAF2/TRADD
REACTOME_G_ALPHA_Q_SIGNALLING_EVENTS	REACTOME_G_ALPHA_Q_SIGNALLING_EVENTS	177	-0.326202	-1.33491	0.0401506	0.12622	0.0881076	1171	tags=14%, list=9%, signal=13%	MCHR1/ADRA1D/TAC3/RASGRP1/GNG13/GNB5/ITPR1/NMU/DGKI/DAGLA/PRKCE/PLCB1/CHRM3/HTR2C/GRM1/ADRA1B/RGS4/KALRN/DGKB/CHRM1/GNG3/CCKBR/GNG2/TAC1/CCK
BIOCARTA_BCELLSURVIVAL_PATHWAY	BIOCARTA_BCELLSURVIVAL_PATHWAY	12	0.578817	1.53731	0.040564	0.127025	0.0886693	3268	tags=67%, list=25%, signal=50%	FOS/CASP7/PIK3CG/ZBTB7A/DPF2/CASP3/JUND/AKT1
WP_AMINO_ACID_METABOLISM	WP_AMINO_ACID_METABOLISM	74	-0.389957	-1.40534	0.040521	0.127025	0.0886693	2605	tags=31%, list=20%, signal=25%	PDHA1/CS/SRM/BHMT/SDHA/CTH/SMS/PPM1L/FARSB/PDHX/AUH/DLD/MDH2/GSS/OAT/LDHA/GOT2/FH/TDO2/BCAT1/ASNS/GLS/GOT1
WP_PATHWAYS_AFFECTED_IN_ADENOID_CYSTIC_CARCINOMA	WP_PATHWAYS_AFFECTED_IN_ADENOID_CYSTIC_CARCINOMA	48	0.372956	1.38919	0.0406077	0.127025	0.0886693	2616	tags=42%, list=20%, signal=33%	UHRF1/SMC1A/NFIB/MAX/NOTCH1/CREBBP/ERBB2/MGA/MAML3/ARID4B/IL17RD/EP300/SETD2/MYBL1/CEBPA/CHEK2/ATM/ARID1A/BCORL1/KDM6B
REACTOME_DNA_REPLICATION	REACTOME_DNA_REPLICATION	97	-0.37202	-1.41407	0.040817	0.127504	0.0890036	3178	tags=39%, list=24%, signal=30%	PSMA4/MCM6/ANAPC7/PSMA2/PSME3/UBE2D1/UBC/POLE3/PSMD4/UBB/PSMB5/PSMB6/UBE2S/SKP1/PSMD5/PSMC2/PSMD3/PSMB4/RPA2/RFC3/RFC2/PSMD12/PSMC1/PSMC3/CUL1/FEN1/PSMD14/CDC7/PSMC6/ANAPC10/KPNA1/PSMA1/PSMD1/PSMB2/MCM4/PSMA3/PSMA5/RPA3
WP_PREGNANE_X_RECEPTOR_PATHWAY	WP_PREGNANE_X_RECEPTOR_PATHWAY	21	0.472756	1.46493	0.0412492	0.128677	0.0898225	2675	tags=38%, list=20%, signal=30%	FOXO1/SRPX2/RXRA/CYP4F12/ABCB1/CYP2B6/ABCC3/ABCC4
REACTOME_RUNX1_REGULATES_TRANSCRIPTION_OF_GENES_INVOLVED_IN_DIFFERENTIATION_OF_HSCS	REACTOME_RUNX1_REGULATES_TRANSCRIPTION_OF_GENES_INVOLVED_IN_DIFFERENTIATION_OF_HSCS	51	-0.417519	-1.42702	0.0416667	0.129801	0.0906072	2606	tags=53%, list=20%, signal=43%	PSMA7/PSMA4/PSMA2/PSME3/UBC/PSMD4/UBB/PSMB5/PSMB6/PSMD5/PSMC2/PSMD3/PSMB4/MYB/PSMD12/PSMC1/PSMC3/PSMD14/PSMC6/CCNH/PSMA1/PSMD1/MNAT1/PSMB2/PSMA3/PSMA5/CDK7
KEGG_INSULIN_SIGNALING_PATHWAY	KEGG_INSULIN_SIGNALING_PATHWAY	113	0.280663	1.24704	0.0418545	0.130208	0.090891	2502	tags=30%, list=19%, signal=25%	ACACB/MKNK2/PRKX/TRIP10/INPP5D/RHOQ/SOCS3/SORBS1/FOXO1/PYGM/PCK1/IKBKB/EIF4EBP1/CBLB/SREBF1/PHKA2/HK2/PIK3R5/PIK3CG/PHKA1/AKT2/PYGL/GCK/ELK1/SHC1/PPP1CC/SOCS4/PPP1R3B/LIPE/RAPGEF1/SOS1/PPP1R3C/PHKG1/RPS6KB2
BIOCARTA_TNFR2_PATHWAY	BIOCARTA_TNFR2_PATHWAY	12	0.576919	1.53227	0.0420526	0.130645	0.0911961	1648	tags=42%, list=13%, signal=36%	TNFRSF1B/IKBKB/TNFAIP3/TRAF1/RIPK1
BIOCARTA_D4GDI_PATHWAY	BIOCARTA_D4GDI_PATHWAY	11	0.606683	1.56473	0.0425923	0.132141	0.0922404	4465	tags=82%, list=34%, signal=54%	ARHGAP5/ARHGDIB/CASP1/CASP3/APAF1/CASP8/PRF1/CASP10/PARP1
BIOCARTA_RACC_PATHWAY	BIOCARTA_RACC_PATHWAY	10	-0.674141	-1.57936	0.0426973	0.132286	0.0923416	1237	tags=60%, list=9%, signal=54%	TRPC5/GUCY1A2/GNAS/KCNQ2/ADCY1/KCNQ5
REACTOME_G_BETA_GAMMA_SIGNALLING_THROUGH_CDC42	REACTOME_G_BETA_GAMMA_SIGNALLING_THROUGH_CDC42	18	-0.557573	-1.526	0.0430464	0.133186	0.0929698	962	tags=28%, list=7%, signal=26%	GNG13/GNB5/GNG3/GNG2/PAK1
WP_NEPHROGENESIS	WP_NEPHROGENESIS	15	0.536674	1.48647	0.0435411	0.134533	0.0939104	1921	tags=33%, list=15%, signal=28%	FOXD1/NOTCH2/BMP7/JAG1/MEIS1
REACTOME_FORMATION_OF_TUBULIN_FOLDING_INTERMEDIATES_BY_CCT_TRIC	REACTOME_FORMATION_OF_TUBULIN_FOLDING_INTERMEDIATES_BY_CCT_TRIC	14	-0.611601	-1.53647	0.0438449	0.135288	0.094437	2115	tags=57%, list=16%, signal=48%	CCT4/TUBA1A/CCT6A/TUBA1B/TUBA1C/TUBA4A/TUBB2A/TUBB3
REACTOME_MITOTIC_PROMETAPHASE	REACTOME_MITOTIC_PROMETAPHASE	148	-0.336121	-1.34595	0.0439845	0.135534	0.0946092	2282	tags=26%, list=17%, signal=22%	CETN2/PPP2R5C/PPP2R5D/ACTR1A/RANBP2/DCTN2/PRKACA/PLK4/TUBA1A/PDS5B/PCNT/CEP72/PAFAH1B1/DCTN1/DYNC1H1/NME7/TUBG1/ZWINT/NDEL1/MAD2L1/DCTN3/TUBG2/TUBGCP5/PPP2R1A/TUBB/PRKAR2B/TUBA1B/TUBA1C/CCNB1/DYNC1LI1/NEK2/CENPF/SEH1L/ZWILCH/YWHAG/TUBA4A/TUBB2A/TUBB3/DYNC1I1
REACTOME_DISEASES_ASSOCIATED_WITH_GLYCOSYLATION_PRECURSOR_BIOSYNTHESIS	REACTOME_DISEASES_ASSOCIATED_WITH_GLYCOSYLATION_PRECURSOR_BIOSYNTHESIS	11	-0.644808	-1.543	0.0441594	0.135889	0.0948567	3030	tags=64%, list=23%, signal=49%	PMM2/DPM1/MPI/DHDDS/GALE/SRD5A3/GFPT1
REACTOME_ESTROGEN_DEPENDENT_GENE_EXPRESSION	REACTOME_ESTROGEN_DEPENDENT_GENE_EXPRESSION	69	0.332217	1.33967	0.0443916	0.136419	0.0952266	2075	tags=29%, list=16%, signal=25%	ZNF217/KANK1/KAT2B/SMC1A/FOS/SP1/BCL2/POU2F1/GPAM/CREBBP/STAG2/SMC3/MOV10/EP300/TNRC6B/CCNT1/STAG1/USF2/YY1/CXCL12
REACTOME_GLUTAMATE_AND_GLUTAMINE_METABOLISM	REACTOME_GLUTAMATE_AND_GLUTAMINE_METABOLISM	11	-0.644241	-1.54165	0.0446699	0.137088	0.0956939	1605	tags=45%, list=12%, signal=40%	RIMKLA/OAT/GOT2/GLS/GLS2
REACTOME_PINK1_PRKN_MEDIATED_MITOPHAGY	REACTOME_PINK1_PRKN_MEDIATED_MITOPHAGY	16	-0.583163	-1.54287	0.0453782	0.138142	0.0964294	2945	tags=62%, list=23%, signal=48%	MFN1/MAP1LC3B/UBC/TOMM5/UBB/TOMM22/ATG5/MAP1LC3A/TOMM20/VDAC1
REACTOME_P2Y_RECEPTORS	REACTOME_P2Y_RECEPTORS	10	0.618001	1.53072	0.045354	0.138142	0.0964294	1551	tags=50%, list=12%, signal=44%	LPAR4/P2RY14/GPR17/P2RY2/P2RY6
WP_MIRNAS_INVOLVED_IN_DNA_DAMAGE_RESPONSE	WP_MIRNAS_INVOLVED_IN_DNA_DAMAGE_RESPONSE	10	0.617315	1.52902	0.045354	0.138142	0.0964294	3692	tags=60%, list=28%, signal=43%	CDKN1A/ABL1/CDK6/ATM/CDKN1B/RAD52
REACTOME_TRANSPORT_OF_NUCLEOSIDES_AND_FREE_PURINE_AND_PYRIMIDINE_BASES_ACROSS_THE_PLASMA_MEMBRANE	REACTOME_TRANSPORT_OF_NUCLEOSIDES_AND_FREE_PURINE_AND_PYRIMIDINE_BASES_ACROSS_THE_PLASMA_MEMBRANE	12	-0.618845	-1.51866	0.0451505	0.138142	0.0964294	3484	tags=42%, list=27%, signal=31%	SLC25A6/ARL2BP/SLC29A1/SLC25A5/SLC25A4
WP_KIT_RECEPTOR_SIGNALING_PATHWAY	WP_KIT_RECEPTOR_SIGNALING_PATHWAY	47	0.367935	1.37277	0.0452573	0.138142	0.0964294	2481	tags=40%, list=19%, signal=33%	INPP5D/TBX2/STAT5A/FOS/BCL2/RPS6KA1/STAT3/GAB2/MITF/EP300/VAV1/SHC1/BTK/STAT5B/SNAI1/JUNB/SOS1/PTPN11/SOCS6
REACTOME_SARS_COV_2_HOST_INTERACTIONS	REACTOME_SARS_COV_2_HOST_INTERACTIONS	152	0.265444	1.23121	0.0450921	0.138142	0.0964294	2924	tags=34%, list=22%, signal=26%	IRF7/RNF135/HLA-E/CAV1/TJP1/TLR2/GJA1/HLA-B/IKBKB/RPS3/CREBBP/MASP1/IFIH1/RPS9/NUP188/AKT2/RPS16/RPS15A/HLA-F/IL17RA/IFNAR2/RPS19/IL17RC/G3BP1/RPS11/NOD2/RPS8/TRIM25/RPS12/HLA-A/TPR/RPS4X/TRIM4/STAT2/SFN/HLA-G/RPS27/RPS29/PTPN11/RPS27L/IKBKE/RPS5/RPS17/NUP98/NUP43/RPS25/SAR1B/TLR7/IRF3/TLR8/RPS15
PID_AMB2_NEUTROPHILS_PATHWAY	PID_AMB2_NEUTROPHILS_PATHWAY	28	0.424665	1.41594	0.0455218	0.138209	0.096476	3559	tags=57%, list=27%, signal=42%	YES1/ROCK1/SELPLG/PLAU/AGER/PLAUR/RAP1A/MST1/RHOA/LCK/RAP1B/MMP2/JAM2/AKT1/HCK/LRP1
REACTOME_RAC3_GTPASE_CYCLE	REACTOME_RAC3_GTPASE_CYCLE	79	0.316649	1.32248	0.0454991	0.138209	0.096476	2220	tags=35%, list=17%, signal=30%	CAV1/PREX1/WASF2/EPHA2/SYDE1/SNAP23/PAK2/SWAP70/VAMP3/CYBA/LBR/NCF2/ARHGAP17/ARAP3/VRK2/BAIAP2L1/IL32/JAG1/FERMT2/ARHGAP5/LMAN1/ARHGAP21/NCKAP1L/PAK4/ARHGDIB/SLC1A5/CDC42EP1/RAPGEF1
WP_PHOTODYNAMIC_THERAPYINDUCED_AP1_SURVIVAL_SIGNALING	WP_PHOTODYNAMIC_THERAPYINDUCED_AP1_SURVIVAL_SIGNALING	37	0.40212	1.44844	0.0456486	0.138225	0.0964877	2968	tags=46%, list=23%, signal=36%	CFLAR/MCL1/CDKN1A/FOS/BCL2/EGFR/MAP3K5/NFE2L2/ELK1/JUNB/MMP2/BAK1/FAS/HBEGF/BMF/MAP2K7/PDGFRA
WP_GPCRS_OTHER	WP_GPCRS_OTHER	65	-0.389644	-1.38548	0.0456491	0.138225	0.0964877	2961	tags=26%, list=23%, signal=20%	GPR176/GRPR/HTR7/CHRM2/GPR162/ALG6/CELSR2/NTSR1/MCHR2/ADRA1D/GPR88/GRM8/GPR83/CHRM3/GRM1/RXFP1/CCKBR
BIOCARTA_EDG1_PATHWAY	BIOCARTA_EDG1_PATHWAY	17	-0.565763	-1.52884	0.0460526	0.139239	0.0971953	384	tags=24%, list=3%, signal=23%	PRKCB/PLCB1/ADCY1/SPHKAP
REACTOME_DOWNSTREAM_SIGNAL_TRANSDUCTION	REACTOME_DOWNSTREAM_SIGNAL_TRANSDUCTION	25	0.440764	1.43063	0.0461065	0.139239	0.0971953	3892	tags=52%, list=30%, signal=37%	PDGFRB/STAT5A/STAT3/STAT5B/RAPGEF1/SOS1/PTPN11/NCK1/PDGFRA/CRK/BCAR1/PDGFA/PIK3CA
REACTOME_FOXO_MEDIATED_TRANSCRIPTION_OF_CELL_DEATH_GENES	REACTOME_FOXO_MEDIATED_TRANSCRIPTION_OF_CELL_DEATH_GENES	13	0.590368	1.58665	0.0469141	0.14149	0.0987665	1673	tags=46%, list=13%, signal=40%	BCL6/FOXO4/FOXO1/CREBBP/EP300/STK11
WP_DISORDERS_OF_FRUCTOSE_METABOLISM	WP_DISORDERS_OF_FRUCTOSE_METABOLISM	13	-0.613299	-1.52023	0.0470588	0.141738	0.0989398	984	tags=38%, list=8%, signal=36%	KHK/ALDOB/TPI1/HK1/GPI
REACTOME_CREB1_PHOSPHORYLATION_THROUGH_THE_ACTIVATION_OF_ADENYLATE_CYCLASE	REACTOME_CREB1_PHOSPHORYLATION_THROUGH_THE_ACTIVATION_OF_ADENYLATE_CYCLASE	11	-0.638558	-1.52805	0.0472224	0.142043	0.0991523	1878	tags=64%, list=14%, signal=55%	PRKACA/PRKAR1A/CALM1/PRKACB/PRKAR2B/ADCY1/PRKAR1B
KEGG_BLADDER_CANCER	KEGG_BLADDER_CANCER	24	0.439959	1.41615	0.047457	0.142559	0.099513	2577	tags=50%, list=20%, signal=40%	CDKN1A/RASSF1/PGF/FGFR3/ERBB2/VEGFB/EGFR/MDM2/EGF/CDK4/VEGFC/MMP2
REACTOME_CELL_CYCLE_MITOTIC	REACTOME_CELL_CYCLE_MITOTIC	374	-0.289487	-1.24807	0.0477778	0.143333	0.100053	2401	tags=25%, list=18%, signal=21%	CKAP5/CHMP2B/HMMR/UBB/PSMB5/CETN2/PSMB6/UBE2S/PPP2R5C/SKP1/PPP2R5D/PSMD5/ACTR1A/RANBP2/PSMC2/MASTL/PSMD3/E2F3/PPP1R12A/DCTN2/PSMB4/ARPP19/PRKACA/PLK4/TUBA1A/OPTN/RPA2/PDS5B/PCNT/RFC3/RAN/USO1/BTRC/CEP72/RFC2/PSMD12/PSMC1/PAFAH1B1/PSMC3/CUL1/FEN1/PSMD14/TPX2/DCTN1/CDC7/NUP155/PSMC6/DYNC1H1/NME7/TUBG1/CCNH/CHMP4B/ZWINT/ANAPC10/CCND2/NDEL1/ENSA/RAB2A/PPME1/MAD2L1/PSMA1/PSMD1/DCTN3/TUBG2/MNAT1/PSMB2/…
PID_TELOMERASE_PATHWAY	PID_TELOMERASE_PATHWAY	44	0.371363	1.37612	0.0478785	0.143446	0.100132	3543	tags=45%, list=27%, signal=33%	FOS/SP1/MAX/IRF1/ABL1/EGFR/IFNAR2/SMG5/EGF/SMG6/BLM/ATM/SP3/NR2F2/POT1/CDKN1B/SIN3A/AKT1/ESR1/HUS1
WP_DYRK1A	WP_DYRK1A	49	0.36804	1.38644	0.0480542	0.143783	0.100367	2948	tags=39%, list=23%, signal=30%	LATS2/FOXO1/REST/RBL1/FGF2/NFATC1/NOTCH1/GLI1/SIRT1/CDK6/RBL2/HES1/CDK4/RAD54L2/GMNN/TFDP2/CASP3/CDKN1B/APH1A
REACTOME_SYNTHESIS_OF_PIPS_AT_THE_GOLGI_MEMBRANE	REACTOME_SYNTHESIS_OF_PIPS_AT_THE_GOLGI_MEMBRANE	15	-0.592897	-1.54189	0.048495	0.144911	0.101154	2745	tags=53%, list=21%, signal=42%	VAC14/PIK3R4/SACM1L/OCRL/ARF1/PI4KA/ARF3/FIG4
KEGG_TAURINE_AND_HYPOTAURINE_METABOLISM	KEGG_TAURINE_AND_HYPOTAURINE_METABOLISM	10	-0.663841	-1.55523	0.0489077	0.145952	0.101881	1074	tags=50%, list=8%, signal=46%	ADO/BAAT/CDO1/GAD1/GAD2
REACTOME_SLC_MEDIATED_TRANSMEMBRANE_TRANSPORT	REACTOME_SLC_MEDIATED_TRANSMEMBRANE_TRANSPORT	205	0.247811	1.18289	0.049169	0.146539	0.102291	2194	tags=24%, list=17%, signal=21%	SLC7A2/SLC6A12/SLCO4A1/CP/SLC47A2/SLC15A3/SLC25A18/SLC14A1/SLC5A3/SLC38A2/SLCO2B1/SLCO3A1/SLC26A2/HEPH/SLC25A29/SLC44A1/SLC2A1/SLC39A1/SLC6A9/SLC27A1/SLC5A11/SLC2A10/SLC44A2/SLC26A9/SLC12A4/APOD/SLC12A7/CTNS/SLC26A6/SLC16A1/SLC4A2/SLC45A3/SLC7A11/SLC39A8/SLC22A5/SLC22A1/SLC9A9/RHCG/SLC35D2/SLC1A3/SLC6A13/SLC12A2/SLC7A5/SLC26A1/SLC7A9/SLC13A4/SLC38A3/SLC1A5/SLC22A3/SLC30A7
KEGG_CELL_CYCLE	KEGG_CELL_CYCLE	93	0.297246	1.29048	0.0492609	0.146621	0.102348	2287	tags=31%, list=18%, signal=26%	WEE1/MCM7/CDKN1A/TGFB3/SMC1A/GADD45G/MCM5/GADD45B/RBL1/CDKN2C/TGFB2/ABL1/CREBBP/CDKN1C/CDC14A/STAG2/SMC3/CDKN2B/MCM3/CDK6/MDM2/EP300/CCNE2/STAG1/RBL2/CDK4/CHEK2/SFN/ATM
REACTOME_SEROTONIN_RECEPTORS	REACTOME_SEROTONIN_RECEPTORS	10	-0.663378	-1.55414	0.0494253	0.146917	0.102555	2824	tags=50%, list=22%, signal=39%	HTR7/HTR1A/HTR1E/HTR4/HTR2C
REACTOME_NUCLEAR_ENVELOPE_NE_REASSEMBLY	REACTOME_NUCLEAR_ENVELOPE_NE_REASSEMBLY	56	-0.399749	-1.37822	0.0498534	0.147996	0.103308	1860	tags=25%, list=14%, signal=22%	TUBA1A/RAN/NUP155/CHMP4B/VRK1/PPP2R1A/NUP93/TUBA1B/TUBA1C/CCNB1/SEH1L/TUBA4A/TUBB2A/TUBB3
REACTOME_EPHB_MEDIATED_FORWARD_SIGNALING	REACTOME_EPHB_MEDIATED_FORWARD_SIGNALING	31	-0.470314	-1.44125	0.0501567	0.148508	0.103666	2117	tags=42%, list=16%, signal=35%	ARPC4/GRIN2B/ACTR2/ACTB/GRIN1/ARPC3/LIMK1/EPHB6/WASL/ARPC1A/EFNB3/KALRN/PAK1
WP_RAC1PAK1P38MMP2_PATHWAY	WP_RAC1PAK1P38MMP2_PATHWAY	53	0.348744	1.32589	0.0501159	0.148508	0.103666	1113	tags=26%, list=9%, signal=24%	ANGPT2/ANGPT1/PXN/FOXO1/STAT5A/IKBKB/STAT3/FN1/EIF4EBP1/TNIP2/CASP7/TIE1/ERBB2/EGFR
REACTOME_INLB_MEDIATED_ENTRY_OF_LISTERIA_MONOCYTOGENES_INTO_HOST_CELL	REACTOME_INLB_MEDIATED_ENTRY_OF_LISTERIA_MONOCYTOGENES_INTO_HOST_CELL	14	-0.600418	-1.50837	0.0505902	0.149597	0.104426	2636	tags=50%, list=20%, signal=40%	SH3GL3/UBC/UBB/EPS15/SH3KBP1/STAM/SH3GL2
PID_UPA_UPAR_PATHWAY	PID_UPA_UPAR_PATHWAY	31	0.416587	1.43323	0.050804	0.150034	0.104731	2666	tags=39%, list=20%, signal=31%	ITGB5/PDGFRB/ITGA5/DOCK1/FN1/EGFR/FPR3/PLAU/PLAUR/HGF/FPR1/FGA
REACTOME_TRANSLATION_OF_SARSCOV1_STRUCTURAL_PROTEINS	REACTOME_TRANSLATION_OF_SARSCOV1_STRUCTURAL_PROTEINS	25	0.437896	1.42132	0.0509174	0.150173	0.104828	3411	tags=40%, list=26%, signal=30%	PARP10/PARP9/PARP14/PARP4/ST6GALNAC3/MGAT1/ST6GALNAC4/ST3GAL1/PARP16/RPS27A
REACTOME_NEGATIVE_REGULATION_OF_MAPK_PATHWAY	REACTOME_NEGATIVE_REGULATION_OF_MAPK_PATHWAY	30	-0.477915	-1.46616	0.0511628	0.150701	0.105196	2606	tags=40%, list=20%, signal=32%	UBC/DUSP2/UBB/PEBP1/PPP2R5C/PPP2R5D/KRAS/DUSP6/DUSP4/PPP2R1A/MAP2K1/PTPN3
BIOCARTA_P53_PATHWAY	BIOCARTA_P53_PATHWAY	10	0.612444	1.51695	0.051782	0.152103	0.106175	3672	tags=70%, list=28%, signal=50%	CDKN1A/BCL2/MDM2/CDK4/ATM/APAF1/BAX
WP_ACQUIRED_PARTIAL_LIPODYSTROPHY_BARRAQUERSIMONS_SYNDROME	WP_ACQUIRED_PARTIAL_LIPODYSTROPHY_BARRAQUERSIMONS_SYNDROME	10	0.612139	1.5162	0.051782	0.152103	0.106175	3858	tags=70%, list=30%, signal=49%	CFB/C3/CFD/LMNA/C5/LMNB2/LMNB1
REACTOME_MITOCHONDRIAL_CALCIUM_ION_TRANSPORT	REACTOME_MITOCHONDRIAL_CALCIUM_ION_TRANSPORT	12	-0.611155	-1.49979	0.0518395	0.152103	0.106175	4167	tags=83%, list=32%, signal=57%	PHB2/YME1L1/SPG7/PARL/PMPCA/VDAC2/PMPCB/SLC8A3/STOML2/VDAC1
WP_FAMILIAL_HYPERLIPIDEMIA_TYPE_5	WP_FAMILIAL_HYPERLIPIDEMIA_TYPE_5	14	0.532433	1.46962	0.0533013	0.15619	0.109028	1683	tags=29%, list=13%, signal=25%	LCAT/PLTP/LDLR/GPIHBP1
BIOCARTA_ATM_PATHWAY	BIOCARTA_ATM_PATHWAY	13	0.58318	1.56733	0.0535632	0.156755	0.109422	2682	tags=54%, list=21%, signal=43%	CDKN1A/ABL1/RAD51/MDM2/CHEK2/ATM/RELA
WP_CELL_CYCLE	WP_CELL_CYCLE	90	0.298471	1.27821	0.0538479	0.157376	0.109856	2287	tags=31%, list=18%, signal=26%	WEE1/MCM7/CDKN1A/TGFB3/SMC1A/GADD45G/MCM5/GADD45B/RBL1/CDKN2C/TGFB2/ABL1/CDKN1C/CDC14A/STAG2/SMC3/CDKN2B/MCM3/CDK6/MDM2/EP300/CCNE2/STAG1/RBL2/CDK4/CHEK2/SFN/ATM
REACTOME_DISEASES_OF_SIGNAL_TRANSDUCTION_BY_GROWTH_FACTOR_RECEPTORS_AND_SECOND_MESSENGERS	REACTOME_DISEASES_OF_SIGNAL_TRANSDUCTION_BY_GROWTH_FACTOR_RECEPTORS_AND_SECOND_MESSENGERS	341	0.223829	1.12304	0.053914	0.157376	0.109856	2716	tags=28%, list=21%, signal=22%	TBL1X/FOXO4/PDGFRB/RNF213/HEY2/KIF5B/CDKN1A/KANK1/FGF1/MSN/TGFBR2/YES1/FOXO1/STAT5A/RRBP1/KAT2B/FLT3LG/HEYL/PSMB8/IQGAP1/PPP2R1B/TGFBR1/QKI/FGF2/ERBB3/STAT3/FN1/MAML2/HDAC7/RBPJ/LRP5/CTBP2/FGFR3/NOTCH1/DUSP16/GAB1/MAP3K11/ZC3HAV1/CREBBP/ERBB2/GAB2/EGFR/FXR1/MAML3/PIM1/PSMB9/RHOG/AKT2/ADAM10/CSK/LRP6/CUX1/MDM2/JAG1/EP300/VAV1/FGFR1/SHC1/PPFIBP1/CD86/STAT5B/PPP1CC/AGTRAP/DLL4/HES1/EGF/FGFR2/ADAM17/…
REACTOME_SCAVENGING_BY_CLASS_A_RECEPTORS	REACTOME_SCAVENGING_BY_CLASS_A_RECEPTORS	16	0.517001	1.481	0.054302	0.157569	0.10999	2957	tags=44%, list=23%, signal=34%	COLEC12/MSR1/MASP1/FTL/COL3A1/COL4A2/COL4A1
REACTOME_SMAD2_SMAD3_SMAD4_HETEROTRIMER_REGULATES_TRANSCRIPTION	REACTOME_SMAD2_SMAD3_SMAD4_HETEROTRIMER_REGULATES_TRANSCRIPTION	26	0.445912	1.45393	0.0541083	0.157569	0.10999	3007	tags=46%, list=23%, signal=36%	WWTR1/YBX1/SP1/RBL1/TGIF2/CDKN2B/EP300/CCNT1/JUNB/CCNK/TFDP2/SMAD7
WP_IL5_SIGNALING_PATHWAY	WP_IL5_SIGNALING_PATHWAY	30	0.421704	1.42449	0.054327	0.157569	0.10999	2502	tags=43%, list=19%, signal=35%	STAT5A/FOS/BCL2/RPS6KA1/STAT3/PIK3CG/ELK1/SHC1/BTK/STAT5B/SOS1/PTPN11/RPS6KB2
PID_RHOA_REG_PATHWAY	PID_RHOA_REG_PATHWAY	39	0.388822	1.4041	0.0543161	0.157569	0.10999	3293	tags=56%, list=25%, signal=42%	SRGAP1/ARAP1/NET1/ARHGEF10/ARHGEF1/ARHGEF5/DLC1/ARAP3/ARHGAP9/MYO9B/ARHGEF10L/VAV1/ARHGAP5/DEF6/ARHGDIB/RHOA/OPHN1/FARP1/CDKN1B/MCF2L/AKAP13/BCR
REACTOME_C_TYPE_LECTIN_RECEPTORS_CLRS	REACTOME_C_TYPE_LECTIN_RECEPTORS_CLRS	102	-0.35011	-1.34175	0.0541272	0.157569	0.10999	2633	tags=35%, list=20%, signal=28%	UBE2D1/UBC/PSMD4/PDPK1/UBB/PSMB5/PSMB6/SKP1/PSMD5/PSMC2/MUCL1/PSMD3/PSMB4/PRKACA/KRAS/BTRC/PSMD12/PSMC1/PSMC3/CUL1/PSMD14/PPP3CA/MUC12/PSMC6/CALM1/UBE2M/PRKACB/PSMA1/PSMD1/PSMB2/ITPR1/PSMA3/PSMA5/PPP3R1/PPP3CB/PAK1
BIOCARTA_LECTIN_PATHWAY	BIOCARTA_LECTIN_PATHWAY	10	0.60918	1.50887	0.0546389	0.158009	0.110298	3782	tags=60%, list=29%, signal=43%	C7/MASP1/C3/C5/C6/C8A
PID_AURORA_A_PATHWAY	PID_AURORA_A_PATHWAY	23	-0.507364	-1.47517	0.0546624	0.158009	0.110298	3805	tags=57%, list=29%, signal=40%	RASA1/ARHGEF7/CPEB1/AURKA/AURKAIP1/OAZ1/CKAP5/PPP2R5D/PRKACA/RAN/TPX2/NDEL1/PAK1
REACTOME_SIALIC_ACID_METABOLISM	REACTOME_SIALIC_ACID_METABOLISM	27	-0.481888	-1.45007	0.0546875	0.158009	0.110298	2701	tags=41%, list=21%, signal=32%	ST3GAL5/NEU3/SLC35A1/NANS/ST6GAL2/ST8SIA5/ST8SIA2/NEU1/CMAS/ST8SIA3/ST6GALNAC5
REACTOME_RECEPTOR_MEDIATED_MITOPHAGY	REACTOME_RECEPTOR_MEDIATED_MITOPHAGY	10	-0.641994	-1.50404	0.0550775	0.158934	0.110943	3568	tags=90%, list=27%, signal=65%	CSNK2A1/CSNK2A2/CSNK2B/MAP1LC3B/ULK1/FUNDC1/ATG5/MAP1LC3A/PGAM5
KEGG_TERPENOID_BACKBONE_BIOSYNTHESIS	KEGG_TERPENOID_BACKBONE_BIOSYNTHESIS	14	-0.596154	-1.49766	0.0556492	0.16033	0.111918	3695	tags=71%, list=28%, signal=51%	GGPS1/PDSS1/MVD/FDPS/IDI2/IDI1/DHDDS/ACAT2/HMGCR/HMGCS1
REACTOME_TRANSPORT_OF_BILE_SALTS_AND_ORGANIC_ACIDS_METAL_IONS_AND_AMINE_COMPOUNDS	REACTOME_TRANSPORT_OF_BILE_SALTS_AND_ORGANIC_ACIDS_METAL_IONS_AND_AMINE_COMPOUNDS	69	0.32484	1.30993	0.0557024	0.16033	0.111918	2343	tags=32%, list=18%, signal=26%	SLC6A12/CP/SLC47A2/SLC14A1/SLC5A3/HEPH/SLC44A1/SLC39A1/SLC6A9/SLC5A11/SLC44A2/SLC16A1/SLC39A8/SLC22A5/SLC22A1/RHCG/SLC6A13/SLC13A4/SLC22A3/SLC30A7/SLC44A3/SLC11A1
WP_PHYSICOCHEMICAL_FEATURES_AND_TOXICITYASSOCIATED_PATHWAYS	WP_PHYSICOCHEMICAL_FEATURES_AND_TOXICITYASSOCIATED_PATHWAYS	53	-0.403705	-1.38744	0.055794	0.16039	0.11196	366	tags=15%, list=3%, signal=15%	GRIA1/MAP2K4/PFN2/MAP2K1/NEFH/NEFL/PAK1/NEFM
REACTOME_NEF_MEDIATES_DOWN_MODULATION_OF_CELL_SURFACE_RECEPTORS_BY_RECRUITING_THEM_TO_CLATHRIN_ADAPTERS	REACTOME_NEF_MEDIATES_DOWN_MODULATION_OF_CELL_SURFACE_RECEPTORS_BY_RECRUITING_THEM_TO_CLATHRIN_ADAPTERS	18	-0.541777	-1.48277	0.0562914	0.161615	0.112815	4072	tags=67%, list=31%, signal=46%	AP1M2/PACS1/AP1B1/AP2A2/AP2A1/AP2B1/AP1S1/ARF1/AP1S2/AP2S1/AP2M1/ATP6V1H
WP_SEROTONIN_AND_ANXIETYRELATED_EVENTS	WP_SEROTONIN_AND_ANXIETYRELATED_EVENTS	11	-0.630071	-1.50774	0.0569472	0.162857	0.113682	3002	tags=73%, list=23%, signal=56%	GRIN2D/NLGN1/HTR1A/PPP3CA/ARC/PRKCB/HTR2C/CRH
WP_NUCLEOTIDE_EXCISION_REPAIR	WP_NUCLEOTIDE_EXCISION_REPAIR	38	-0.433039	-1.39257	0.0570108	0.162857	0.113682	3144	tags=37%, list=24%, signal=28%	GTF2H3/GTF2H1/POLE3/GTF2H4/ERCC3/CETN2/RPA2/RFC3/RFC2/RAD23B/CCNH/MNAT1/CDK7/RPA3
WP_DNA_DAMAGE_RESPONSE	WP_DNA_DAMAGE_RESPONSE	54	0.360787	1.37198	0.0568202	0.162857	0.113682	3090	tags=43%, list=24%, signal=33%	TNFRSF10B/CDKN1A/SMC1A/PMAIP1/GADD45G/GADD45B/DDB2/ABL1/PML/RAD51/CDK6/MDM2/CCNE2/CDK4/CHEK2/SFN/ATM/FAS/CASP3/CDKN1B/RFC1/TP53AIP1/APAF1
REACTOME_HCMV_INFECTION	REACTOME_HCMV_INFECTION	71	-0.378145	-1.36217	0.0569801	0.162857	0.113682	1427	tags=18%, list=11%, signal=16%	VPS36/NUP155/DYNC1H1/CHMP4B/NUP93/TUBA1B/TUBA1C/DYNC1LI1/SEH1L/TUBA4A/TUBB2A/TUBB3/DYNC1I1
BIOCARTA_NKCELLS_PATHWAY	BIOCARTA_NKCELLS_PATHWAY	11	-0.61493	-1.47151	0.057725	0.16469	0.114961	829	tags=27%, list=6%, signal=26%	PTK2B/MAP2K1/PAK1
REACTOME_MITOTIC_TELOPHASE_CYTOKINESIS	REACTOME_MITOTIC_TELOPHASE_CYTOKINESIS	10	0.607306	1.50423	0.05821	0.165866	0.115782	1837	tags=50%, list=14%, signal=43%	NIPBL/SMC1A/STAG2/SMC3/STAG1
REACTOME_ORGANIC_ANION_TRANSPORTERS	REACTOME_ORGANIC_ANION_TRANSPORTERS	10	-0.630426	-1.47694	0.0585198	0.166539	0.116252	741	tags=40%, list=6%, signal=38%	SLC17A8/SLC25A22/SLC17A7/SLC17A6
WP_CIRCADIAN_RHYTHM_GENES	WP_CIRCADIAN_RHYTHM_GENES	159	-0.323726	-1.30456	0.0588235	0.167194	0.116709	3265	tags=31%, list=25%, signal=23%	DDC/BTBD9/DYRK1A/ID2/CRTC1/DBP/MYBBP1A/HTR7/TPH2/ARNTL/PPP1CA/ARNTL2/UBE3A/UBC/NLGN1/MAPK8/OPN4/HCRTR2/OPRL1/ARNT2/SKP1/NPAS2/STAR/AHCY/KCNMA1/BTRC/PRKAA2/PRKDC/CUL1/RORB/PPARGC1A/KCNH7/MAGEL2/DRD1/GFPT1/HOMER1/MAPK9/KCND2/PRKCG/OPN3/MAPK10/MAGED1/ADCY1/ATOH7/EGR1/EGR3/CHRM1/CARTPT/CRH
REACTOME_SIGNALING_BY_FLT3_ITD_AND_TKD_MUTANTS	REACTOME_SIGNALING_BY_FLT3_ITD_AND_TKD_MUTANTS	13	0.578383	1.55444	0.0594736	0.16841	0.117558	2384	tags=54%, list=18%, signal=44%	CDKN1A/STAT5A/GAB2/PIM1/STAT5B/SOS1/PTPN11
REACTOME_TRANSPORT_OF_CONNEXONS_TO_THE_PLASMA_MEMBRANE	REACTOME_TRANSPORT_OF_CONNEXONS_TO_THE_PLASMA_MEMBRANE	11	-0.611218	-1.46262	0.0594228	0.16841	0.117558	758	tags=55%, list=6%, signal=51%	TUBA1A/TUBA1B/TUBA1C/TUBA4A/TUBB2A/TUBB3
PID_IL8_CXCR2_PATHWAY	PID_IL8_CXCR2_PATHWAY	27	-0.478993	-1.44135	0.059375	0.16841	0.117558	1138	tags=26%, list=9%, signal=24%	RAB11A/DNM1/PPP2R1A/PRKCG/PRKCB/PLCB1/GNG2
REACTOME_SYNTHESIS_OF_IP2_IP_AND_INS_IN_THE_CYTOSOL	REACTOME_SYNTHESIS_OF_IP2_IP_AND_INS_IN_THE_CYTOSOL	14	-0.590858	-1.48436	0.0607083	0.170841	0.119255	2864	tags=64%, list=22%, signal=50%	INPP5A/INPP5J/OCRL/INPP4B/IMPA1/INPP4A/MTMR9/MTMR7/SYNJ1
REACTOME_INSERTION_OF_TAIL_ANCHORED_PROTEINS_INTO_THE_ENDOPLASMIC_RETICULUM_MEMBRANE	REACTOME_INSERTION_OF_TAIL_ANCHORED_PROTEINS_INTO_THE_ENDOPLASMIC_RETICULUM_MEMBRANE	14	-0.58955	-1.48107	0.0607083	0.170841	0.119255	3701	tags=57%, list=28%, signal=41%	VAPA/OTOF/UBL4A/CAMLG/APP/SEC61G/VAMP2/STX1A
WP_NICOTINE_EFFECT_ON_DOPAMINERGIC_NEURONS	WP_NICOTINE_EFFECT_ON_DOPAMINERGIC_NEURONS	16	-0.556312	-1.47183	0.0605042	0.170841	0.119255	3786	tags=56%, list=29%, signal=40%	CHRNA4/CHRNA3/DRD2/DDC/PPP1CA/GNB1/PRKACA/CDK5/GNG2
REACTOME_KSRP_KHSRP_BINDS_AND_DESTABILIZES_MRNA	REACTOME_KSRP_KHSRP_BINDS_AND_DESTABILIZES_MRNA	16	-0.55402	-1.46577	0.0605042	0.170841	0.119255	2683	tags=69%, list=21%, signal=55%	DIS3/EXOSC2/EXOSC6/PARN/DCP2/EXOSC4/EXOSC7/EXOSC1/EXOSC9/EXOSC5/YWHAZ
REACTOME_GPER1_SIGNALING	REACTOME_GPER1_SIGNALING	37	-0.433096	-1.38232	0.0606532	0.170841	0.119255	1952	tags=32%, list=15%, signal=28%	GNG4/PRKACA/PRKAR1A/GNAS/PRKACB/GNG13/GNB5/PRKAR2B/ADCY1/PRKAR1B/GNG3/GNG2
REACTOME_SIGNALING_BY_FGFR1_IN_DISEASE	REACTOME_SIGNALING_BY_FGFR1_IN_DISEASE	30	0.413582	1.39705	0.0610651	0.171632	0.119807	2292	tags=37%, list=18%, signal=30%	FGF1/STAT5A/FGF2/STAT3/GAB1/GAB2/CUX1/FGFR1/STAT5B/SOS1/ERLIN2
BIOCARTA_PITX2_PATHWAY	BIOCARTA_PITX2_PATHWAY	13	0.557024	1.49703	0.0614251	0.171793	0.11992	2581	tags=46%, list=20%, signal=37%	LEF1/CREBBP/FZD1/EP300/TRRAP/MED1
REACTOME_G_PROTEIN_ACTIVATION	REACTOME_G_PROTEIN_ACTIVATION	22	-0.511177	-1.46758	0.0613893	0.171793	0.11992	962	tags=36%, list=7%, signal=34%	OPRM1/GNB1/GNG4/GNG13/GNB5/PDYN/GNG3/GNG2
REACTOME_DEFECTIVE_INTRINSIC_PATHWAY_FOR_APOPTOSIS	REACTOME_DEFECTIVE_INTRINSIC_PATHWAY_FOR_APOPTOSIS	22	-0.509371	-1.4624	0.0613893	0.171793	0.11992	1726	tags=27%, list=13%, signal=24%	APP/PRDX2/C1QBP/CDK5R1/CAPNS1/CDK5
REACTOME_WNT_LIGAND_BIOGENESIS_AND_TRAFFICKING	REACTOME_WNT_LIGAND_BIOGENESIS_AND_TRAFFICKING	22	-0.507493	-1.457	0.0613893	0.171793	0.11992	3917	tags=50%, list=30%, signal=35%	WNT5A/WNT16/PORCN/WNT7B/WNT1/SNX3/WNT7A/WNT2/VPS29/VPS35/WNT10B
REACTOME_MAPK_FAMILY_SIGNALING_CASCADES	REACTOME_MAPK_FAMILY_SIGNALING_CASCADES	247	-0.299799	-1.26144	0.0621266	0.173542	0.12114	2519	tags=27%, list=19%, signal=22%	PSMD4/CAMK2B/RANBP9/DUSP2/CNKSR2/SPTAN1/UBB/PEBP1/PSMB5/PSMB6/NRG4/PPP2R5C/PPP2R5D/PSMD5/FGF7/PSMC2/PSMD3/GRIN2B/RASAL2/PSMB4/PRKACA/KRAS/RET/ACTB/PIK3CB/PSMD12/PSMC1/DUSP6/PSMC3/SPRED2/FRS3/GRIN1/PSMD14/SPTBN2/DUSP4/PSMC6/CALM1/PRKACB/SHC3/PSMA1/PSMD1/RASGRP1/PSMB2/CAMK2D/MAPK6/RASAL1/CDC42EP3/RAPGEF2/PPP2R1A/NRG3/DLG2/KITLG/NRG1/PSMA3/DLG3/RASGRF1/PSMA5/FGF9/RASGRF2/KIT/GFRA2/ACTN2/MAP2K1/KALRN…
WP_IL2_SIGNALING_PATHWAY	WP_IL2_SIGNALING_PATHWAY	31	0.404567	1.39188	0.0623689	0.174005	0.121463	2881	tags=48%, list=22%, signal=38%	SOCS3/STAT5A/FOS/BCL2/STAT3/GAB2/IL2RA/SHC1/STAT5B/SOS1/PTPN11/LCK/RPS6KB2/IL2RB/CBL
WP_NOCGMPPKG_MEDIATED_NEUROPROTECTION	WP_NOCGMPPKG_MEDIATED_NEUROPROTECTION	32	-0.449477	-1.39138	0.0625978	0.174429	0.12176	3015	tags=44%, list=23%, signal=34%	GUCY1A2/GRIN2D/CAMK2G/CAMK2B/NOS1/GRIN2B/GRIN1/CYCS/CALM1/PDE2A/CAMK2D/ACTN2/GRIN2A/NEFL
REACTOME_SIGNALING_BY_WNT	REACTOME_SIGNALING_BY_WNT	227	-0.304577	-1.27457	0.0628019	0.174783	0.122007	2606	tags=29%, list=20%, signal=23%	UBC/RAC3/PSMD4/FZD3/CTNNBIP1/GNB1/UBB/PSMB5/PSMB6/PPP2R5C/SKP1/PPP2R5D/PSMD5/AP2B1/PSMC2/DKK1/PSMD3/GNG4/RUVBL1/CLTA/PSMB4/WNT2/GNAO1/KRAS/BTRC/CLTB/PSMD12/PSMC1/PSMC3/CUL1/RSPO3/PSMD14/PPP3CA/ASH2L/PIP5K1B/VPS29/PSMC6/CLTC/CALM1/PSMA1/PSMD1/PSMB2/GNG13/KLHL12/GNB5/AP2S1/PPP2R1A/AP2M1/WIF1/ITPR1/PSMA3/PRKCG/VPS35/PSMA5/PPP3R1/PRKCB/PLCB1/YWHAZ/NLK/HECW1/WNT10B/PPP3CB/GNG3/RSPO2/GNG2
REACTOME_TGF_BETA_RECEPTOR_SIGNALING_IN_EMT_EPITHELIAL_TO_MESENCHYMAL_TRANSITION	REACTOME_TGF_BETA_RECEPTOR_SIGNALING_IN_EMT_EPITHELIAL_TO_MESENCHYMAL_TRANSITION	14	0.516716	1.42623	0.0635697	0.176703	0.123347	714	tags=36%, list=5%, signal=34%	TGFBR2/PARD3/TGFBR1/CGN/F11R
REACTOME_ADRENALINE_NORADRENALINE_INHIBITS_INSULIN_SECRETION	REACTOME_ADRENALINE_NORADRENALINE_INHIBITS_INSULIN_SECRETION	24	-0.495371	-1.44604	0.064	0.177682	0.12403	2406	tags=38%, list=18%, signal=31%	GNB1/ADRA2A/GNG4/CACNA1C/GNG13/GNB5/CACNB2/GNG3/GNG2
BIOCARTA_HDAC_PATHWAY	BIOCARTA_HDAC_PATHWAY	19	-0.521203	-1.45302	0.0646204	0.178749	0.124775	1516	tags=32%, list=12%, signal=28%	IGF1/PPP3CA/CALM1/CAMK1/PPP3CB/CAMK1G
REACTOME_PRESYNAPTIC_FUNCTION_OF_KAINATE_RECEPTORS	REACTOME_PRESYNAPTIC_FUNCTION_OF_KAINATE_RECEPTORS	19	-0.519835	-1.44921	0.0646204	0.178749	0.124775	962	tags=37%, list=7%, signal=34%	GNB1/GNG4/GNG13/GNB5/PLCB1/GNG3/GNG2
REACTOME_APC_CDC20_MEDIATED_DEGRADATION_OF_NEK2A	REACTOME_APC_CDC20_MEDIATED_DEGRADATION_OF_NEK2A	22	-0.503835	-1.4465	0.0646204	0.178749	0.124775	3053	tags=36%, list=23%, signal=28%	ANAPC7/UBE2D1/UBC/UBB/UBE2S/ANAPC10/MAD2L1/NEK2
REACTOME_RHO_GTPASES_ACTIVATE_IQGAPS	REACTOME_RHO_GTPASES_ACTIVATE_IQGAPS	20	-0.514192	-1.44516	0.0647249	0.17882	0.124825	1860	tags=40%, list=14%, signal=34%	TUBA1A/ACTB/CALM1/TUBA1B/TUBA1C/TUBA4A/TUBB2A/TUBB3
REACTOME_TNFS_BIND_THEIR_PHYSIOLOGICAL_RECEPTORS	REACTOME_TNFS_BIND_THEIR_PHYSIOLOGICAL_RECEPTORS	20	0.468621	1.41796	0.0651042	0.179562	0.125343	5397	tags=60%, list=41%, signal=35%	TNFRSF1B/TNFSF14/EDA/TNFSF11/EDARADD/LTA/EDA2R/TNFSF13/TNFRSF25/TNFRSF8/CD70/TNFSF4
KEGG_VALINE_LEUCINE_AND_ISOLEUCINE_DEGRADATION	KEGG_VALINE_LEUCINE_AND_ISOLEUCINE_DEGRADATION	41	-0.415394	-1.35687	0.0651515	0.179562	0.125343	2073	tags=27%, list=16%, signal=23%	ACADSB/MCEE/ACAD8/ACAT2/ALDH1B1/PCCB/AUH/DLD/HMGCS1/BCAT1/OXCT1
PID_RAS_PATHWAY	PID_RAS_PATHWAY	25	-0.484662	-1.42667	0.0653907	0.180003	0.12565	1817	tags=36%, list=14%, signal=31%	KRAS/PRKCZ/RABGEF1/RASGRP1/RASAL1/RASGRF1/PRKCE/PRKCB/RASGRF2
WP_EXTRACELLULAR_VESICLES_IN_THE_CROSSTALK_OF_CARDIAC_CELLS	WP_EXTRACELLULAR_VESICLES_IN_THE_CROSSTALK_OF_CARDIAC_CELLS	13	0.570304	1.53272	0.0661227	0.181743	0.126865	1949	tags=62%, list=15%, signal=52%	HSPB1/STAT3/TLR4/PDLIM5/EGFR/CD81/CD63/EGF
REACTOME_NUCLEOTIDE_LIKE_PURINERGIC_RECEPTORS	REACTOME_NUCLEOTIDE_LIKE_PURINERGIC_RECEPTORS	13	0.543209	1.4599	0.0663391	0.181743	0.126865	1551	tags=38%, list=12%, signal=34%	LPAR4/P2RY14/GPR17/P2RY2/P2RY6
REACTOME_MATURATION_OF_NUCLEOPROTEIN	REACTOME_MATURATION_OF_NUCLEOPROTEIN	13	0.538969	1.44851	0.0663391	0.181743	0.126865	678	tags=31%, list=5%, signal=29%	PARP10/PARP9/PARP14/PARP4
KEGG_BETA_ALANINE_METABOLISM	KEGG_BETA_ALANINE_METABOLISM	20	-0.510789	-1.43559	0.066343	0.181743	0.126865	1731	tags=30%, list=13%, signal=26%	SRM/SMS/ALDH1B1/DPYS/GAD1/GAD2
WP_REGULATION_OF_WNT_BCATENIN_SIGNALING_BY_SMALL_MOLECULE_COMPOUNDS	WP_REGULATION_OF_WNT_BCATENIN_SIGNALING_BY_SMALL_MOLECULE_COMPOUNDS	15	0.523791	1.45078	0.0668317	0.182861	0.127646	4244	tags=73%, list=32%, signal=50%	LEF1/FZD7/FZD1/MBOAT1/DVL2/SFRP4/TCF4/LRP1/AXIN1/CTNNB1/CSNK1A1
REACTOME_VLDLR_INTERNALISATION_AND_DEGRADATION	REACTOME_VLDLR_INTERNALISATION_AND_DEGRADATION	16	-0.546705	-1.44642	0.0672269	0.183721	0.128246	3312	tags=62%, list=25%, signal=47%	AP2A2/AP2A1/UBC/UBB/AP2B1/CLTA/CLTC/VLDLR/AP2S1/AP2M1
REACTOME_TRANSCRIPTIONAL_REGULATION_OF_WHITE_ADIPOCYTE_DIFFERENTIATION	REACTOME_TRANSCRIPTIONAL_REGULATION_OF_WHITE_ADIPOCYTE_DIFFERENTIATION	65	0.324862	1.28801	0.0674312	0.184058	0.128481	2856	tags=31%, list=22%, signal=24%	TBL1X/KLF4/EBF1/ANGPTL4/PPARA/CEBPD/PCK1/RXRA/CREBBP/SREBF1/MED13L/MED13/EP300/CDK4/CEBPA/NR2F2/MED1/RELA/ZNF638/MED11
REACTOME_NICOTINATE_METABOLISM	REACTOME_NICOTINATE_METABOLISM	20	0.466647	1.41198	0.0677083	0.184593	0.128854	2259	tags=35%, list=17%, signal=29%	PARP10/PARP9/PARP14/PARP4/NADSYN1/QPRT/NADK
KEGG_MISMATCH_REPAIR	KEGG_MISMATCH_REPAIR	19	-0.514344	-1.4339	0.0678514	0.184631	0.128881	1844	tags=32%, list=14%, signal=27%	RPA2/RFC3/RFC2/SSBP1/MSH2/RPA3
REACTOME_MET_ACTIVATES_PTK2_SIGNALING	REACTOME_MET_ACTIVATES_PTK2_SIGNALING	22	0.438544	1.3784	0.0678851	0.184631	0.128881	2374	tags=50%, list=18%, signal=41%	COL27A1/FN1/LAMC1/COL5A3/LAMA2/LAMA1/ITGA2/LAMA4/HGF/COL3A1/LAMA3
WP_MAPK_SIGNALING_PATHWAY	WP_MAPK_SIGNALING_PATHWAY	196	-0.309825	-1.2785	0.0682095	0.185292	0.129342	1878	tags=22%, list=14%, signal=20%	PRKACA/CACNA1C/KRAS/CACNG8/CACNA1F/LRRK2/CACNA1G/CACNG1/CACNA1B/DUSP6/PPP3CA/DUSP4/PTPRR/PTPN5/CACNG2/PRKACB/CACNB1/RASGRP1/FGF14/RAPGEF2/CACNB2/CACNA2D1/MAPK13/CACNA1E/MAPK9/STMN1/CACNB4/RASGRF1/PRKCG/PPP3R1/FGF9/MAPK10/FGF13/RASGRF2/MAP2K4/BDNF/NLK/MAP2K1/PPP3CB/CACNA2D3/MEF2C/PAK1/FGF12/CACNG3
WP_MFAP5_EFFECT_ON_PERMEABILITY_AND_MOTILITY_OF_ENDOTHELIAL_CELLS_VIA_CYTOSKELETON_REARRANGEMENT	WP_MFAP5_EFFECT_ON_PERMEABILITY_AND_MOTILITY_OF_ENDOTHELIAL_CELLS_VIA_CYTOSKELETON_REARRANGEMENT	13	0.536904	1.44296	0.0687961	0.186641	0.130284	2111	tags=38%, list=16%, signal=32%	LPP/PXN/TJP1/MYLK/VCL
WP_NUCLEOTIDEBINDING_OLIGOMERIZATION_DOMAIN_NOD_PATHWAY	WP_NUCLEOTIDEBINDING_OLIGOMERIZATION_DOMAIN_NOD_PATHWAY	32	0.393572	1.36243	0.0688705	0.186641	0.130284	2832	tags=34%, list=22%, signal=27%	CARD6/CARD8/PYCARD/IKBKB/CASP7/AIM2/NOD2/PRDM1/CASP1/RELA/CASP5
REACTOME_PROSTACYCLIN_SIGNALLING_THROUGH_PROSTACYCLIN_RECEPTOR	REACTOME_PROSTACYCLIN_SIGNALLING_THROUGH_PROSTACYCLIN_RECEPTOR	17	-0.534806	-1.44519	0.0690789	0.186982	0.130522	2406	tags=41%, list=18%, signal=34%	GNB1/GNG4/GNAS/GNG13/GNB5/GNG3/GNG2
REACTOME_GENERATION_OF_SECOND_MESSENGER_MOLECULES	REACTOME_GENERATION_OF_SECOND_MESSENGER_MOLECULES	21	0.457808	1.41861	0.0692308	0.18717	0.130654	1841	tags=43%, list=14%, signal=37%	ENAH/HLA-DPB1/PAK2/WAS/HLA-DPA1/HLA-DRA/HLA-DRB4/HLA-DQB1/LAT
PID_LYMPH_ANGIOGENESIS_PATHWAY	PID_LYMPH_ANGIOGENESIS_PATHWAY	20	0.463546	1.4026	0.0703125	0.189643	0.13238	3521	tags=55%, list=27%, signal=40%	ITGA5/ITGA1/RPS6KA1/FN1/SHC1/ITGA2/VEGFC/SOS1/AKT1/CRK/FLT4
REACTOME_DAP12_SIGNALING	REACTOME_DAP12_SIGNALING	20	0.459633	1.39076	0.0703125	0.189643	0.13238	2449	tags=40%, list=19%, signal=33%	HLA-E/TREM2/TYROBP/SHC1/BTK/LAT/SOS1/LCK
PID_REELIN_PATHWAY	PID_REELIN_PATHWAY	24	-0.480645	-1.40305	0.0704	0.189654	0.132387	2892	tags=42%, list=22%, signal=33%	MAPT/MAPK8/LRPAP1/GRIN2B/PAFAH1B1/MAP1B/VLDLR/CDK5R1/CDK5/GRIN2A
REACTOME_SENESCENCE_ASSOCIATED_SECRETORY_PHENOTYPE_SASP	REACTOME_SENESCENCE_ASSOCIATED_SECRETORY_PHENOTYPE_SASP	38	0.385399	1.38683	0.0708215	0.190338	0.132865	3476	tags=47%, list=27%, signal=35%	CDKN1A/FOS/IGFBP7/RPS6KA1/STAT3/CDKN2C/EHMT1/CDKN2B/CDK6/CDK4/MAPK7/UBE2C/RELA/RPS6KA3/CDKN1B/VENTX/RPS27A/RPS6KA2
REACTOME_SARS_COV_2_MODULATES_HOST_TRANSLATION_MACHINERY	REACTOME_SARS_COV_2_MODULATES_HOST_TRANSLATION_MACHINERY	38	0.383122	1.37864	0.0708215	0.190338	0.132865	3411	tags=55%, list=26%, signal=41%	RPS3/RPS9/RPS16/RPS15A/RPS19/RPS11/RPS8/RPS12/RPS4X/RPS27/RPS29/RPS27L/RPS5/RPS17/RPS25/RPS15/FAU/RPS24/RPS23/RPS28/RPS27A
WP_1Q211_COPY_NUMBER_VARIATION_SYNDROME	WP_1Q211_COPY_NUMBER_VARIATION_SYNDROME	23	0.433631	1.38909	0.0710526	0.190733	0.133141	2987	tags=39%, list=23%, signal=30%	TJP2/TJP1/GJA1/F11R/PYGO1/OCLN/CHD1L/ACP6/GJA5
REACTOME_COOPERATION_OF_PDCL_PHLP1_AND_TRIC_CCT_IN_G_PROTEIN_BETA_FOLDING	REACTOME_COOPERATION_OF_PDCL_PHLP1_AND_TRIC_CCT_IN_G_PROTEIN_BETA_FOLDING	30	-0.457831	-1.40454	0.0713178	0.191219	0.13348	2406	tags=53%, list=18%, signal=44%	CCT6B/GNB3/CSNK2A1/GNA14/CSNK2A2/CSNK2B/GNB1/CCT4/GNG4/CCT6A/GNG13/GNB5/RGS6/GNG3/RGS7/GNG2
REACTOME_NUCLEAR_EVENTS_MEDIATED_BY_NFE2L2	REACTOME_NUCLEAR_EVENTS_MEDIATED_BY_NFE2L2	63	-0.375981	-1.32708	0.0715308	0.191564	0.133721	2606	tags=44%, list=20%, signal=36%	PSMA7/PSMA4/PSMA2/PSME3/UBC/PSMD4/UBB/PSMB5/PSMB6/SKP1/PSMD5/PSMC2/PSMD3/PSMB4/PGD/BTRC/ME1/PSMD12/PSMC1/PSMC3/CUL1/PSMD14/PSMC6/PSMA1/PSMD1/PSMB2/PSMA3/PSMA5
REACTOME_EGFR_DOWNREGULATION	REACTOME_EGFR_DOWNREGULATION	28	-0.467488	-1.41508	0.0716511	0.19166	0.133788	2636	tags=36%, list=20%, signal=29%	SH3GL3/UBC/UBB/EPN1/EPS15/SH3KBP1/PTPRK/STAM/SH3GL2/PTPN3
REACTOME_CELL_EXTRACELLULAR_MATRIX_INTERACTIONS	REACTOME_CELL_EXTRACELLULAR_MATRIX_INTERACTIONS	12	0.555517	1.47542	0.0717822	0.191785	0.133875	2678	tags=58%, list=21%, signal=46%	PXN/ARHGEF6/FLNC/LIMS2/FERMT2/LIMS1/FBLIM1
REACTOME_RETROGRADE_TRANSPORT_AT_THE_TRANS_GOLGI_NETWORK	REACTOME_RETROGRADE_TRANSPORT_AT_THE_TRANS_GOLGI_NETWORK	37	-0.422972	-1.35001	0.0730949	0.195063	0.136163	2042	tags=30%, list=16%, signal=25%	GCC2/STX6/ARL1/RAB9B/NAPA/RAB6A/COG1/SCOC/RAB6B/NAPB/NSF
WP_PROGERIAASSOCIATED_LIPODYSTROPHY	WP_PROGERIAASSOCIATED_LIPODYSTROPHY	14	0.513516	1.4174	0.0733496	0.195513	0.136477	4742	tags=71%, list=36%, signal=46%	POLD1/RECQL/LMNA/LMNB2/LMNB1/SMAD2/ZMPSTE24/PARP1/PPARG/FNTA
REACTOME_GERM_LAYER_FORMATION_AT_GASTRULATION	REACTOME_GERM_LAYER_FORMATION_AT_GASTRULATION	13	0.533319	1.43332	0.0737101	0.196243	0.136987	4399	tags=69%, list=34%, signal=46%	LEF1/SOX2/EOMES/TCF7/TP63/FOXH1/CTNNB1/SMAD2/NANOG
BIOCARTA_DREAM_PATHWAY	BIOCARTA_DREAM_PATHWAY	10	-0.620396	-1.45344	0.0740103	0.196521	0.137181	2467	tags=60%, list=19%, signal=49%	KCNIP3/PRKAR1A/PRKACB/OPRK1/PRKAR2B/PRKAR1B
REACTOME_LISTERIA_MONOCYTOGENES_ENTRY_INTO_HOST_CELLS	REACTOME_LISTERIA_MONOCYTOGENES_ENTRY_INTO_HOST_CELLS	16	-0.542875	-1.43628	0.0739496	0.196521	0.137181	2636	tags=56%, list=20%, signal=45%	CBLL1/GRB2/SH3GL3/UBC/UBB/EPS15/SH3KBP1/STAM/SH3GL2
WP_NEPHROTIC_SYNDROME	WP_NEPHROTIC_SYNDROME	35	0.39238	1.38799	0.0740741	0.196521	0.137181	1017	tags=23%, list=8%, signal=21%	ITGB4/ANLN/PLCE1/EMP2/CD151/COL4A4/COL4A5/PODXL
REACTOME_RHO_GTPASES_ACTIVATE_FORMINS	REACTOME_RHO_GTPASES_ACTIVATE_FORMINS	101	-0.341042	-1.30412	0.0744249	0.197222	0.13767	2241	tags=23%, list=17%, signal=19%	EVL/PPP2R5C/PPP2R5D/RANBP2/TUBA1A/ACTB/PAFAH1B1/DYNC1H1/ZWINT/NDEL1/MAD2L1/PPP2R1A/TUBA1B/TUBA1C/DYNC1LI1/CENPF/SEH1L/ZWILCH/PFN2/TUBA4A/TUBB2A/TUBB3/DYNC1I1
REACTOME_SYNTHESIS_OF_ACTIVE_UBIQUITIN_ROLES_OF_E1_AND_E2_ENZYMES	REACTOME_SYNTHESIS_OF_ACTIVE_UBIQUITIN_ROLES_OF_E1_AND_E2_ENZYMES	27	-0.465402	-1.40045	0.075	0.198514	0.138572	3283	tags=56%, list=25%, signal=42%	UBE2Q2/UBE2A/CDC34/UBE2Z/UBE2D2/UBE2D1/UBA1/UBC/UBE2W/UBE2B/UBB/UBE2S/UCHL3/UBE2E3/USP5
REACTOME_TNF_SIGNALING	REACTOME_TNF_SIGNALING	37	0.383158	1.38014	0.0752089	0.198604	0.138635	3723	tags=51%, list=29%, signal=37%	CFLAR/OTUD7B/IKBKB/TNFAIP3/TRAF1/RIPK1/SPPL2A/RBCK1/ADAM17/SHARPIN/BIRC3/BIRC2/USP21/USP4/CASP8/RPS27A/FADD/TRAF2/TRADD
PID_SYNDECAN_1_PATHWAY	PID_SYNDECAN_1_PATHWAY	34	0.380999	1.34018	0.0752089	0.198604	0.138635	2994	tags=41%, list=23%, signal=32%	COL6A1/COL4A4/COL4A5/COL8A1/COL6A2/COL9A1/COL8A2/CCL5/HGF/COL16A1/COL3A1/COL9A2/COL4A1/COL4A3
REACTOME_CYCLIN_A_B1_B2_ASSOCIATED_EVENTS_DURING_G2_M_TRANSITION	REACTOME_CYCLIN_A_B1_B2_ASSOCIATED_EVENTS_DURING_G2_M_TRANSITION	17	-0.528132	-1.42715	0.0756579	0.199326	0.139139	1258	tags=35%, list=10%, signal=32%	CCNH/PPME1/MNAT1/PPP2R1A/CCNB1/CDK7
PID_TGFBR_PATHWAY	PID_TGFBR_PATHWAY	40	0.377917	1.37534	0.0755814	0.199326	0.139139	2746	tags=38%, list=21%, signal=30%	CAV1/TGFB3/TGFBR2/TGFBR1/TGFB2/DAB2/SMURF2/PML/BAMBI/SHC1/OCLN/SOS1/RHOA/SPTBN1/DAXX
WP_PTF1A_RELATED_REGULATORY_PATHWAY	WP_PTF1A_RELATED_REGULATORY_PATHWAY	10	0.589255	1.45952	0.0760095	0.199327	0.13914	1934	tags=40%, list=15%, signal=34%	KAT2B/RBPJ/NOTCH1/HES1
WP_NCRNAS_INVOLVED_IN_STAT3_SIGNALING_IN_HEPATOCELLULAR_CARCINOMA	WP_NCRNAS_INVOLVED_IN_STAT3_SIGNALING_IN_HEPATOCELLULAR_CARCINOMA	10	0.586111	1.45173	0.0760095	0.199327	0.13914	3390	tags=60%, list=26%, signal=44%	STAT3/IL6R/IL11RA/IL6ST/RELA/SOX4
REACTOME_PHYSIOLOGICAL_FACTORS	REACTOME_PHYSIOLOGICAL_FACTORS	10	0.585209	1.44949	0.0760095	0.199327	0.13914	1084	tags=30%, list=8%, signal=28%	WWTR1/KAT2B/HIPK1
SA_PROGRAMMED_CELL_DEATH	SA_PROGRAMMED_CELL_DEATH	10	0.584605	1.448	0.0760095	0.199327	0.13914	4747	tags=70%, list=36%, signal=45%	BCL2/BAK1/APAF1/BAX/BCL10/BAD/CASP8AP2
PID_ERBB1_INTERNALIZATION_PATHWAY	PID_ERBB1_INTERNALIZATION_PATHWAY	36	-0.430053	-1.36818	0.076324	0.199921	0.139554	2975	tags=39%, list=23%, signal=30%	UBE2D2/RAB5A/UBE2D1/ZFYVE28/EPN1/TSG101/EPS15/KRAS/SH3KBP1/PIK3CB/DNM1/SYNJ1/SH3GL2/AMPH
GSEA enrichment analyses of Cluster B
ID	Description	setSize	enrichmentScore	NES	pvalue	p.adjust	qvalue	rank	leading_edge	core_enrichment
REACTOME_KERATINIZATION	REACTOME_KERATINIZATION	111	-0.466002	-2.31388	4.74817e-09	1.07831e-05	9.54133e-06	3997	tags=56%, list=31%, signal=39%	SPINK6/KRT23/KRT40/CAPN1/KRT18/SPINK5/SPRR2B/KLK14/KRTAP4-4/KRTAP2-1/KRT74/KRT32/KRTAP9-8/PKP4/KRT82/JUP/PI3/KRT24/KRT85/CASP14/KRTAP5-2/KRT76/KRT75/RPTN/KRTAP5-9/KRTAP1-5/KLK13/KRT4/KRT16/KRT31/EVPL/KRTAP19-1/TGM5/KRT3/KRTAP1-3/KRTAP4-7/KRT81/KRT5/KLK5/KRT36/KRT72/CAPNS1/FURIN/KRT33B/KRT84/KRT80/KRT9/KRTAP4-11/KRT33A/PCSK6/KRT73/KRTAP3-1/KRT6A/KRT79/KRTAP13-1/KRT6B/PKP3/CDSN/SPRR1B/DSC3/SPRR2G/K…
REACTOME_FORMATION_OF_THE_CORNIFIED_ENVELOPE	REACTOME_FORMATION_OF_THE_CORNIFIED_ENVELOPE	88	-0.46403	-2.23427	1.94111e-07	0.000163399	0.000144583	3997	tags=57%, list=31%, signal=40%	SPINK6/KRT23/KRT40/CAPN1/KRT18/SPINK5/SPRR2B/KLK14/KRT74/KRT32/PKP4/KRT82/JUP/PI3/KRT24/KRT85/CASP14/KRT76/KRT75/RPTN/KLK13/KRT4/KRT16/KRT31/EVPL/TGM5/KRT3/KRT81/KRT5/KLK5/KRT36/KRT72/CAPNS1/FURIN/KRT33B/KRT84/KRT80/KRT9/KRT33A/PCSK6/KRT73/KRT6A/KRT79/KRT6B/PKP3/CDSN/SPRR1B/DSC3/SPRR2G/KRT83
REACTOME_RHO_GTPASE_CYCLE	REACTOME_RHO_GTPASE_CYCLE	361	0.375516	1.69983	2.15851e-07	0.000163399	0.000144583	3137	tags=36%, list=24%, signal=28%	RHOQ/DIAPH1/AKAP13/ACTN1/PIK3R2/FAM13B/NHS/OSBPL11/ARHGEF3/PGRMC2/MCF2/CPNE8/FGD4/NCK2/FAM169A/ARHGEF6/DBN1/PIK3R1/ARHGAP26/USP9X/DAAM1/SLC4A7/NCKAP1/FRS3/TIAM2/SWAP70/FAM135A/DOCK11/TRIP10/PTPN13/BASP1/MYO9A/CHN1/VAV2/TXNL1/PIK3CA/FARP1/SLITRK5/LRRC1/PLXNA1/WASL/CDC42EP3/FNBP1L/RHOJ/FMNL2/GJA1/KTN1/VIM/RALGAPA1/ROCK1/SNAP23/MPP7/PLXNB1/FGD3/CYFIP2/ARHGEF18/ABR/ANLN/NCKAP1L/SYDE1/DST/CCDC88A/NCK1…
REACTOME_NEURONAL_SYSTEM	REACTOME_NEURONAL_SYSTEM	351	0.364857	1.64857	1.82825e-06	0.00103799	0.000918457	3381	tags=38%, list=26%, signal=29%	PRKAR2B/SLC38A2/PDPK1/GABRB1/ABAT/NPTN/ARL6IP5/KCNJ10/KCNB1/KCNMA1/KCNS1/GRIP1/NEFL/KCNJ4/GRIA3/CACNA2D3/KCNQ5/ERBB4/CACNA1E/GLUL/NLGN4X/GLS/PRKX/KPNA2/GABRA4/GRIN2B/CAMK2G/GLRB/SYT7/GNG2/PRKCB/KCNA5/SHANK2/DLGAP2/ADCY8/KCNK2/IL1RAPL2/SLC6A12/CACNB2/KCNH7/GABRA3/SLITRK5/GNG12/SYN2/KCNJ2/GNB1/EPB41L1/RPS6KA2/SLITRK2/EPB41L2/KCNAB1/GAD1/DLGAP4/AKAP5/CALM1/KCNJ8/GNAI3/PLCB1/GABRG2/PRKAR1A/GABRA5/HCN…
REACTOME_DISEASES_OF_METABOLISM	REACTOME_DISEASES_OF_METABOLISM	199	-0.328932	-1.75112	3.34167e-06	0.00151779	0.001343	2442	tags=32%, list=19%, signal=26%	MOGS/UBA52/CYP2R1/ADAMTS5/ADAMTS13/ALG14/MUC17/MMACHC/ALG8/OPLAH/LCT/POMT1/HLCS/CYP4F22/SLC34A2/ALG6/GYG2/MPI/CSF2RB/IDUA/AMN/MC2R/NEU1/GGT1/ALG13/CFP/PCCB/ADAMTS18/ADAMTSL1/BTD/KHK/GPC2/GSS/ALG3/MMAB/PC/FDXR/ALG12/RFT1/MUC6/AGRN/CYP17A1/MUC5B/APRT/GYS1/GALE/B4GALT7/ADAMTS14/ACY1/SRD5A3/HSPG2/POMC/ADAMTS4/GALNT12/DCXR/SDC3/LMBRD1/PMM2/CYP11A1/DPM2/DHDDS/GPC6/TALDO1
WP_TYROBP_CAUSAL_NETWORK_IN_MICROGLIA	WP_TYROBP_CAUSAL_NETWORK_IN_MICROGLIA	45	0.588249	2.07803	1.06913e-05	0.00399713	0.00353683	4234	tags=67%, list=32%, signal=45%	HCLS1/GPX1/RGS1/RBM47/GAL3ST4/SAMSN1/CXCL16/SFT2D2/TYROBP/IL10RA/NCKAP1L/CAPG/DPYD/ABCC4/GAPT/NCF2/ITGAX/C3/C1QC/PLEK/RNASE6/KCNE3/MAF/GIMAP2/ELF4/LYL1/BIN2/TGFBR1/APBB1IP/ADAP2
REACTOME_TRANSMISSION_ACROSS_CHEMICAL_SYNAPSES	REACTOME_TRANSMISSION_ACROSS_CHEMICAL_SYNAPSES	223	0.388787	1.69236	1.23205e-05	0.00399713	0.00353683	2818	tags=35%, list=22%, signal=28%	PRKAR2B/SLC38A2/PDPK1/GABRB1/ABAT/NPTN/ARL6IP5/KCNJ10/GRIP1/NEFL/KCNJ4/GRIA3/CACNA2D3/ERBB4/CACNA1E/GLUL/GLS/PRKX/KPNA2/GABRA4/GRIN2B/CAMK2G/GLRB/GNG2/PRKCB/ADCY8/SLC6A12/CACNB2/GABRA3/GNG12/SYN2/KCNJ2/GNB1/EPB41L1/RPS6KA2/GAD1/AKAP5/CALM1/GNAI3/PLCB1/GABRG2/PRKAR1A/GABRA5/SNAP25/GRIN3A/TUBA4A/ADCY3/KCNJ16/GABRA2/GIT1/GLRA3/SLC1A3/CREB1/SYT1/ADCY9/KRAS/DLG2/GRIA2/ACTN2/CACNA2D2/PRKAA2/PPFIA1/NBEA…
REACTOME_RHOD_GTPASE_CYCLE	REACTOME_RHOD_GTPASE_CYCLE	45	0.565837	1.99886	4.8446e-05	0.0137526	0.0121689	3080	tags=51%, list=24%, signal=39%	DIAPH1/ACTN1/PIK3R2/PGRMC2/CPNE8/DBN1/PIK3R1/ARHGAP26/SLC4A7/PLXNA1/PLXNB1/ARHGAP17/ARHGAP12/MOSPD2/ANKFY1/DIAPH2/EFHD2/RAB7A/LEMD3/TOR1AIP1/FILIP1/ESYT1/ADD3
REACTOME_FCGR3A_MEDIATED_IL10_SYNTHESIS	REACTOME_FCGR3A_MEDIATED_IL10_SYNTHESIS	24	0.655429	2.0432	8.13477e-05	0.0184741	0.0163466	1926	tags=50%, list=15%, signal=43%	PRKAR2B/ITPR1/ITPR2/PRKX/YES1/ADCY8/FCGR2A/CALM1/PRKAR1A/ADCY3/CREB1/ADCY9
BIOCARTA_GPCR_PATHWAY	BIOCARTA_GPCR_PATHWAY	23	0.658428	2.03888	7.32288e-05	0.0184741	0.0163466	3360	tags=65%, list=26%, signal=49%	PRKAR2B/ELK1/NFATC4/PRKCB/CALM1/PRKAR1A/FOS/GNAQ/PPP3CB/JUN/CREB1/MAP2K1/PRKAR1B/PRKCA/PPP3CC
REACTOME_ASPIRIN_ADME	REACTOME_ASPIRIN_ADME	25	-0.625028	-2.25546	9.5209e-05	0.0196563	0.0173927	4278	tags=76%, list=33%, signal=51%	ACSM2A/ALB/CYP2C19/UGT1A6/UGT2A3/UGT2B15/BCHE/CYP2E1/GLYATL2/GLYATL1/ACSM5/UGT2B4/CYP2C9/CYP3A4/ACSM2B/CYP2D6/BSG/SLC22A7/CES2
WP_EXERCISEINDUCED_CIRCADIAN_REGULATION	WP_EXERCISEINDUCED_CIRCADIAN_REGULATION	40	0.572723	1.96751	0.000104527	0.0197817	0.0175037	3648	tags=52%, list=28%, signal=38%	ZFR/SUMO1/TOB1/GSTM3/CBX3/NCKAP1/HLA-DMA/ERC2/NCOA4/CLOCK/ARNTL/ETV6/CRY1/EIF4G2/QKI/DNAJA1/PPP1R3C/PURA/G0S2/VAPA/GFRA1
REACTOME_RESPONSE_TO_METAL_IONS	REACTOME_RESPONSE_TO_METAL_IONS	12	0.774944	2.01163	0.00015791	0.0256153	0.0226655	2368	tags=75%, list=18%, signal=61%	MT1G/MT1F/MT1H/MT2A/MT1E/MT1M/MT1X/MT3/CSRP1
WP_THYROID_STIMULATING_HORMONE_TSH_SIGNALING_PATHWAY	WP_THYROID_STIMULATING_HORMONE_TSH_SIGNALING_PATHWAY	46	0.560708	1.99142	0.000150509	0.0256153	0.0226655	3342	tags=61%, list=26%, signal=45%	PDPK1/PIK3R2/PDE4D/PIK3R1/GNG2/PIK3CA/RPS6KB1/GNB1/JAK2/GNAI3/PLCB1/FOS/GNAQ/ADCY3/JUN/CREB1/CCND3/RAP1GAP/RAP1B/RAP1A/GNA13/SCRIB/PAX8/MAP2K1/TTF2/GNA12/GNAS/GNAO1
REACTOME_PI_METABOLISM	REACTOME_PI_METABOLISM	72	0.477724	1.81713	0.000179696	0.027206	0.0240729	2719	tags=39%, list=21%, signal=31%	PLEKHA1/SACM1L/PIK3R2/PLEKHA5/MTMR6/PIK3CG/PLEKHA2/TNFAIP8L3/PIK3CB/PIK3R1/PLEKHA6/SYNJ1/PTPN13/PIK3CA/INPPL1/SBF2/FIG4/RAB5A/MTMR4/OCRL/SYNJ2/INPP5E/RUFY1/PIP4K2C/PI4KB/PIK3C2B/PIP4K2B/MTMR3
REACTOME_CDC42_GTPASE_CYCLE	REACTOME_CDC42_GTPASE_CYCLE	121	0.411579	1.68971	0.000238692	0.0332556	0.0294259	3044	tags=39%, list=23%, signal=30%	PIK3R2/FAM13B/MCF2/CPNE8/FGD4/ARHGEF6/PIK3R1/ARHGAP26/DAAM1/DOCK11/CHN1/VAV2/FARP1/WASL/CDC42EP3/FNBP1L/FMNL2/KTN1/SNAP23/FGD3/ABR/SYDE1/ARHGAP17/ARHGAP27/GIT1/ARHGDIB/RALBP1/SPATA13/ARHGEF4/ARFGAP3/GNA13/SCRIB/ARHGAP22/DOCK7/ITSN1/IQGAP1/DLC1/DOCK8/IQGAP2/ARHGAP10/ARHGEF5/DOCK6/RAB7A/RASGRF2/CDC42SE2/VAV3/SRGAP1
REACTOME_NEUROTRANSMITTER_RECEPTORS_AND_POSTSYNAPTIC_SIGNAL_TRANSMISSION	REACTOME_NEUROTRANSMITTER_RECEPTORS_AND_POSTSYNAPTIC_SIGNAL_TRANSMISSION	170	0.385093	1.64069	0.000248941	0.0332556	0.0294259	2816	tags=34%, list=22%, signal=27%	PRKAR2B/PDPK1/GABRB1/NPTN/KCNJ10/GRIP1/NEFL/KCNJ4/GRIA3/ERBB4/PRKX/KPNA2/GABRA4/GRIN2B/CAMK2G/GLRB/GNG2/PRKCB/ADCY8/GABRA3/GNG12/KCNJ2/GNB1/EPB41L1/RPS6KA2/AKAP5/CALM1/GNAI3/PLCB1/GABRG2/PRKAR1A/GABRA5/GRIN3A/TUBA4A/ADCY3/KCNJ16/GABRA2/GIT1/GLRA3/CREB1/ADCY9/KRAS/DLG2/GRIA2/ACTN2/PRKAA2/NBEA/PLCB2/GRIN2A/PRKAB2/GABRG3/GABBR2/CASK/PPM1F/NSF/PRKAR1B/RASGRF2/TUBB2A
WP_EGFEGFR_SIGNALING_PATHWAY	WP_EGFEGFR_SIGNALING_PATHWAY	138	0.40434	1.68426	0.000267866	0.0337958	0.0299039	3601	tags=45%, list=28%, signal=33%	ELK1/PDPK1/PIK3R2/PLCE1/NCK2/EGFR/PIK3R1/FOXO1/CBL/SYNJ1/JUND/ASAP1/PRKCB/VAV2/RPS6KB1/CRKL/MEF2C/INPPL1/EPS8/RPS6KA2/JAK2/GAB1/GJA1/ROCK1/FOS/RAB5A/RICTOR/NCK1/RALBP1/JUN/CREB1/ERBB2/KRAS/TNK2/RAP1A/CSK/AURKA/SH3KBP1/PCNA/IQGAP1/SH3GL2/VAV1/MAP2K1/PIK3C2B/MAP3K2/RALB/STAM2/EPS15/USP8/PEBP1/PLSCR1/VAV3/NEDD8/PTPN11/PRKCA/TWIST1/ATF1/ABL1/PAK1/ITCH/PTK2/REPS2
KEGG_REGULATION_OF_ACTIN_CYTOSKELETON	KEGG_REGULATION_OF_ACTIN_CYTOSKELETON	173	0.382388	1.63585	0.000293886	0.0351271	0.0310819	3593	tags=43%, list=28%, signal=31%	DIAPH1/EZR/ACTN1/PIK3R2/ITGB8/PIK3CG/SCIN/PDGFRB/PIK3CB/ARHGEF6/EGFR/PIK3R1/ENAH/NCKAP1/TIAM2/MYH10/FGF2/PDGFC/VAV2/PIK3CA/CRKL/GNG12/APC/CHRM3/ITGA6/ITGB5/WASL/CD14/ROCK1/FGD3/CYFIP2/NCKAP1L/ITGA10/PPP1CC/GIT1/FGF13/ITGA8/ARHGEF4/KRAS/ACTN2/ITGAX/WASF1/GNA13/PPP1R12A/ITGAL/DIAPH2/CSK/PIP4K2C/IQGAP1/FGF12/FGFR4/IQGAP2/VAV1/MAP2K1/FGF22/RAC2/PIP4K2B/LIMK1/VAV3/GNA12/VCL/MSN/TMSB4X/ABI2/SSH3/ARPC5L…
REACTOME_SIGNALING_BY_MET	REACTOME_SIGNALING_BY_MET	67	0.475195	1.79311	0.000353715	0.0401643	0.035539	3646	tags=51%, list=28%, signal=37%	RANBP9/COL11A1/PIK3R1/CBL/COL5A2/PIK3CA/CRKL/COL5A3/PTPN2/GAB1/LAMA3/MUC20/KRAS/RAP1B/RAP1A/LAMB3/LAMC1/SH3KBP1/DOCK7/SH3GL2/SPINT2/GGA3/LAMA2/STAM2/PTPN1/EPS15/USP8/PTPN11/TNS3/COL27A1/UBC/LAMA4/PTK2/COL5A1
KEGG_PHOSPHATIDYLINOSITOL_SIGNALING_SYSTEM	KEGG_PHOSPHATIDYLINOSITOL_SIGNALING_SYSTEM	68	0.465423	1.75497	0.000418564	0.0452647	0.0400521	2676	tags=41%, list=20%, signal=33%	PIK3R2/PIK3CG/ITPKA/PLCE1/IMPA1/PIK3CB/PIK3R1/ITPR1/CDS1/SYNJ1/ITPKB/ITPR2/PRKCB/PIK3CA/INPPL1/CALM1/PLCB1/ITPK1/DGKB/DGKG/OCRL/SYNJ2/INPP5E/PLCB2/PIP4K2C/PI4KB/PIK3C2B/PIP4K2B
REACTOME_RECOGNITION_AND_ASSOCIATION_OF_DNA_GLYCOSYLASE_WITH_SITE_CONTAINING_AN_AFFECTED_PURINE	REACTOME_RECOGNITION_AND_ASSOCIATION_OF_DNA_GLYCOSYLASE_WITH_SITE_CONTAINING_AN_AFFECTED_PURINE	10	-0.770458	-2.08079	0.000570467	0.0470299	0.041614	1109	tags=40%, list=8%, signal=37%	MUTYH/TERF1/POT1/OGG1
WP_OXIDATION_BY_CYTOCHROME_P450	WP_OXIDATION_BY_CYTOCHROME_P450	51	-0.435577	-1.89512	0.000478104	0.0470299	0.041614	3420	tags=51%, list=26%, signal=38%	CYP3A43/CYP26B1/CYP4F11/CYP2E1/CYP4Z1/CYP11B2/CYP19A1/CYP27C1/CYP2R1/CYP20A1/CYP2C9/CYP3A4/CYP7A1/CYP4F2/POR/CYP4F22/CYP4X1/CYP1A1/CYP2A13/CYP26A1/CYB5A/CYB5R2/CYP17A1/CYP2D6/CYP2B6/CYP11A1
REACTOME_RAB_GERANYLGERANYLATION	REACTOME_RAB_GERANYLGERANYLATION	51	0.507362	1.83508	0.000579849	0.0470299	0.041614	3973	tags=63%, list=30%, signal=44%	RAB39B/RAB2B/RAB8B/RAB10/CHM/RAB9A/RAB31/RAB3C/RAB22A/RAB27A/RAB5A/RAB6A/RAB24/RAB30/RAB23/RAB6B/RAB18/RAB7A/RAB43/RAB20/RAB1A/PTP4A2/RAB7B/RAB40C/RAB11A/RAB32/RAB40B/RAB8A/RAB33B/RAB14/RAB9B/RAB2A
WP_COPPER_HOMEOSTASIS	WP_COPPER_HOMEOSTASIS	41	0.527003	1.82575	0.000535026	0.0470299	0.041614	1959	tags=37%, list=15%, signal=31%	MT1G/MT1F/MT1H/APP/FOXO1/MT2A/STEAP2/MT1E/PIK3CA/APC/COX17/XIAP/JUN/MT1X/MT3
REACTOME_FCGAMMA_RECEPTOR_FCGR_DEPENDENT_PHAGOCYTOSIS	REACTOME_FCGAMMA_RECEPTOR_FCGR_DEPENDENT_PHAGOCYTOSIS	60	0.487626	1.80101	0.000503885	0.0470299	0.041614	4170	tags=62%, list=32%, signal=42%	MYO5A/NCKIPSD/PIK3R2/PIK3CB/PIK3R1/ITPR1/MYO10/ITPR2/NCKAP1/YES1/VAV2/PIK3CA/FCGR2A/WASL/CYFIP2/NCKAP1L/NCK1/HSP90AA1/WASF1/PLD3/BTK/VAV1/LIMK1/VAV3/ABI2/ABL1/PAK1/CYFIP1/PRKCE/PTK2/ACTB/CFL1/ACTR2/ARPC3/CRK/AHCYL1/WAS
REACTOME_GABA_RECEPTOR_ACTIVATION	REACTOME_GABA_RECEPTOR_ACTIVATION	54	0.491305	1.79025	0.000562008	0.0470299	0.041614	1926	tags=33%, list=15%, signal=29%	GABRB1/NPTN/KCNJ10/KCNJ4/GABRA4/GNG2/ADCY8/GABRA3/GNG12/KCNJ2/GNB1/GNAI3/GABRG2/GABRA5/ADCY3/KCNJ16/GABRA2/ADCY9
PID_PDGFRB_PATHWAY	PID_PDGFRB_PATHWAY	96	0.42883	1.6985	0.000496876	0.0470299	0.041614	3518	tags=47%, list=27%, signal=35%	ELK1/PIK3R2/YWHAG/PIK3CG/PDGFRB/PIK3CB/NCK2/EIF2AK2/PIK3R1/CBL/JUND/NCKAP1/YES1/SIPA1/VAV2/PIK3CA/PTPN2/EPS8/JAK2/WASL/GAB1/FOS/RAB5A/CYFIP2/NCK1/SLA/JUN/KRAS/RAP1B/RAP1A/CSK/SFN/IQGAP1/MAPK10/MAP2K1/PTPN1/SPHK1/MAP2K4/PTPN11/PIN1/PRKCA/ABL1/PAK1/PRKCE/BLK
REACTOME_RAC1_GTPASE_CYCLE	REACTOME_RAC1_GTPASE_CYCLE	145	0.392533	1.64195	0.000610162	0.047782	0.0422795	3048	tags=38%, list=23%, signal=29%	PIK3R2/FAM13B/NHS/MCF2/ARHGEF6/PIK3R1/ARHGAP26/NCKAP1/TIAM2/SWAP70/DOCK11/CHN1/VAV2/PIK3CA/FARP1/WASL/KTN1/SNAP23/MPP7/CYFIP2/ARHGEF18/ABR/NCKAP1L/ARHGAP17/ARHGAP12/ARHGAP27/GIT1/ARHGDIB/RALBP1/SPATA13/ARHGEF4/NCF2/CYBA/KALRN/WASF1/GNA13/ARHGAP22/DOCK7/IQGAP1/DLC1/DOCK8/ARHGAP25/FERMT2/IQGAP2/ARHGAP10/VAV1/ARHGEF5/DOCK6/RAB7A/LEMD3/RASGRF2/VAV3/ESYT1/SRGAP1/ABI2
REACTOME_NEPHRIN_FAMILY_INTERACTIONS	REACTOME_NEPHRIN_FAMILY_INTERACTIONS	19	0.663191	1.93077	0.00066452	0.0503041	0.0445112	2526	tags=63%, list=19%, signal=51%	ACTN1/PIK3R2/PIK3CB/NCK2/PIK3R1/PIK3CA/WASL/NCK1/ACTN2/MAGI2/IQGAP1/CASK
WP_GLYCOSYLATION_AND_RELATED_CONGENITAL_DEFECTS	WP_GLYCOSYLATION_AND_RELATED_CONGENITAL_DEFECTS	21	-0.582231	-2.01596	0.000767565	0.0512688	0.0453647	2442	tags=52%, list=19%, signal=43%	MOGS/ALG14/ALG8/ALG6/MPI/ALG13/ALG3/ALG12/SRD5A3/PMM2/DPM2
BIOCARTA_FCER1_PATHWAY	BIOCARTA_FCER1_PATHWAY	27	0.594541	1.89232	0.000756463	0.0512688	0.0453647	2984	tags=56%, list=23%, signal=43%	ELK1/PIK3CG/PIK3R1/NFATC4/PRKCB/PIK3CA/CALM1/FOS/PPP3CB/JUN/BTK/VAV1/MAP2K1/FCER1G/MAP2K4
REACTOME_SYNTHESIS_OF_PIPS_AT_THE_PLASMA_MEMBRANE	REACTOME_SYNTHESIS_OF_PIPS_AT_THE_PLASMA_MEMBRANE	46	0.522745	1.85659	0.000723475	0.0512688	0.0453647	2719	tags=48%, list=21%, signal=38%	PLEKHA1/PIK3R2/PLEKHA5/MTMR6/PIK3CG/PLEKHA2/PIK3CB/PIK3R1/PLEKHA6/SYNJ1/PTPN13/PIK3CA/INPPL1/SBF2/RAB5A/OCRL/SYNJ2/RUFY1/PIP4K2C/PIK3C2B/PIP4K2B/MTMR3
WP_MBDNF_AND_PROBDNF_REGULATION_OF_GABA_NEUROTRANSMISSION	WP_MBDNF_AND_PROBDNF_REGULATION_OF_GABA_NEUROTRANSMISSION	34	0.555335	1.84724	0.000729135	0.0512688	0.0453647	1830	tags=44%, list=14%, signal=38%	PIK3R2/GABRB1/PIK3CG/PIK3CB/PIK3R1/GABRA4/PIK3CA/GABRA3/JAK2/GABRG1/GABRG2/ROCK1/GABRA5/GABRA2/CREB1
REACTOME_RAB_GEFS_EXCHANGE_GTP_FOR_GDP_ON_RABS	REACTOME_RAB_GEFS_EXCHANGE_GTP_FOR_GDP_ON_RABS	67	0.460174	1.73644	0.000790545	0.0512951	0.045388	4247	tags=60%, list=33%, signal=40%	RAB3GAP1/RAB39B/TRAPPC3/RAB8B/RAB10/RIN2/CHM/TRAPPC10/RAB9A/RAB31/GAPVD1/SBF2/DENND1A/DENND5B/RAB27A/RAB5A/RAB6A/RAB3GAP2/DENND4B/ULK1/RAB6B/RABGEF1/RIN3/RAB18/GDI1/RAB7A/DENND2D/DENND4C/RAB1A/RAB7B/DENND1B/DENND5A/RAB32/TRAPPC5/RAB8A/RAB14/RAB9B/TRAPPC2/GDI2/MON1B
KEGG_DORSO_VENTRAL_AXIS_FORMATION	KEGG_DORSO_VENTRAL_AXIS_FORMATION	16	0.670444	1.8752	0.000850154	0.0519571	0.0459738	3443	tags=81%, list=26%, signal=60%	SPIRE1/EGFR/NOTCH1/FMN2/NOTCH2/ETV6/KRAS/CPEB1/PIWIL4/MAP2K1/ETS2/ETS1/SPIRE2
REACTOME_REGULATION_OF_CHOLESTEROL_BIOSYNTHESIS_BY_SREBP_SREBF	REACTOME_REGULATION_OF_CHOLESTEROL_BIOSYNTHESIS_BY_SREBP_SREBF	46	0.51978	1.84606	0.000869383	0.0519571	0.0459738	3521	tags=50%, list=27%, signal=37%	SEC23A/SMARCD3/RXRA/FDFT1/TBL1X/NCOA1/ACACB/KPNB1/NCOA2/SEC24A/GPAM/SEC24C/INSIG1/INSIG2/CREBBP/NCOA6/GGPS1/SEC24D/RAN/ELOVL6/ACACA/SQLE/SREBF1
KEGG_LEISHMANIA_INFECTION	KEGG_LEISHMANIA_INFECTION	42	0.5165	1.80021	0.000830662	0.0519571	0.0459738	2000	tags=45%, list=15%, signal=38%	ELK1/IFNGR2/TGFB2/HLA-DRA/FCGR2C/HLA-DMA/HLA-DMB/HLA-DPA1/PRKCB/TLR2/FCGR2A/JAK2/TLR4/HLA-DQB1/FOS/HLA-DOA/JUN/NCF2/CYBA
REACTOME_CONSTITUTIVE_SIGNALING_BY_EGFRVIII	REACTOME_CONSTITUTIVE_SIGNALING_BY_EGFRVIII	13	0.715989	1.88164	0.00101788	0.0550382	0.0487001	1958	tags=54%, list=15%, signal=46%	EGFR/PIK3R1/CBL/PIK3CA/GAB1/HSP90AA1/KRAS
WP_PHOSPHOINOSITIDES_METABOLISM	WP_PHOSPHOINOSITIDES_METABOLISM	39	0.52632	1.80576	0.00100836	0.0550382	0.0487001	2845	tags=44%, list=22%, signal=34%	SACM1L/PLCH1/MTMR6/PIK3CG/PLCE1/PIK3CB/PIK3CA/SBF2/PLCB1/MTMR4/OCRL/PLCB2/PIP4K2C/PIK3C2B/PIP4K2B/MTMR3/PLCD4
REACTOME_INOSITOL_PHOSPHATE_METABOLISM	REACTOME_INOSITOL_PHOSPHATE_METABOLISM	42	0.513548	1.78992	0.000953721	0.0550382	0.0487001	3155	tags=50%, list=24%, signal=38%	NUDT11/NUDT3/NUDT10/PLCH1/ITPKA/PLCE1/IMPA1/SYNJ1/ITPKB/INPPL1/CALM1/PLCB1/ITPK1/NUDT4/OCRL/MINPP1/PLCB2/IP6K1/PLCD4/ISYNA1/INPP4B
WP_VEGFAVEGFR2_SIGNALING_PATHWAY	WP_VEGFAVEGFR2_SIGNALING_PATHWAY	344	0.31748	1.43162	0.00101618	0.0550382	0.0487001	3629	tags=37%, list=28%, signal=27%	ELK1/EZR/PDPK1/PIK3R2/SPIRE1/HDAC4/BCL2/PIK3R1/ARMCX1/FOXO1/CBL/PPM1G/SYNJ1/MKNK1/GPX1/TFAM/PRDX6/PRKCB/ACACB/SLC8A1/VAV2/BMP2/PIK3CA/RPS6KB1/MEF2C/PTMA/LDB2/ITGB5/CACNA2D1/NEXN/SDCBP/RCAN2/GAB1/RHOJ/GJA1/PRKG1/ROCK1/RAB5A/HSPB1/RICTOR/CLIC1/EGR3/NCK1/DKK1/STAT6/RPLP2/JUN/EIF4G2/ABCF2/CREB1/LUC7L/DNAJB4/RCAN1/NUMB/OCRL/NCF2/HSP90AA1/MAP3K5/FAS/SRPK1/RAP1B/PRKAA2/KATNAL2/WASF1/TMSB10/PGF/RAP1A/NAP…
WP_PDGFRBETA_PATHWAY	WP_PDGFRBETA_PATHWAY	23	0.593367	1.83741	0.0011558	0.0563437	0.0498552	1705	tags=43%, list=13%, signal=38%	ELK1/PDGFRB/EIF2AK2/PIK3R1/PRKCB/PIK3CA/JAK2/FOS/STAT6/JUN
REACTOME_G_PROTEIN_MEDIATED_EVENTS	REACTOME_G_PROTEIN_MEDIATED_EVENTS	46	0.512919	1.82169	0.0011612	0.0563437	0.0498552	3167	tags=48%, list=24%, signal=36%	PRKAR2B/ITPR1/ITPR2/PRKX/KPNA2/CAMK2G/ADCY8/CALM1/GNAI3/PLCB1/PRKAR1A/GNAQ/ADCY3/PDE1A/CREB1/ADCY9/NBEA/PLCB2/PRKAR1B/PRKCA/GNAL/PDE1C
REACTOME_RHOF_GTPASE_CYCLE	REACTOME_RHOF_GTPASE_CYCLE	37	0.519324	1.76809	0.00111335	0.0563437	0.0498552	3080	tags=43%, list=24%, signal=33%	DIAPH1/ACTN1/PIK3R2/FAM169A/PIK3R1/SLC4A7/BASP1/FARP1/SNAP23/SYDE1/ARHGAP12/DIAPH2/RAB7A/TOR1AIP1/ESYT1/ADD3
REACTOME_DISEASES_OF_GLYCOSYLATION	REACTOME_DISEASES_OF_GLYCOSYLATION	113	-0.318488	-1.5936	0.00116607	0.0563437	0.0498552	1259	tags=21%, list=10%, signal=19%	NEU1/ALG13/CFP/ADAMTS18/ADAMTSL1/GPC2/ALG3/ALG12/RFT1/MUC6/AGRN/MUC5B/GALE/B4GALT7/ADAMTS14/SRD5A3/HSPG2/ADAMTS4/GALNT12/SDC3/PMM2/DPM2/DHDDS/GPC6
REACTOME_NEUTROPHIL_DEGRANULATION	REACTOME_NEUTROPHIL_DEGRANULATION	365	0.321018	1.45255	0.00107538	0.0563437	0.0498552	3056	tags=32%, list=23%, signal=25%	DIAPH1/RNASET2/CD44/DEGS1/SIRPA/RAB10/PSAP/YPEL5/CTSS/TMEM30A/SERPINA3/BRI3/GLIPR1/CHI3L1/OLR1/SVIP/SCAMP1/MLEC/GNS/PRDX6/EEF2/TLR2/RAB31/KPNB1/TYROBP/LAMP2/STK11IP/FCGR2A/PDXK/CAB39/PRCP/SDCBP/IDH1/GLA/HPSE/QPCT/LGALS3/CD14/CTSH/ROCK1/SNAP23/TNFAIP6/RAB27A/SNAP25/HEBP2/RAB6A/PTPRC/CD63/DGAT1/ATP6V0C/NCKAP1L/METTL7A/CLEC5A/GSDMD/GGH/CD300A/RAB24/MOSPD2/HEXB/CMTM6/TRPM2/GMFG/LAMP1/DYNLT1/CKAP4/CD5…
WP_CILIOPATHIES	WP_CILIOPATHIES	123	0.393561	1.61413	0.0012249	0.0579529	0.0512791	4381	tags=50%, list=34%, signal=34%	ARL2BP/TAPT1/LZTFL1/USP9X/BBS7/DNAL1/IQCB1/MKKS/IFT57/CENPF/RAB28/TOPORS/RP2/FAM161A/WDR19/ARL6/RSPH3/TTBK2/GAS8/RSPH1/DDX59/OCRL/CEP290/KIF7/AHI1/NME7/GALNT11/RAB23/CSPP1/INPP5E/IFT172/CCNO/ALMS1/TTC8/CCDC65/TMEM216/CEP120/BBS10/TUB/LCA5/TMEM67/PKD1L1/SPAG1/ZNF423/TTLL5/TCTN1/EVC/DNAH6/PKHD1/BBS4/OFD1/DYNC2LI1/NEK1/BBS5/DCDC2/NPHP3/FLCN/TRAF3IP1/DNAJB13/POMGNT1/MAK/NPHP4
REACTOME_AKT_PHOSPHORYLATES_TARGETS_IN_THE_CYTOSOL	REACTOME_AKT_PHOSPHORYLATES_TARGETS_IN_THE_CYTOSOL	13	-0.678508	-1.96661	0.00129327	0.059939	0.0530365	1195	tags=46%, list=9%, signal=42%	GSK3A/AKT1/AKT1S1/AKT2/BAD/TSC2
REACTOME_SIGNALING_BY_ERBB2_ECD_MUTANTS	REACTOME_SIGNALING_BY_ERBB2_ECD_MUTANTS	13	0.707503	1.85934	0.00138801	0.0630436	0.0557835	1958	tags=54%, list=15%, signal=46%	EGFR/PIK3R1/PIK3CA/GAB1/HSP90AA1/ERBB2/KRAS
WP_BRAINDERIVED_NEUROTROPHIC_FACTOR_BDNF_SIGNALING_PATHWAY	WP_BRAINDERIVED_NEUROTROPHIC_FACTOR_BDNF_SIGNALING_PATHWAY	115	0.394449	1.60735	0.00148052	0.0659268	0.0583347	2122	tags=32%, list=16%, signal=27%	ELK1/CDH2/PDPK1/PIK3R2/RANBP9/SIRPA/GRIP1/NCK2/PIK3R1/GRIA3/FRS3/NFATC4/GRIN2B/ACACB/EEF2/DPYSL2/VAV2/BMP2/RPS6KB1/MEF2C/APC/JAK2/SHC3/CDK5R1/FOS/IRS1/NCK1/JUN/CDKL5/CREB1/NCF2/SORT1/NTRK3/GRIA2/PRKAA2/CHUK/RAP1A
KEGG_ALDOSTERONE_REGULATED_SODIUM_REABSORPTION	KEGG_ALDOSTERONE_REGULATED_SODIUM_REABSORPTION	36	0.527908	1.78615	0.00153141	0.0668812	0.0591793	1406	tags=33%, list=11%, signal=30%	PDPK1/PIK3R2/ATP1B1/ATP1B3/PIK3CG/PIK3CB/PIK3R1/HSD11B2/PRKCB/PIK3CA/ATP1A2/IRS1
WP_MICROGLIA_PATHOGEN_PHAGOCYTOSIS_PATHWAY	WP_MICROGLIA_PATHOGEN_PHAGOCYTOSIS_PATHWAY	30	0.558522	1.81801	0.00161524	0.0692116	0.0612412	2945	tags=53%, list=23%, signal=41%	PIK3R2/PIK3CG/PIK3CB/TREM2/PIK3R1/VAV2/PIK3CA/TYROBP/NCKAP1L/NCF2/CYBA/VAV1/RAC2/FCER1G/C1QC/VAV3
PID_ERBB1_RECEPTOR_PROXIMAL_PATHWAY	PID_ERBB1_RECEPTOR_PROXIMAL_PATHWAY	26	0.568295	1.80046	0.00178533	0.0750828	0.0664364	1958	tags=42%, list=15%, signal=36%	PIK3R2/PIK3CB/NCK2/EGFR/PIK3R1/PIK3CA/WASL/GAB1/GNAI3/NCK1/KRAS
WP_REGULATION_OF_ACTIN_CYTOSKELETON	WP_REGULATION_OF_ACTIN_CYTOSKELETON	124	0.391988	1.612	0.00194243	0.0802048	0.0709685	3872	tags=45%, list=30%, signal=32%	DIAPH1/EZR/ACTN1/PIK3R2/PIK3CG/PDGFRB/PIK3CB/ARHGEF6/EGFR/PIK3R1/ENAH/NCKAP1/MYH10/FGF2/PIK3CA/GNG12/APC/CHRM3/CD14/ROCK1/CYFIP2/GIT1/FGF13/ARHGEF4/KRAS/WASF1/GNA13/PPP1R12A/CSK/PIP4K2C/IQGAP1/FGF12/FGFR4/VAV1/MAP2K1/PIK3C2B/FGF22/RAC2/PIP4K2B/LIMK1/GNA12/VCL/MSN/TMSB4X/ABI2/SSH3/SLC9A1/FGFR3/PAK1/PAK6/RDX/PTK2/ACTB/ROCK2/MAPK6/CFL1
KEGG_FOCAL_ADHESION	KEGG_FOCAL_ADHESION	155	0.358623	1.51071	0.00207638	0.0842046	0.0745076	2655	tags=32%, list=20%, signal=26%	ELK1/DIAPH1/ACTN1/PDPK1/PIK3R2/ITGB8/PIK3CG/COL11A1/PDGFRB/PIK3CB/BCL2/EGFR/PIK3R1/PRKCB/COL5A2/PDGFC/VAV2/PIK3CA/CRKL/COL5A3/ITGA6/ITGB5/PARVG/PARVA/SHC3/THBS2/LAMA3/ROCK1/THBS3/XIAP/ITGA10/PPP1CC/JUN/ITGA8/CCND3/ERBB2/ACTN2/RAP1B/PGF/RAP1A/PPP1R12A/TNC/LAMB3/LAMC1/MAPK10/VAV1/BIRC2/MAP2K1/LAMA2/RAC2
WP_CANCER_IMMUNOTHERAPY_BY_CTLA4_BLOCKADE	WP_CANCER_IMMUNOTHERAPY_BY_CTLA4_BLOCKADE	11	0.71543	1.81853	0.0023966	0.0910697	0.0805822	851	tags=36%, list=7%, signal=34%	PIK3R2/PIK3CB/PIK3R1/PIK3CA
PID_TCPTP_PATHWAY	PID_TCPTP_PATHWAY	34	0.529993	1.76295	0.00233199	0.0910697	0.0805822	1113	tags=32%, list=9%, signal=30%	PIK3R2/PDGFRB/PIK3CB/EIF2AK2/EGFR/PIK3R1/KPNA2/KPNB1/PIK3CA/PTPN2/GAB1
WP_B_CELL_RECEPTOR_SIGNALING_PATHWAY	WP_B_CELL_RECEPTOR_SIGNALING_PATHWAY	77	0.430119	1.65648	0.00229484	0.0910697	0.0805822	2828	tags=39%, list=22%, signal=31%	ELK1/PDPK1/PIK3R2/PIK3AP1/PIK3CG/E2F3/PIK3R1/FOXO1/CBL/HCLS1/PRKCB/VAV2/CRKL/MEF2C/GAB1/GTF2I/PTPRC/NCK1/JUN/CREB1/CHUK/BTK/BCL6/VAV1/MAP2K1/RAC2/REL/BLNK/SH3BP2/RASGRP3
REACTOME_ACTIVATION_OF_NMDA_RECEPTORS_AND_POSTSYNAPTIC_EVENTS	REACTOME_ACTIVATION_OF_NMDA_RECEPTORS_AND_POSTSYNAPTIC_EVENTS	73	0.43047	1.64538	0.00244617	0.0910697	0.0805822	2816	tags=41%, list=22%, signal=32%	PRKAR2B/PDPK1/NEFL/GRIA3/ERBB4/PRKX/KPNA2/GRIN2B/CAMK2G/ADCY8/RPS6KA2/CALM1/PRKAR1A/GRIN3A/TUBA4A/GIT1/CREB1/KRAS/DLG2/GRIA2/ACTN2/PRKAA2/NBEA/GRIN2A/PRKAB2/CASK/PPM1F/PRKAR1B/RASGRF2/TUBB2A
REACTOME_OLFACTORY_SIGNALING_PATHWAY	REACTOME_OLFACTORY_SIGNALING_PATHWAY	83	-0.340448	-1.61396	0.00243679	0.0910697	0.0805822	3709	tags=46%, list=28%, signal=33%	OR3A1/OR2H1/OR13C4/OR1Q1/OR2C1/OR10A3/OR4D2/OR10C1/OR51I1/OR51B4/OR1D5/OR1A1/OR8D2/OR5P3/OR8D1/OR4D1/OR1E1/OR6A2/OR1J2/OR2F1/OR6B1/OR2J3/OR1F1/OR10H2/OR2W1/OR11A1/GNG13/OR2C3/CNGB1/OR10J1/RTP1/OR5L2/OR1C1/OR2J2/OR8B2/OR1G1/EBF1/OR52D1
REACTOME_SIGNALING_BY_NUCLEAR_RECEPTORS	REACTOME_SIGNALING_BY_NUCLEAR_RECEPTORS	192	0.342599	1.47678	0.00251677	0.0921867	0.0815706	2654	tags=29%, list=20%, signal=23%	ELK1/PDPK1/PIK3R2/UHMK1/YY1/RARB/BCL2/EGFR/EBAG9/PIK3R1/APOC1/ERBB4/RXRA/JUND/TBL1X/AKR1C3/NCOA1/ZNF217/KPNA2/RAD21/STAG1/GNG2/PDHA2/PIK3CA/GNG12/GNB1/NCOA2/MYLIP/PDK3/CALM1/GNAI3/FOS/HSPB1/S1PR3/JUN/PDK4/ABCA1/CRABP1/CREB1/HSP90AA1/KRAS/EEPD1/GPAM/CCNT1/FABP6/PDHX/XPO1/ALDH1A3/CREBBP/POLR2B/PDHA1/RDH5/DHRS9/GREB1/PTGES3
KEGG_NON_SMALL_CELL_LUNG_CANCER	KEGG_NON_SMALL_CELL_LUNG_CANCER	40	0.508824	1.74799	0.00262752	0.0947158	0.0838084	1029	tags=32%, list=8%, signal=30%	PDPK1/PIK3R2/PIK3CG/RARB/E2F3/PIK3CB/EGFR/PIK3R1/RXRA/PRKCB/PIK3CA/STK4/CDK6
REACTOME_SYNTHESIS_OF_IP3_AND_IP4_IN_THE_CYTOSOL	REACTOME_SYNTHESIS_OF_IP3_AND_IP4_IN_THE_CYTOSOL	22	0.594827	1.81509	0.00268721	0.0953538	0.084373	2221	tags=50%, list=17%, signal=42%	PLCH1/ITPKA/PLCE1/SYNJ1/ITPKB/INPPL1/CALM1/PLCB1/ITPK1/OCRL/PLCB2
WP_CLOCKCONTROLLED_AUTOPHAGY_IN_BONE_METABOLISM	WP_CLOCKCONTROLLED_AUTOPHAGY_IN_BONE_METABOLISM	62	0.448276	1.66806	0.00285432	0.0997255	0.0882412	2044	tags=32%, list=16%, signal=27%	NPAS2/SEMA3A/ATG5/BMPR2/BCL2/RORB/NOTCH1/BMP2/LAMP2/WNT5A/JAK2/CLOCK/ARNTL/MEPE/RB1CC1/FYCO1/CRY1/DKK1/ULK1/PRKAA2
REACTOME_MITOTIC_TELOPHASE_CYTOKINESIS	REACTOME_MITOTIC_TELOPHASE_CYTOKINESIS	10	0.732633	1.7983	0.00300841	0.103517	0.0915957	1185	tags=50%, list=9%, signal=45%	NIPBL/RAD21/STAG1/PDS5B/PDS5A
WP_PHYSICOCHEMICAL_FEATURES_AND_TOXICITYASSOCIATED_PATHWAYS	WP_PHYSICOCHEMICAL_FEATURES_AND_TOXICITYASSOCIATED_PATHWAYS	53	0.460804	1.67813	0.00310634	0.105291	0.0931659	1987	tags=32%, list=15%, signal=27%	ELK1/NEFH/PIK3CG/NEFL/EGFR/FZD3/CBL/ERBB4/DAAM1/GPX1/APC/NEFM/FZD9/NCK1/JUN/ERBB2/FZD4
REACTOME_EXTRA_NUCLEAR_ESTROGEN_SIGNALING	REACTOME_EXTRA_NUCLEAR_ESTROGEN_SIGNALING	64	0.442862	1.65272	0.00317647	0.106085	0.0938681	1958	tags=30%, list=15%, signal=25%	ELK1/PDPK1/PIK3R2/UHMK1/BCL2/EGFR/PIK3R1/GNG2/PIK3CA/GNG12/GNB1/CALM1/GNAI3/FOS/HSPB1/S1PR3/CREB1/HSP90AA1/KRAS
REACTOME_METABOLISM_OF_AMINE_DERIVED_HORMONES	REACTOME_METABOLISM_OF_AMINE_DERIVED_HORMONES	13	-0.64959	-1.88279	0.00331989	0.109268	0.0966844	2899	tags=62%, list=22%, signal=48%	DUOX2/ASMT/DDC/DIO1/TH/CGA/TPH2/DUOX1
REACTOME_SIGNALING_BY_ALK_IN_CANCER	REACTOME_SIGNALING_BY_ALK_IN_CANCER	44	0.492119	1.73466	0.00345826	0.112196	0.0992754	3028	tags=43%, list=23%, signal=33%	BCL11A/ZC3HC1/PIK3R1/FRS3/PIK3CA/SEC31A/PRKAR1A/LMO7/IRS1/KIF5B/GCC2/CUL1/EIF2AK3/ATIC/CLTC/BCL2A1/RANBP2/VCL/MSN
REACTOME_REGULATION_OF_SIGNALING_BY_CBL	REACTOME_REGULATION_OF_SIGNALING_BY_CBL	19	0.620535	1.80659	0.00387704	0.11667	0.103235	877	tags=37%, list=7%, signal=34%	PIK3R2/PIK3CB/PIK3R1/CBL/YES1/PIK3CA/CRKL
REACTOME_CREB1_PHOSPHORYLATION_THROUGH_NMDA_RECEPTOR_MEDIATED_ACTIVATION_OF_RAS_SIGNALING	REACTOME_CREB1_PHOSPHORYLATION_THROUGH_NMDA_RECEPTOR_MEDIATED_ACTIVATION_OF_RAS_SIGNALING	21	0.597966	1.79385	0.00394506	0.11667	0.103235	2008	tags=48%, list=15%, signal=40%	PDPK1/NEFL/GRIN2B/CAMK2G/RPS6KA2/CALM1/CREB1/KRAS/DLG2/ACTN2
REACTOME_PKA_MEDIATED_PHOSPHORYLATION_OF_CREB	REACTOME_PKA_MEDIATED_PHOSPHORYLATION_OF_CREB	18	0.62255	1.78742	0.00399133	0.11667	0.103235	2760	tags=56%, list=21%, signal=44%	PRKAR2B/PRKX/ADCY8/CALM1/PRKAR1A/ADCY3/CREB1/ADCY9/NBEA/PRKAR1B
BIOCARTA_VIP_PATHWAY	BIOCARTA_VIP_PATHWAY	18	0.622006	1.78586	0.00399133	0.11667	0.103235	3360	tags=56%, list=26%, signal=41%	PRKAR2B/CALM1/PRKAR1A/GNAQ/EGR3/PPP3CB/CHUK/PRKAR1B/VIPR2/PPP3CC
REACTOME_SIGNALING_BY_ERYTHROPOIETIN	REACTOME_SIGNALING_BY_ERYTHROPOIETIN	20	0.593061	1.75191	0.00368171	0.11667	0.103235	2522	tags=50%, list=19%, signal=40%	PIK3CG/PIK3CB/PIK3R1/PIK3CA/CRKL/JAK2/GAB1/KRAS/EPOR/VAV1
REACTOME_HEME_SIGNALING	REACTOME_HEME_SIGNALING	38	0.502533	1.71842	0.00400717	0.11667	0.103235	2576	tags=50%, list=20%, signal=40%	NPAS2/SMARCD3/PPARGC1A/RXRA/TBL1X/NCOA1/MEF2C/NCOA2/CLOCK/TLR4/ARNTL/RAI1/USP46/CREB1/SIRT1/LY96/XPO1/CREBBP/NCOA6
WP_SPLICING_FACTOR_NOVA_REGULATED_SYNAPTIC_PROTEINS	WP_SPLICING_FACTOR_NOVA_REGULATED_SYNAPTIC_PROTEINS	39	0.493513	1.6932	0.00377349	0.11667	0.103235	2927	tags=46%, list=22%, signal=36%	CDH2/CLASP1/KCNMA1/ATP2B1/GRIN2B/CAMK2G/EPB41L1/EPB41L2/GABRG2/EFNA5/CHL1/STX2/RAP1GAP/CADM1/GABBR2/CASK/EPB41L3/NCDN
WP_G_PROTEIN_SIGNALING_PATHWAYS	WP_G_PROTEIN_SIGNALING_PATHWAYS	81	0.407914	1.57085	0.00372638	0.11667	0.103235	3885	tags=47%, list=30%, signal=33%	PRKAR2B/AKAP13/PDE4D/ITPR1/PRKCB/ADCY8/GNG12/PDE8B/GNB1/AKAP5/CALM1/GNAI3/PRKAR1A/AKAP10/GNAQ/ADCY3/PDE1A/AKAP7/ADCY9/KRAS/GNA13/PDE4A/PRKAR1B/GNA12/PRKCA/GNAL/PDE1C/GNAS/AKAP11/SLC9A1/GNAO1/PPP3CC/PRKCE/GNG7/PDE1B/PDE7B/GNB5/GNAZ
REACTOME_BMAL1_CLOCK_NPAS2_ACTIVATES_CIRCADIAN_GENE_EXPRESSION	REACTOME_BMAL1_CLOCK_NPAS2_ACTIVATES_CIRCADIAN_GENE_EXPRESSION	19	0.615203	1.79106	0.00409394	0.117157	0.103665	1101	tags=47%, list=8%, signal=43%	NPAS2/SMARCD3/RXRA/TBL1X/NCOA1/KLF15/NCOA2/CLOCK/ARNTL
WP_BARDETBIEDL_SYNDROME	WP_BARDETBIEDL_SYNDROME	64	0.437211	1.63163	0.00416469	0.117157	0.103665	4369	tags=55%, list=33%, signal=37%	EFHC2/LZTFL1/USP9X/BBS7/IQCB1/MKKS/IFT57/ARNTL/RP2/IFT74/WDR19/ARL6/OCRL/CEP290/KIF7/RAB23/INPP5E/IFT172/TTC8/TMEM216/BBS10/LCA5/TMEM67/PKD1L1/EVC/PKHD1/BBS4/DYNC2LI1/NEK1/BBS5/DCDC2/NPHP3/FLCN/TRAF3IP1/MAK
REACTOME_ESR_MEDIATED_SIGNALING	REACTOME_ESR_MEDIATED_SIGNALING	130	0.366257	1.51359	0.00417865	0.117157	0.103665	1980	tags=25%, list=15%, signal=21%	ELK1/PDPK1/PIK3R2/UHMK1/YY1/BCL2/EGFR/EBAG9/PIK3R1/ERBB4/JUND/NCOA1/ZNF217/KPNA2/RAD21/STAG1/GNG2/PIK3CA/GNG12/GNB1/NCOA2/CALM1/GNAI3/FOS/HSPB1/S1PR3/JUN/CREB1/HSP90AA1/KRAS/GPAM/CCNT1
WP_ERBB_SIGNALING_PATHWAY	WP_ERBB_SIGNALING_PATHWAY	71	0.415059	1.57398	0.00435843	0.120707	0.106807	1958	tags=31%, list=15%, signal=26%	ELK1/PDPK1/PIK3R2/PIK3CB/NCK2/EGFR/PIK3R1/FOXO1/CBL/ERBB4/CAMK2G/PRKCB/PIK3CA/RPS6KB1/CRKL/SHC3/GAB1/NCK1/JUN/NRG2/ERBB2/KRAS
WP_OVARIAN_INFERTILITY	WP_OVARIAN_INFERTILITY	22	-0.515054	-1.78956	0.00460665	0.122912	0.108757	3079	tags=45%, list=24%, signal=35%	CYP19A1/ATM/CDK4/DAZL/ESR2/MLH1/SMPD1/ZP2/NCOR1/INHA
REACTOME_ROLE_OF_LAT2_NTAL_LAB_ON_CALCIUM_MOBILIZATION	REACTOME_ROLE_OF_LAT2_NTAL_LAB_ON_CALCIUM_MOBILIZATION	11	0.694168	1.76448	0.00481688	0.122912	0.108757	851	tags=45%, list=7%, signal=43%	PDPK1/PIK3R2/PIK3CB/PIK3R1/PIK3CA
REACTOME_EPHRIN_SIGNALING	REACTOME_EPHRIN_SIGNALING	14	0.647925	1.73941	0.00470062	0.122912	0.108757	1667	tags=36%, list=13%, signal=31%	NCK2/EFNB3/EPHB6/SDCBP/GIT1
REACTOME_PARASITE_INFECTION	REACTOME_PARASITE_INFECTION	40	0.49564	1.7027	0.00472948	0.122912	0.108757	4170	tags=57%, list=32%, signal=39%	MYO5A/NCKIPSD/MYO10/NCKAP1/YES1/VAV2/WASL/CYFIP2/NCKAP1L/NCK1/WASF1/BTK/VAV1/VAV3/ABI2/ABL1/CYFIP1/PTK2/ACTB/ACTR2/ARPC3/CRK/WAS
WP_ENDOCHONDRAL_OSSIFICATION	WP_ENDOCHONDRAL_OSSIFICATION	49	0.468474	1.68729	0.00464764	0.122912	0.108757	1981	tags=33%, list=15%, signal=28%	SLC38A2/HDAC4/TGFB2/SCIN/SOX5/BMPR1A/FGF2/MEF2C/CAB39/GHR/KIF3A/CALM1/SOX6/SOX9/IHH/BMP7
WP_ENDOCHONDRAL_OSSIFICATION_WITH_SKELETAL_DYSPLASIAS	WP_ENDOCHONDRAL_OSSIFICATION_WITH_SKELETAL_DYSPLASIAS	49	0.468474	1.68729	0.00464764	0.122912	0.108757	1981	tags=33%, list=15%, signal=28%	SLC38A2/HDAC4/TGFB2/SCIN/SOX5/BMPR1A/FGF2/MEF2C/CAB39/GHR/KIF3A/CALM1/SOX6/SOX9/IHH/BMP7
REACTOME_DAG_AND_IP3_SIGNALING	REACTOME_DAG_AND_IP3_SIGNALING	35	0.499152	1.67504	0.00477625	0.122912	0.108757	3625	tags=54%, list=28%, signal=39%	PRKAR2B/ITPR1/ITPR2/PRKX/KPNA2/CAMK2G/ADCY8/CALM1/PRKAR1A/ADCY3/PDE1A/CREB1/ADCY9/NBEA/PRKAR1B/PRKCA/PDE1C/PRKCE/PDE1B
WP_TAMOXIFEN_METABOLISM	WP_TAMOXIFEN_METABOLISM	13	-0.63216	-1.83227	0.00506988	0.126524	0.111954	4235	tags=69%, list=32%, signal=47%	CYP2C19/UGT2B15/CYP2E1/CYP2C9/CYP3A4/CYP1A1/FMO1/SULT2A1/CYP2D6
KEGG_LINOLEIC_ACID_METABOLISM	KEGG_LINOLEIC_ACID_METABOLISM	21	-0.520924	-1.80368	0.00504959	0.126524	0.111954	4235	tags=62%, list=32%, signal=42%	CYP2C19/PLA2G2F/PLA2G3/CYP3A43/CYP2E1/PLA2G1B/CYP2C9/CYP3A4/ALOX15/PLA2G12B/PLA2G2D/AKR1B10/PLA2G6
PID_HEDGEHOG_GLI_PATHWAY	PID_HEDGEHOG_GLI_PATHWAY	36	0.491534	1.66308	0.0051804	0.127877	0.113151	2542	tags=44%, list=19%, signal=36%	STK36/CSNK1G3/HDAC2/GNG2/GNB1/KIF3A/LGALS3/GNAI3/CSNK1G1/RBBP4/RAB23/IFT172/XPO1/CREBBP/SIN3B/MAP2K1
REACTOME_DAP12_SIGNALING	REACTOME_DAP12_SIGNALING	20	0.582612	1.72104	0.00526346	0.12853	0.113729	861	tags=35%, list=7%, signal=33%	PIK3R2/PIK3CB/TREM2/PIK3R1/VAV2/PIK3CA/TYROBP
BIOCARTA_EIF4_PATHWAY	BIOCARTA_EIF4_PATHWAY	19	0.60753	1.76872	0.00544953	0.131438	0.116302	1733	tags=53%, list=13%, signal=46%	PDPK1/EIF4A2/PIK3R1/MKNK1/PRKCB/PIK3CA/RPS6KB1/GHR/IRS1/EIF4G2
BIOCARTA_AMAN_PATHWAY	BIOCARTA_AMAN_PATHWAY	14	0.640214	1.71871	0.00549829	0.131438	0.116302	2170	tags=43%, list=17%, signal=36%	MAN1C1/B3GALT2/MAN1A1/MAN1A2/ST8SIA4/FUT9
REACTOME_RAC3_GTPASE_CYCLE	REACTOME_RAC3_GTPASE_CYCLE	79	0.402013	1.55014	0.00563774	0.133368	0.118009	2627	tags=33%, list=20%, signal=26%	PIK3R2/NHS/PGRMC2/MCF2/PIK3R1/ARHGAP26/NCKAP1/SWAP70/VAV2/SLITRK5/SNAP23/MPP7/ABR/NCKAP1L/SYDE1/ARHGAP17/GIT1/ARHGDIB/OCRL/NCF2/CYBA/WASF1/SLITRK3/FERMT2/RAB7A/LEMD3
PID_HES_HEY_PATHWAY	PID_HES_HEY_PATHWAY	39	0.47931	1.64447	0.00597702	0.137497	0.121663	2433	tags=44%, list=19%, signal=36%	YY1/ASCL1/NCOA1/HES6/RBBP8/HEY1/NOTCH1/JAK2/GHR/CTBP1/RBPJ/RCAN1/TLE1/HEY2/HES1/HIF1A/CREBBP
WP_HEAD_AND_NECK_SQUAMOUS_CELL_CARCINOMA	WP_HEAD_AND_NECK_SQUAMOUS_CELL_CARCINOMA	53	0.443978	1.61685	0.00595298	0.137497	0.121663	2658	tags=43%, list=20%, signal=35%	SESN1/PDPK1/PIK3R2/PIK3CG/PIK3CB/EGFR/PIK3R1/CSMD3/NOTCH1/PIK3CA/CDK6/GAB1/CASP8/NOTCH2/RICTOR/NUMB/ERBB2/FAT1/KRAS/PRKAA2/MLST8/BIRC2/REL
REACTOME_REGULATION_OF_INSULIN_SECRETION	REACTOME_REGULATION_OF_INSULIN_SECRETION	68	0.420417	1.58526	0.00599394	0.137497	0.121663	3173	tags=40%, list=24%, signal=30%	PRKAR2B/KCNB1/ITPR1/CACNA1E/ITPR2/GNG2/ADCY8/CACNB2/GNG12/CHRM3/GNB1/AKAP5/PLCB1/ACSL3/PRKAR1A/SNAP25/GNAQ/KCNC2/CACNA2D2/RAP1A/PLCB2/IQGAP1/RAPGEF3/PRKAR1B/ACSL4/PRKCA/GNAS
BIOCARTA_BCELLSURVIVAL_PATHWAY	BIOCARTA_BCELLSURVIVAL_PATHWAY	12	0.670234	1.73982	0.00622245	0.138541	0.122587	1527	tags=58%, list=12%, signal=52%	CASP7/PIK3CG/PIK3R1/JUND/PIK3CA/FOS/XIAP
WP_PI3KAKTMTOR_SIGNALING_PATHWAY_AND_THERAPEUTIC_OPPORTUNITIES	WP_PI3KAKTMTOR_SIGNALING_PATHWAY_AND_THERAPEUTIC_OPPORTUNITIES	24	0.544897	1.69864	0.0062119	0.138541	0.122587	2148	tags=46%, list=16%, signal=38%	PIK3R2/PIK3CG/PIK3CB/PIK3R1/FOXO1/PIK3CA/RB1CC1/RICTOR/ULK1/KRAS/TFEB
REACTOME_GLUCAGON_LIKE_PEPTIDE_1_GLP1_REGULATES_INSULIN_SECRETION	REACTOME_GLUCAGON_LIKE_PEPTIDE_1_GLP1_REGULATES_INSULIN_SECRETION	37	0.481509	1.63935	0.00611046	0.138541	0.122587	2760	tags=41%, list=21%, signal=32%	PRKAR2B/KCNB1/ITPR1/ITPR2/GNG2/ADCY8/GNG12/GNB1/AKAP5/PRKAR1A/KCNC2/RAP1A/IQGAP1/RAPGEF3/PRKAR1B
REACTOME_SIGNALING_BY_PDGFRA_TRANSMEMBRANE_JUXTAMEMBRANE_AND_KINASE_DOMAIN_MUTANTS	REACTOME_SIGNALING_BY_PDGFRA_TRANSMEMBRANE_JUXTAMEMBRANE_AND_KINASE_DOMAIN_MUTANTS	10	0.709056	1.74042	0.00651614	0.140935	0.124705	1958	tags=50%, list=15%, signal=43%	PIK3R2/PIK3CB/PIK3R1/PIK3CA/KRAS
BIOCARTA_PPARA_PATHWAY	BIOCARTA_PPARA_PATHWAY	41	0.467045	1.61803	0.00643585	0.140935	0.124705	1909	tags=32%, list=15%, signal=27%	PRKAR2B/PIK3CG/DUT/PPARGC1A/PIK3R1/RXRA/NCOA1/PRKCB/PIK3CA/PRKAR1A/ME1/JUN/HSP90AA1
PID_CXCR4_PATHWAY	PID_CXCR4_PATHWAY	82	0.397805	1.53719	0.00646276	0.140935	0.124705	4046	tags=50%, list=31%, signal=35%	PDPK1/PIK3R2/PIK3CG/PIK3CB/PIK3R1/HLA-DRA/FOXO1/RGS1/YES1/GNG2/PIK3CA/ITGA6/GNB1/JAK2/GNAI3/PLCB1/PTPRC/RICTOR/ITGA10/ITGA8/RAP1B/GNA13/CSK/PLCB2/MLST8/VAV1/RALB/LIMK1/PTPN11/CXCL12/GNAO1/PAK1/BLK/ITCH/STAT2/PTK2/CD3D/CFL1/GNAZ/ITGA5/CRK
REACTOME_ERYTHROPOIETIN_ACTIVATES_PHOSPHOINOSITIDE_3_KINASE_PI3K	REACTOME_ERYTHROPOIETIN_ACTIVATES_PHOSPHOINOSITIDE_3_KINASE_PI3K	10	0.70766	1.737	0.00663355	0.142121	0.125754	2063	tags=70%, list=16%, signal=59%	PIK3CG/PIK3CB/PIK3R1/PIK3CA/JAK2/GAB1/EPOR
WP_CELLTYPE_DEPENDENT_SELECTIVITY_OF_CCK2R_SIGNALING	WP_CELLTYPE_DEPENDENT_SELECTIVITY_OF_CCK2R_SIGNALING	11	0.675655	1.71743	0.00689871	0.145075	0.128368	2372	tags=55%, list=18%, signal=45%	ITPR1/CCK/PLCB1/GNAQ/DAGLA/RYR3
KEGG_GAP_JUNCTION	KEGG_GAP_JUNCTION	65	0.427377	1.6005	0.0068992	0.145075	0.128368	3173	tags=43%, list=24%, signal=33%	PDGFRB/EGFR/GUCY1A2/ITPR1/ITPR2/PRKX/PRKCB/ADCY8/PDGFC/GNAI3/GJA1/PRKG1/PLCB1/TUBA4A/GNAQ/ADCY3/DRD1/ADCY9/KRAS/GRM1/PLCB2/PRKG2/MAP2K1/MAP3K2/TUBB2A/TJP1/PRKCA/GNAS
REACTOME_DISEASES_ASSOCIATED_WITH_GLYCOSYLATION_PRECURSOR_BIOSYNTHESIS	REACTOME_DISEASES_ASSOCIATED_WITH_GLYCOSYLATION_PRECURSOR_BIOSYNTHESIS	11	-0.667304	-1.84296	0.00714986	0.145968	0.129158	355	tags=55%, list=3%, signal=53%	MPI/GALE/SRD5A3/PMM2/DPM2/DHDDS
PID_A6B1_A6B4_INTEGRIN_PATHWAY	PID_A6B1_A6B4_INTEGRIN_PATHWAY	32	0.517421	1.69752	0.00703705	0.145968	0.129158	2259	tags=44%, list=17%, signal=36%	CASP7/YWHAG/EGFR/PIK3R1/RXRA/PIK3CA/RPS6KB1/ITGA6/LAMA3/MST1/ERBB2/LAMB3/LAMC1/SFN
WP_GLUCOCORTICOID_RECEPTOR_PATHWAY	WP_GLUCOCORTICOID_RECEPTOR_PATHWAY	55	0.427414	1.5563	0.00719877	0.145968	0.129158	2654	tags=35%, list=20%, signal=28%	AKAP13/FGD4/PMP2/RXRA/CPEB4/ALOX5AP/ENC1/CDC42EP3/KTN1/TNFAIP3/JUN/B3GNT5/SRGN/HSP90AA1/GADD45B/CUL1/PPP1R14C/BIRC2/PTGES3
WP_GPCRS_CLASS_A_RHODOPSINLIKE	WP_GPCRS_CLASS_A_RHODOPSINLIKE	206	-0.251091	-1.34912	0.00719585	0.145968	0.129158	3709	tags=40%, list=28%, signal=29%	OR3A1/F2RL2/NPBWR1/PTGER3/OR2H1/OR1Q1/OR2C1/HCRTR1/OPRD1/MAS1/GPR20/AVPR1B/ADRA1D/P2RY4/PRLHR/HRH2/CCR10/HTR1B/OR1D5/NPY5R/OR1A1/MTNR1A/OR8D2/GPR12/CCR9/AVPR2/FPR2/CXCR1/CCR6/MC3R/CCR3/NPBWR2/MCHR1/OR1E1/CX3CR1/ADRA2C/OR6A2/OR2F1/BDKRB2/OPN1SW/ADRA2B/SSTR3/OPRL1/CXCR5/CHRM2/GPR39/GPR85/OR6B1/GPR21/OR2J3/OR1F1/HTR7/OR10H2/CYSLTR2/HTR2B/PTGIR/OR2W1/OR11A1/AGTR2/SSTR1/ADRA2A/MAS1L/MC2R/OR10J1/NPFFR1…
WP_HIPPOMERLIN_SIGNALING_DYSREGULATION	WP_HIPPOMERLIN_SIGNALING_DYSREGULATION	91	0.380067	1.48626	0.00740726	0.148866	0.131723	4038	tags=47%, list=31%, signal=33%	PRKAR2B/CDH2/CD44/ITGB8/CDH13/PDGFRB/EGFR/TEAD1/CDH9/CDH6/ITGA6/ITGB5/STK3/TEAD2/PRKAR1A/ITGA10/MST1/PPP1CC/CUL4A/VGLL4/ITGA8/CDH12/KRAS/ITGAX/PPP1R12A/ITGAL/FGFR4/PRKAR1B/CDH19/CDH8/DDB1/CDH10/FGFR3/PAK1/PAK6/PTK2/KIT/LATS1/PPP1CB/LIN28B/CTNNA1/ITGA5/NTRK2
BIOCARTA_GSK3_PATHWAY	BIOCARTA_GSK3_PATHWAY	16	0.613146	1.71494	0.00756511	0.149395	0.13219	1230	tags=38%, list=9%, signal=34%	PDPK1/EIF2AK2/PIK3R1/PIK3CA/APC/GJA1
KEGG_GLIOMA	KEGG_GLIOMA	44	0.470267	1.65764	0.00754221	0.149395	0.13219	1206	tags=30%, list=9%, signal=27%	PIK3R2/PIK3CG/PDGFRB/E2F3/PIK3CB/EGFR/PIK3R1/CAMK2G/PRKCB/PIK3CA/CDK6/SHC3/CALM1
REACTOME_EARLY_SARS_COV_2_INFECTION_EVENTS	REACTOME_EARLY_SARS_COV_2_INFECTION_EVENTS	32	-0.446832	-1.75416	0.00765141	0.149796	0.132546	1582	tags=34%, list=12%, signal=30%	FURIN/ACE2/MAP1LC3B/CHMP6/GPC2/AGRN/NRP1/HSPG2/SDC3/CHMP2A/GPC6
WP_TRANSCRIPTION_FACTOR_REGULATION_IN_ADIPOGENESIS	WP_TRANSCRIPTION_FACTOR_REGULATION_IN_ADIPOGENESIS	14	0.625132	1.67822	0.00807347	0.155671	0.137744	3277	tags=57%, list=25%, signal=43%	PPARGC1A/FOXO1/RXRA/CEBPD/IRS1/CREB1/NR3C1/TWIST1
REACTOME_DOWNSTREAM_SIGNAL_TRANSDUCTION	REACTOME_DOWNSTREAM_SIGNAL_TRANSDUCTION	25	0.532766	1.67632	0.00808859	0.155671	0.137744	1958	tags=40%, list=15%, signal=34%	PIK3R2/PDGFRB/PIK3CB/NCK2/PIK3R1/PIK3CA/CRKL/NCK1/STAT6/KRAS
REACTOME_CHONDROITIN_SULFATE_BIOSYNTHESIS	REACTOME_CHONDROITIN_SULFATE_BIOSYNTHESIS	18	0.596643	1.71304	0.0085678	0.158539	0.140282	2588	tags=50%, list=20%, signal=40%	CHST15/CSGALNACT1/VCAN/DCN/CHSY3/BGN/CHST7/CSPG5/CHSY1
WP_COHESIN_COMPLEX_CORNELIA_DE_LANGE_SYNDROME	WP_COHESIN_COMPLEX_CORNELIA_DE_LANGE_SYNDROME	23	0.542771	1.68074	0.00853577	0.158539	0.140282	2155	tags=43%, list=16%, signal=36%	NIPBL/RAD21/PTTG1/PDS5B/APC/PDS5A/PPP2R5E/ESCO1/PPP2R5C/PPP2R5D
WP_VITAMIN_DSENSITIVE_CALCIUM_SIGNALING_IN_DEPRESSION	WP_VITAMIN_DSENSITIVE_CALCIUM_SIGNALING_IN_DEPRESSION	29	0.508493	1.63912	0.00853241	0.158539	0.140282	764	tags=28%, list=6%, signal=26%	BCL2/ITPR1/ATP2B1/RXRA/ATP2B4/ITPR2/GRIN2B/SLC8A1
KEGG_INOSITOL_PHOSPHATE_METABOLISM	KEGG_INOSITOL_PHOSPHATE_METABOLISM	49	0.453207	1.63231	0.00865649	0.158539	0.140282	3155	tags=49%, list=24%, signal=37%	PIK3CG/ITPKA/PLCE1/IMPA1/PIK3CB/SYNJ1/ITPKB/PIK3CA/INPPL1/PLCB1/ITPK1/OCRL/SYNJ2/MINPP1/INPP5E/PLCB2/PIP4K2C/PI4KB/ALDH6A1/PIK3C2B/PIP4K2B/PLCD4/ISYNA1/INPP4B
REACTOME_CIRCADIAN_CLOCK	REACTOME_CIRCADIAN_CLOCK	53	0.434632	1.58281	0.00846964	0.158539	0.140282	2576	tags=43%, list=20%, signal=35%	NPAS2/SMARCD3/PPARGC1A/RXRA/TBL1X/NCOA1/MEF2C/KLF15/NCOA2/CLOCK/ARNTL/RAI1/USP46/CRY1/PPP1CC/CREB1/SIRT1/CUL1/FBXL3/HIF1A/CREBBP/BTRC/NCOA6
PID_MET_PATHWAY	PID_MET_PATHWAY	67	0.407074	1.53606	0.00863495	0.158539	0.140282	3055	tags=45%, list=23%, signal=34%	PDPK1/RANBP9/NCK2/PIK3R1/CBL/RIN2/KPNB1/PIK3CA/CRKL/APC/INPPL1/PTPN2/WASL/GAB1/MUC20/RAB5A/NCK1/JUN/ARHGEF4/NUMB/RAP1B/RAP1A/SH3KBP1/MLST8/SH3GL2/MAP2K1/PTPN1/EPS15/MAP2K4/PTPN11
REACTOME_DISEASES_ASSOCIATED_WITH_N_GLYCOSYLATION_OF_PROTEINS	REACTOME_DISEASES_ASSOCIATED_WITH_N_GLYCOSYLATION_OF_PROTEINS	15	-0.589877	-1.78894	0.00878895	0.159678	0.141289	2442	tags=60%, list=19%, signal=49%	MOGS/ALG14/ALG8/ALG6/NEU1/ALG13/ALG3/ALG12/RFT1
REACTOME_THE_ROLE_OF_NEF_IN_HIV_1_REPLICATION_AND_DISEASE_PATHOGENESIS	REACTOME_THE_ROLE_OF_NEF_IN_HIV_1_REPLICATION_AND_DISEASE_PATHOGENESIS	21	-0.496107	-1.71775	0.00896205	0.16153	0.142929	1007	tags=38%, list=8%, signal=35%	AP2A1/CD8B/AP1M2/AP1S1/LCK/HLA-A/ARF1/PACS1
REACTOME_PLATELET_ACTIVATION_SIGNALING_AND_AGGREGATION	REACTOME_PLATELET_ACTIVATION_SIGNALING_AND_AGGREGATION	209	0.312934	1.3546	0.00909449	0.162627	0.143899	3055	tags=32%, list=23%, signal=25%	ACTN1/PDPK1/PIK3R2/PIK3CG/TGFB2/APP/PSAP/PIK3CB/SERPINA3/PIK3R1/ITPR1/SYTL4/ITPR2/GNG2/PRKCB/VAV2/PIK3CA/GNG12/LAMP2/GNB1/APOOL/FERMT3/FAM3C/CALM1/GNAI3/PHACTR2/TUBA4A/CD63/GNAQ/DAGLB/RASGRP2/DGKB/CD109/DGKG/CDC37L1/STXBP3/DAGLA/ABCC4/PROS1/SRGN/HABP4/ACTN2/RAP1B/GAS6/TMX3/RAP1A/GNA13/SELP/CSK/ARRB1/CFD/RAPGEF3/VAV1/ECM1/RAC2/FCER1G/PTPN1/ABHD6/F5/VAV3/GNA12/PLEK/VCL/TMSB4X/ANXA5/PTPN11
REACTOME_ACYL_CHAIN_REMODELLING_OF_PE	REACTOME_ACYL_CHAIN_REMODELLING_OF_PE	19	-0.537501	-1.80784	0.00992635	0.162957	0.144191	4127	tags=74%, list=32%, signal=50%	PLA2G2F/PLA2G3/LPCAT4/ABHD4/PLA2G4C/PLA2R1/PLA2G1B/PLA2G4D/PLA2G2D/MBOAT1/PLA2G4F/MBOAT2/LPCAT3/PLA2G6
REACTOME_CREB1_PHOSPHORYLATION_THROUGH_THE_ACTIVATION_OF_ADENYLATE_CYCLASE	REACTOME_CREB1_PHOSPHORYLATION_THROUGH_THE_ACTIVATION_OF_ADENYLATE_CYCLASE	11	0.659053	1.67523	0.010261	0.162957	0.144191	1830	tags=55%, list=14%, signal=47%	PRKAR2B/PRKX/ADCY8/CALM1/PRKAR1A/CREB1
REACTOME_MET_PROMOTES_CELL_MOTILITY	REACTOME_MET_PROMOTES_CELL_MOTILITY	32	0.507669	1.66553	0.00943482	0.162957	0.144191	3646	tags=53%, list=28%, signal=38%	COL11A1/COL5A2/CRKL/COL5A3/GAB1/LAMA3/RAP1B/RAP1A/LAMB3/LAMC1/DOCK7/LAMA2/TNS3/COL27A1/LAMA4/PTK2/COL5A1
REACTOME_CARGO_CONCENTRATION_IN_THE_ER	REACTOME_CARGO_CONCENTRATION_IN_THE_ER	28	0.514304	1.65683	0.0102545	0.162957	0.144191	4258	tags=57%, list=33%, signal=39%	SEC23A/MCFD2/SEC24A/LMAN2L/SEC24C/TMED10/SEC24D/F5/MIA3/CNIH3/TMED2/GRIA1/F8/CTSC/COL7A1/CNIH2
PID_MAPK_TRK_PATHWAY	PID_MAPK_TRK_PATHWAY	25	0.525696	1.65408	0.00967457	0.162957	0.144191	2604	tags=40%, list=20%, signal=32%	ELK1/MEF2C/CDK5R1/FOS/CREB1/KRAS/RAP1B/RAP1A/MAP2K1/MAP3K2
PID_PI3KCI_PATHWAY	PID_PI3KCI_PATHWAY	38	0.479684	1.64029	0.00965467	0.162957	0.144191	2276	tags=37%, list=17%, signal=31%	PLEKHA1/PDPK1/PIK3R2/PIK3CG/PLEKHA2/PIK3CB/PIK3R1/YES1/PIK3CA/INPPL1/HSP90AA1/KRAS/RAP1A/BTK
REACTOME_HATS_ACETYLATE_HISTONES	REACTOME_HATS_ACETYLATE_HISTONES	52	0.44322	1.60708	0.0100849	0.162957	0.144191	3118	tags=42%, list=24%, signal=32%	ZZZ3/EPC1/ELP3/NCOA1/EP400/MORF4L1/NCOA2/KAT2A/CLOCK/MSL2/TADA2B/ATXN7L3/TAF6L/OGT/MSL3/ACTL6A/ING4/CREBBP/MCRS1/PHF20/ENY2/KAT2B
WP_PROLACTIN_SIGNALING_PATHWAY	WP_PROLACTIN_SIGNALING_PATHWAY	56	0.429319	1.56941	0.0100981	0.162957	0.144191	1915	tags=30%, list=15%, signal=26%	ELK1/PIK3R2/YWHAG/PIK3CG/SIRPA/PIK3CB/PIK3R1/CBL/VAV2/PIK3CA/RPS6KB1/RPS6KA2/JAK2/FOS/IRS1/JUN/ERBB2
REACTOME_OPIOID_SIGNALLING	REACTOME_OPIOID_SIGNALLING	78	0.401834	1.5505	0.0101259	0.162957	0.144191	2221	tags=32%, list=17%, signal=27%	PRKAR2B/PDE4D/ITPR1/ITPR2/PRKX/KPNA2/CAMK2G/GNG2/ADCY8/GNG12/GNB1/CALM1/GNAI3/PLCB1/PRKAR1A/PDYN/GNAQ/ADCY3/PPP3CB/PDE1A/CREB1/ADCY9/PPP2R5D/NBEA/PLCB2
KEGG_ARRHYTHMOGENIC_RIGHT_VENTRICULAR_CARDIOMYOPATHY_ARVC	KEGG_ARRHYTHMOGENIC_RIGHT_VENTRICULAR_CARDIOMYOPATHY_ARVC	64	0.412307	1.53869	0.00998025	0.162957	0.144191	2187	tags=30%, list=17%, signal=25%	CDH2/ACTN1/ITGB8/CACNA2D3/SLC8A1/CACNB2/ITGA6/ITGB5/CACNA2D1/DMD/CACNG6/CTNNA2/GJA1/ITGA10/ITGA8/ACTN2/CACNA2D2/SGCD/DSC2
WP_ARRHYTHMOGENIC_RIGHT_VENTRICULAR_CARDIOMYOPATHY	WP_ARRHYTHMOGENIC_RIGHT_VENTRICULAR_CARDIOMYOPATHY	64	0.412307	1.53869	0.00998025	0.162957	0.144191	2187	tags=30%, list=17%, signal=25%	CDH2/ACTN1/ITGB8/CACNA2D3/SLC8A1/CACNB2/ITGA6/ITGB5/CACNA2D1/DMD/CACNG6/CTNNA2/GJA1/ITGA10/ITGA8/ACTN2/CACNA2D2/SGCD/DSC2
REACTOME_RAC2_GTPASE_CYCLE	REACTOME_RAC2_GTPASE_CYCLE	73	0.402283	1.53764	0.00988156	0.162957	0.144191	3494	tags=45%, list=27%, signal=33%	PIK3R2/NHS/PGRMC2/MCF2/PIK3R1/ARHGAP26/NCKAP1/SWAP70/VAV2/PIK3CA/SLITRK5/MPP7/ABR/NCKAP1L/SYDE1/ARHGAP17/GIT1/NCF2/CYBA/IQGAP1/VAV1/RAB7A/LEMD3/RAC2/MTX1/VAV3/ARMCX3/ESYT1/ABI2/DOCK2/PREX1/PAK1/CYFIP1
WP_HAIR_FOLLICLE_DEVELOPMENT_CYTODIFFERENTIATION_PART_3_OF_3	WP_HAIR_FOLLICLE_DEVELOPMENT_CYTODIFFERENTIATION_PART_3_OF_3	70	0.404587	1.53335	0.00975709	0.162957	0.144191	1867	tags=27%, list=14%, signal=23%	DKK3/BCL11B/BMPR1A/EGFR/KITLG/PHLDA1/LHX2/IGFBP5/NOTCH1/GAS1/S100A4/WNT5A/FOS/NOTCH2/SOX9/SOSTDC1/DKK1/JUN/RBPJ
REACTOME_CELL_CELL_COMMUNICATION	REACTOME_CELL_CELL_COMMUNICATION	100	0.376649	1.50545	0.0101684	0.162957	0.144191	2526	tags=33%, list=19%, signal=27%	CDH2/ACTN1/PIK3R2/CDH13/SIRPA/CLDN12/PIK3CB/NCK2/ARHGEF6/PIK3R1/CDH9/CDH6/PIK3CA/TYROBP/ITGA6/LIMS1/PARVA/WASL/SKAP2/LAMA3/DST/NCK1/CLDN15/CDH12/TESK1/ACTN2/SIRPG/LAMB3/CADM1/MAGI2/IQGAP1/FERMT2/CASK
WP_FOCAL_ADHESION	WP_FOCAL_ADHESION	153	0.343692	1.44728	0.00943553	0.162957	0.144191	2655	tags=32%, list=20%, signal=26%	ELK1/DIAPH1/ACTN1/PDPK1/PIK3R2/ITGB8/PDGFRB/PIK3CB/BCL2/EGFR/PIK3R1/PRKCB/COL5A2/PDGFC/VAV2/PIK3CA/CRKL/COL5A3/ITGA6/ITGB5/PARVG/PARVA/SHC3/THBS2/LAMA3/ROCK1/THBS3/XIAP/ITGA10/PPP1CC/JUN/ITGA8/CCND3/ERBB2/TNK2/RAP1B/PGF/RAP1A/PPP1R12A/TNC/LAMB3/LAMC1/MYLK4/MAPK10/VAV1/BIRC2/MAP2K1/LAMA2/RAC2
KEGG_PATHWAYS_IN_CANCER	KEGG_PATHWAYS_IN_CANCER	248	0.312594	1.37566	0.00924004	0.162957	0.144191	2718	tags=27%, list=21%, signal=22%	CCDC6/STK36/PIK3R2/PIK3CG/TGFB2/PDGFRB/RARB/E2F3/PIK3CB/BCL2/EGFR/PIK3R1/KITLG/FZD3/FOXO1/CBL/ARNT2/RXRA/HDAC2/DAPK1/PRKCB/FGF2/BMP2/PIK3CA/CRKL/STK4/NCOA4/APC/DVL2/ITGA6/WNT5A/CDK6/CTNNA2/CASP8/LAMA3/CTBP1/FOS/EGLN1/FZD9/XIAP/RALBP1/JUN/FGF13/BID/WNT2B/CDKN2B/HSP90AA1/ERBB2/FAS/KRAS/FZD4/CHUK/PGF/LAMB3/LAMC1/HIF1A/FGF12/CREBBP/MAPK10/PAX8/BIRC2/MAP2K1/FGF22/LAMA2/RAC2/RALB/CSF3R
REACTOME_CLEC7A_DECTIN_1_INDUCES_NFAT_ACTIVATION	REACTOME_CLEC7A_DECTIN_1_INDUCES_NFAT_ACTIVATION	11	0.657977	1.67249	0.0104929	0.165482	0.146425	1539	tags=36%, list=12%, signal=32%	ITPR1/ITPR2/CALM1/PPP3CB
REACTOME_HEMOSTASIS	REACTOME_HEMOSTASIS	475	0.282455	1.3061	0.0106425	0.166684	0.147489	3055	tags=29%, list=23%, signal=23%	PRKAR2B/ACTN1/PDPK1/PIK3R2/ATP1B1/CD44/ATP1B3/PIK3CG/SIRPA/TGFB2/APP/KCNMA1/PSAP/CAPZA2/PIK3CB/SERPINA3/GUCY1A2/PIK3R1/KLKB1/ITPR1/ATP2B1/OLR1/F12/SYTL4/ATP2B4/ITPR2/DOCK11/HDAC2/TNFRSF10B/GLG1/YES1/GNG2/PRKCB/SLC8A1/VAV2/PIK3CA/GNG12/LAMP2/ITGA6/GNB1/PRCP/APOOL/JAK2/FERMT3/KIF3A/FAM3C/CALM1/GNAI3/PRKG1/SDC2/PRKAR1A/AKAP10/RAB5A/P2RX7/PHACTR2/TUBA4A/KIF5B/CD63/GNAQ/CAPZA1/ITPK1/ITGA10/DAGLB/RASGR…
WP_UNFOLDED_PROTEIN_RESPONSE	WP_UNFOLDED_PROTEIN_RESPONSE	17	0.590371	1.67974	0.0108141	0.168211	0.14884	4284	tags=76%, list=33%, signal=51%	BCL2/TNFRSF10B/CASP1/BID/PPP1R15A/EIF2AK3/ATF4/ERN1/NFE2L2/EIF2S1/HSPA5/BCL2L11/PMAIP1
BIOCARTA_RAC1_PATHWAY	BIOCARTA_RAC1_PATHWAY	18	0.588077	1.68845	0.0110781	0.170312	0.150699	2784	tags=61%, list=21%, signal=48%	PIK3CG/PIK3R1/CHN1/PIK3CA/RPS6KB1/CDK5R1/RALBP1/NCF2/WASF1/VAV1/LIMK1
REACTOME_MECP2_REGULATES_NEURONAL_RECEPTORS_AND_CHANNELS	REACTOME_MECP2_REGULATES_NEURONAL_RECEPTORS_AND_CHANNELS	16	0.59722	1.6704	0.0110991	0.170312	0.150699	2917	tags=56%, list=22%, signal=44%	OPRK1/HDAC2/GRIN2B/NOTCH1/CREB1/GRIA2/GRIN2A/PTPN1/GPRIN1
REACTOME_NEF_MEDIATES_DOWN_MODULATION_OF_CELL_SURFACE_RECEPTORS_BY_RECRUITING_THEM_TO_CLATHRIN_ADAPTERS	REACTOME_NEF_MEDIATES_DOWN_MODULATION_OF_CELL_SURFACE_RECEPTORS_BY_RECRUITING_THEM_TO_CLATHRIN_ADAPTERS	18	-0.534944	-1.75581	0.0119797	0.170355	0.150737	1694	tags=44%, list=13%, signal=39%	AP2A1/CD8B/AP1M2/AP1S1/LCK/HLA-A/ARF1/PACS1
REACTOME_ATTACHMENT_AND_ENTRY	REACTOME_ATTACHMENT_AND_ENTRY	17	-0.547899	-1.75274	0.0127507	0.170355	0.150737	1582	tags=47%, list=12%, signal=41%	FURIN/ACE2/GPC2/AGRN/NRP1/HSPG2/SDC3/GPC6
REACTOME_DEFECTIVE_EXT2_CAUSES_EXOSTOSES_2	REACTOME_DEFECTIVE_EXT2_CAUSES_EXOSTOSES_2	13	-0.595786	-1.72684	0.0125794	0.170355	0.150737	806	tags=38%, list=6%, signal=36%	GPC2/AGRN/HSPG2/SDC3/GPC6
BIOCARTA_PAR1_PATHWAY	BIOCARTA_PAR1_PATHWAY	18	0.586609	1.68423	0.0115168	0.170355	0.150737	3153	tags=56%, list=24%, signal=42%	PIK3CG/PIK3R1/PRKCB/PIK3CA/PLCB1/ROCK1/GNAQ/GNA13/GNA12/PRKCA
BIOCARTA_CCR5_PATHWAY	BIOCARTA_CCR5_PATHWAY	10	0.685075	1.68156	0.0119168	0.170355	0.150737	3298	tags=70%, list=25%, signal=52%	PRKCB/CALM1/FOS/GNAQ/JUN/PRKCA/CXCL12
BIOCARTA_DREAM_PATHWAY	BIOCARTA_DREAM_PATHWAY	10	0.683633	1.67802	0.0121528	0.170355	0.150737	2760	tags=70%, list=21%, signal=55%	PRKAR2B/OPRK1/PRKAR1A/FOS/JUN/CREB1/PRKAR1B
PID_TOLL_ENDOGENOUS_PATHWAY	PID_TOLL_ENDOGENOUS_PATHWAY	21	0.556755	1.67022	0.0126842	0.170355	0.150737	2101	tags=48%, list=16%, signal=40%	VCAN/TLR2/IRAK2/TLR4/BGN/CD14/TLR6/S100A9/CHUK/LY96
REACTOME_RHOBTB2_GTPASE_CYCLE	REACTOME_RHOBTB2_GTPASE_CYCLE	15	0.610008	1.66666	0.012673	0.170355	0.150737	1949	tags=33%, list=15%, signal=28%	ACTN1/DBN1/TXNL1/HSP90AA1/TWF1
WP_ESTROGEN_SIGNALING_PATHWAY	WP_ESTROGEN_SIGNALING_PATHWAY	18	0.580187	1.66579	0.0123942	0.170355	0.150737	2542	tags=50%, list=19%, signal=40%	ELK1/BCL2/PIK3CA/GNB1/FOS/JUN/CREB1/CHUK/MAP2K1
REACTOME_CONSTITUTIVE_SIGNALING_BY_LIGAND_RESPONSIVE_EGFR_CANCER_VARIANTS	REACTOME_CONSTITUTIVE_SIGNALING_BY_LIGAND_RESPONSIVE_EGFR_CANCER_VARIANTS	17	0.584417	1.6628	0.0129087	0.170355	0.150737	1958	tags=41%, list=15%, signal=35%	EGFR/PIK3R1/CBL/PIK3CA/GAB1/HSP90AA1/KRAS
REACTOME_NOTCH4_INTRACELLULAR_DOMAIN_REGULATES_TRANSCRIPTION	REACTOME_NOTCH4_INTRACELLULAR_DOMAIN_REGULATES_TRANSCRIPTION	18	0.578671	1.66144	0.0130523	0.170355	0.150737	3118	tags=56%, list=24%, signal=42%	HEY1/NOTCH1/KAT2A/NOTCH2/RBPJ/HEY2/HES1/CREBBP/MAMLD1/KAT2B
BIOCARTA_BCR_PATHWAY	BIOCARTA_BCR_PATHWAY	23	0.534849	1.65621	0.0111887	0.170355	0.150737	3360	tags=52%, list=26%, signal=39%	ELK1/NFATC4/PRKCB/CALM1/FOS/PPP3CB/JUN/BTK/VAV1/MAP2K1/PRKCA/PPP3CC
REACTOME_METABOLIC_DISORDERS_OF_BIOLOGICAL_OXIDATION_ENZYMES	REACTOME_METABOLIC_DISORDERS_OF_BIOLOGICAL_OXIDATION_ENZYMES	27	-0.446324	-1.65406	0.0119448	0.170355	0.150737	3393	tags=44%, list=26%, signal=33%	CYP26B1/CYP11B2/CYP19A1/CYP2R1/OPLAH/CYP4F22/GGT1/GSS/FDXR/CYP17A1/ACY1/CYP11A1
PID_IL8_CXCR1_PATHWAY	PID_IL8_CXCR1_PATHWAY	23	0.52984	1.6407	0.0124674	0.170355	0.150737	2221	tags=43%, list=17%, signal=36%	PDPK1/PIK3CG/CBL/GNG2/PRKCB/GNB1/PLCB1/RAB5A/ARRB1/PLCB2
REACTOME_GLUTAMATE_AND_GLUTAMINE_METABOLISM	REACTOME_GLUTAMATE_AND_GLUTAMINE_METABOLISM	11	0.645172	1.63994	0.0127004	0.170355	0.150737	3592	tags=64%, list=27%, signal=46%	GLUL/OAT/GLS/ALDH18A1/GOT2/RIMKLB/GLUD2
PID_EPO_PATHWAY	PID_EPO_PATHWAY	23	0.527882	1.63463	0.0126805	0.170355	0.150737	2276	tags=43%, list=17%, signal=36%	BCL2/PIK3R1/CBL/VAV2/CRKL/JAK2/GAB1/EPOR/RAP1A/BTK
WP_APOPTOSIS_MODULATION_BY_HSP70	WP_APOPTOSIS_MODULATION_BY_HSP70	14	0.604407	1.62259	0.0123139	0.170355	0.150737	3051	tags=50%, list=23%, signal=38%	CASP7/CASP8/BID/FAS/CASP6/MAPK10/APAF1
REACTOME_DAP12_INTERACTIONS	REACTOME_DAP12_INTERACTIONS	29	0.495696	1.59787	0.0118887	0.170355	0.150737	2276	tags=34%, list=17%, signal=29%	PIK3R2/PIK3CB/TREM2/PIK3R1/VAV2/PIK3CA/TYROBP/CLEC5A/KRAS/BTK
BIOCARTA_NFAT_PATHWAY	BIOCARTA_NFAT_PATHWAY	39	0.462803	1.58784	0.0114074	0.170355	0.150737	1539	tags=28%, list=12%, signal=25%	PRKAR2B/PIK3CG/PIK3R1/NFATC4/FGF2/PIK3CA/RPS6KB1/MEF2C/CALM1/PRKAR1A/PPP3CB
KEGG_LONG_TERM_POTENTIATION	KEGG_LONG_TERM_POTENTIATION	57	0.427788	1.56805	0.0129375	0.170355	0.150737	2745	tags=46%, list=21%, signal=36%	ITPR1/ITPR2/PRKX/PPP1R1A/GRIN2B/CAMK2G/PRKCB/ADCY8/RPS6KA2/CALM1/PLCB1/GNAQ/PPP3CB/PPP1CC/KRAS/GRIA2/RAP1B/RAP1A/PPP1R12A/GRM1/PLCB2/GRIN2A/CREBBP/RAPGEF3/MAP2K1/ATF4
KEGG_SYSTEMIC_LUPUS_ERYTHEMATOSUS	KEGG_SYSTEMIC_LUPUS_ERYTHEMATOSUS	41	0.452494	1.56762	0.0113309	0.170355	0.150737	2821	tags=39%, list=22%, signal=31%	ACTN1/HLA-DRA/FCGR2C/HLA-DMA/HLA-DMB/GRIN2B/HLA-DPA1/FCGR2A/HLA-DQB1/SSB/HLA-DOA/ACTN2/C1S/GRIN2A/C3/C1QC
WP_NONSMALL_CELL_LUNG_CANCER	WP_NONSMALL_CELL_LUNG_CANCER	56	0.420016	1.5354	0.0130392	0.170355	0.150737	2011	tags=34%, list=15%, signal=29%	PIK3R2/RARB/E2F3/PIK3CB/EGFR/PIK3R1/RXRA/PRKCB/GADD45G/PIK3CA/STK4/CDK6/CASP8/BID/CRABP1/DDB2/ERBB2/KRAS/GADD45B
KEGG_PANCREATIC_CANCER	KEGG_PANCREATIC_CANCER	50	0.425273	1.53134	0.0123699	0.170355	0.150737	2664	tags=38%, list=20%, signal=30%	PIK3R2/PIK3CG/TGFB2/E2F3/PIK3CB/ARHGEF6/EGFR/PIK3R1/PIK3CA/CDK6/RALBP1/ERBB2/KRAS/CHUK/PGF/MAPK10/MAP2K1/RAC2/RALB
WP_GENES_RELATED_TO_PRIMARY_CILIUM_DEVELOPMENT_BASED_ON_CRISPR	WP_GENES_RELATED_TO_PRIMARY_CILIUM_DEVELOPMENT_BASED_ON_CRISPR	69	0.399392	1.51271	0.0115724	0.170355	0.150737	3815	tags=48%, list=29%, signal=34%	LZTFL1/BBS7/MKKS/KATNB1/IFT57/KIF3A/IFT74/WDR19/ARL6/TTBK2/DYNLT1/RAB23/INPP5E/IFT172/TTC8/TMEM216/CEP120/BBS10/EFCAB7/CEP97/IFT88/TMEM67/TTC30B/KIFAP3/TCTN1/IFT20/TUBE1/EVC/BBS4/TTC23/OFD1/DYNC2LI1/BBS5
WP_GASTRIN_SIGNALING_PATHWAY	WP_GASTRIN_SIGNALING_PATHWAY	82	0.380223	1.46926	0.0129893	0.170355	0.150737	3706	tags=41%, list=28%, signal=30%	ELK1/CHGA/PIK3R2/CD44/EGFR/PIK3R1/FOXO1/ELAVL1/YES1/BMP2/PIK3CA/RPS6KB1/MEF2C/JAK2/ROCK1/FOS/IRS1/GNAQ/JUN/CREB1/KRAS/CHUK/ARRB1/BIRC2/MAP2K1/TJP1/PTPN11/PRKCA/SLC9A1/PAK1/PRKCE/PTK2/KIT/ATF2
REACTOME_CHROMATIN_MODIFYING_ENZYMES	REACTOME_CHROMATIN_MODIFYING_ENZYMES	132	0.340674	1.41189	0.0119104	0.170355	0.150737	3710	tags=39%, list=28%, signal=28%	ZZZ3/SETD3/EPC1/AEBP2/SMARCD3/ELP3/SAP30L/TBL1X/NCOA1/SETDB2/HDAC2/SMARCE1/EED/EP400/MORF4L1/NCOA2/KAT2A/JAK2/CLOCK/SMYD2/MSL2/TADA2B/ATXN7L3/TAF6L/OGT/ASH1L/MSL3/PRDM16/ACTL6A/RBBP4/ING4/SMARCA2/CREBBP/PADI2/PHF21A/MTA3/DPY30/MCRS1/PHF20/ENY2/KAT2B/KDM3B/KDM5B/WDR5/SMARCC1/ACTL6B/SETD2/JMJD6/RBBP5/ATF2/ACTB
REACTOME_AFLATOXIN_ACTIVATION_AND_DETOXIFICATION	REACTOME_AFLATOXIN_ACTIVATION_AND_DETOXIFICATION	16	-0.548622	-1.71484	0.0137299	0.17129	0.151564	2961	tags=44%, list=23%, signal=34%	ACY3/CYP3A4/AKR7A3/CYP2A13/GGT1/GGT5/ACY1
WP_ACE_INHIBITOR_PATHWAY	WP_ACE_INHIBITOR_PATHWAY	14	-0.567187	-1.6834	0.0136396	0.17129	0.151564	4410	tags=79%, list=34%, signal=52%	NOS3/CTSG/REN/CMA1/MAS1/CYP11B2/BDKRB2/AGTR2/ACE2/ACE/BDKRB1
PID_NCADHERIN_PATHWAY	PID_NCADHERIN_PATHWAY	28	0.504923	1.6266	0.0139146	0.17129	0.151564	2006	tags=43%, list=15%, signal=36%	CDH2/PIK3R1/CAMK2G/PIK3CA/MAPRE1/GJA1/ROCK1/FER/KIF5B/DAGLB/DAGLA/GRIA2
REACTOME_CA_DEPENDENT_EVENTS	REACTOME_CA_DEPENDENT_EVENTS	30	0.498679	1.62322	0.0139536	0.17129	0.151564	3167	tags=50%, list=24%, signal=38%	PRKAR2B/PRKX/KPNA2/CAMK2G/ADCY8/CALM1/PRKAR1A/ADCY3/PDE1A/CREB1/ADCY9/NBEA/PRKAR1B/PRKCA/PDE1C
REACTOME_SYNTHESIS_OF_BILE_ACIDS_AND_BILE_SALTS_VIA_27_HYDROXYCHOLESTEROL	REACTOME_SYNTHESIS_OF_BILE_ACIDS_AND_BILE_SALTS_VIA_27_HYDROXYCHOLESTEROL	14	0.598371	1.60638	0.0136949	0.17129	0.151564	1969	tags=43%, list=15%, signal=36%	RXRA/AKR1C3/NCOA1/NCOA2/AKR1C4/AKR1C1
PID_FGF_PATHWAY	PID_FGF_PATHWAY	40	0.464543	1.59587	0.0132423	0.17129	0.151564	2375	tags=30%, list=18%, signal=25%	CDH2/PDPK1/PIK3R1/CBL/FGF2/PIK3CA/GAB1/SDC2/FOS/JUN/PLAUR/FGFR4
REACTOME_RND2_GTPASE_CYCLE	REACTOME_RND2_GTPASE_CYCLE	35	0.470619	1.57929	0.013929	0.17129	0.151564	2627	tags=37%, list=20%, signal=30%	PIK3R2/PIK3R1/FRS3/PTPN13/TXNL1/LRRC1/KTN1/DST/CKAP4/RND2/SCRIB/ALDH3A2/LEMD3
KEGG_MTOR_SIGNALING_PATHWAY	KEGG_MTOR_SIGNALING_PATHWAY	42	0.447109	1.55835	0.0133543	0.17129	0.151564	2381	tags=40%, list=18%, signal=33%	PDPK1/PIK3R2/PIK3CG/CAB39L/PIK3CB/PIK3R1/PIK3CA/RPS6KB1/CAB39/RPS6KA2/STRADA/RICTOR/ULK1/PRKAA2/PGF/HIF1A/MLST8
PID_ERBB1_INTERNALIZATION_PATHWAY	PID_ERBB1_INTERNALIZATION_PATHWAY	36	0.459397	1.55435	0.0136467	0.17129	0.151564	2861	tags=39%, list=22%, signal=30%	PIK3R2/PIK3CB/EGFR/PIK3R1/CBL/SYNJ1/PIK3CA/RAB5A/KRAS/SH3KBP1/ITSN1/SH3GL2/EPS15/USP8
KEGG_ERBB_SIGNALING_PATHWAY	KEGG_ERBB_SIGNALING_PATHWAY	70	0.39574	1.49982	0.0138457	0.17129	0.151564	1958	tags=30%, list=15%, signal=26%	ELK1/PIK3R2/PIK3CG/PIK3CB/NCK2/EGFR/PIK3R1/CBL/ERBB4/CAMK2G/PRKCB/PIK3CA/RPS6KB1/CRKL/SHC3/GAB1/NCK1/JUN/NRG2/ERBB2/KRAS
KEGG_HUNTINGTONS_DISEASE	KEGG_HUNTINGTONS_DISEASE	126	0.343443	1.41865	0.0139349	0.17129	0.151564	3238	tags=38%, list=25%, signal=29%	TAF4B/DNALI1/PPARGC1A/NDUFB4/NDUFB8/COX7A2/ITPR1/UQCRB/GPX1/NDUFB1/TFAM/HDAC2/GRIN2B/CLTB/DNAL1/COX7B/IFT57/NDUFB9/CASP8/PLCB1/NDUFA3/COX7A2L/GNAQ/COX7A1/UQCRQ/CREB1/NDUFB6/NDUFB2/NDUFC1/PLCB2/SOD2/NRF1/CREBBP/CLTC/POLR2B/DCTN4/NDUFA4/COX5A/COX6A1/NDUFV2/NDUFS3/TBPL1/POLR2K/APAF1/COX6C/CREB3L3/NDUFB7/NDUFA1
REACTOME_ROLE_OF_PHOSPHOLIPIDS_IN_PHAGOCYTOSIS	REACTOME_ROLE_OF_PHOSPHOLIPIDS_IN_PHAGOCYTOSIS	14	0.593277	1.59271	0.0141552	0.171907	0.15211	964	tags=50%, list=7%, signal=46%	PIK3R2/PIK3CB/PIK3R1/ITPR1/ITPR2/PIK3CA/FCGR2A
WP_CALCIUM_REGULATION_IN_CARDIAC_CELLS	WP_CALCIUM_REGULATION_IN_CARDIAC_CELLS	125	0.343142	1.41647	0.014122	0.171907	0.15211	1472	tags=21%, list=11%, signal=19%	PRKAR2B/ATP1B1/ATP1B3/YWHAG/KCNB1/ITPR1/ATP2B1/RGS1/CACNA1E/ITPR2/PKIA/CAMK2G/GNG2/PRKCB/SLC8A1/ADCY8/GNG12/CHRM3/GNB1/CALM1/GNAI3/GJA1/PRKAR1A/RGS10/GNAQ/ADCY3
REACTOME_DOWNSTREAM_SIGNALING_OF_ACTIVATED_FGFR4	REACTOME_DOWNSTREAM_SIGNALING_OF_ACTIVATED_FGFR4	22	0.542223	1.65457	0.0145094	0.173425	0.153454	3055	tags=36%, list=23%, signal=28%	PIK3R1/FRS3/FGF2/PIK3CA/GAB1/KRAS/FGFR4/PTPN11
REACTOME_RHO_GTPASES_ACTIVATE_WASPS_AND_WAVES	REACTOME_RHO_GTPASES_ACTIVATE_WASPS_AND_WAVES	26	0.507195	1.60689	0.0144952	0.173425	0.153454	4170	tags=62%, list=32%, signal=42%	NCKIPSD/NCKAP1/WASL/CYFIP2/NCKAP1L/NCK1/WASF1/BTK/ABI2/ABL1/CYFIP1/PTK2/ACTB/ACTR2/ARPC3/WAS
REACTOME_ORGANELLE_BIOGENESIS_AND_MAINTENANCE	REACTOME_ORGANELLE_BIOGENESIS_AND_MAINTENANCE	204	0.314384	1.35973	0.0143695	0.173425	0.153454	3227	tags=32%, list=25%, signal=25%	PRKAR2B/TNPO1/CLASP1/YWHAG/SMARCD3/LZTFL1/PPARGC1A/NEDD1/RXRA/CEP135/ASAP1/TBL1X/NCOA1/TFAM/CEP70/CEP250/BBS7/MEF2C/PCNT/IQCB1/MKKS/NCOA2/APOOL/IFT57/MAPRE1/KIF3A/CALM1/RP2/TUBA4A/USP46/CHCHD3/IFT74/WDR19/ARL6/TTBK2/CREB1/KIF3C/HSP90AA1/CEP290/AHI1/PRKAA2/INPP5E/EXOC8/IFT172/SOD2/PRKAB2/NRF1/CREBBP/GABPA/ALMS1/TTC8/NCOA6/TMEM216/MTX1/HAUS8/BBS10/TUBB2A/CEP97/IFT88/TMEM67/TTC30B/KIFAP3/TCTN1/IFT20…
BIOCARTA_MET_PATHWAY	BIOCARTA_MET_PATHWAY	25	0.511628	1.60981	0.0147695	0.17561	0.155387	2542	tags=44%, list=19%, signal=36%	ELK1/PIK3CG/PIK3R1/PIK3CA/CRKL/GAB1/FOS/JUN/RAP1B/RAP1A/MAP2K1
REACTOME_NGF_STIMULATED_TRANSCRIPTION	REACTOME_NGF_STIMULATED_TRANSCRIPTION	36	0.45555	1.54133	0.0150618	0.178153	0.157637	4083	tags=56%, list=31%, signal=38%	ELK1/ID4/ASCL1/ID2/JUND/CDK5R1/FOS/EGR3/CREB1/F3/ID1/ATF1/SGK1/TCF12/LYL1/ATF2/FOSB/ID3/REST/EP300
KEGG_GLYCOSPHINGOLIPID_BIOSYNTHESIS_GLOBO_SERIES	KEGG_GLYCOSPHINGOLIPID_BIOSYNTHESIS_GLOBO_SERIES	10	0.670188	1.64502	0.0152204	0.178172	0.157654	2994	tags=80%, list=23%, signal=62%	ST8SIA1/GLA/ST3GAL2/B3GALNT1/HEXB/FUT9/ST3GAL1/GBGT1
REACTOME_RHOU_GTPASE_CYCLE	REACTOME_RHOU_GTPASE_CYCLE	35	0.468302	1.57151	0.0151671	0.178172	0.157654	2728	tags=37%, list=21%, signal=29%	PIK3R2/NCK2/ARHGEF6/PIK3R1/USP9X/TXNL1/DST/NCK1/GIT1/ITSN2/IQGAP1/CLTC/STAM2
WP_DNA_DAMAGE_RESPONSE	WP_DNA_DAMAGE_RESPONSE	54	0.415899	1.51548	0.0153118	0.178324	0.157788	3465	tags=39%, list=27%, signal=29%	SESN1/TLK1/RRM2B/TNFRSF10B/GADD45G/TLK2/CDK6/CASP8/BID/CREB1/CCND3/DDB2/FAS/PRKDC/GADD45B/SFN/CCNB1/RPA2/APAF1/NBN/ABL1
KEGG_ENDOMETRIAL_CANCER	KEGG_ENDOMETRIAL_CANCER	37	0.450169	1.53265	0.0155291	0.179932	0.159211	1085	tags=27%, list=8%, signal=25%	ELK1/PDPK1/PIK3R2/PIK3CG/PIK3CB/EGFR/PIK3R1/PIK3CA/APC/CTNNA2
WP_MIRNA_REGULATION_OF_DNA_DAMAGE_RESPONSE	WP_MIRNA_REGULATION_OF_DNA_DAMAGE_RESPONSE	57	0.419308	1.53697	0.0156611	0.18054	0.159749	2791	tags=33%, list=21%, signal=26%	SESN1/TLK1/RRM2B/TNFRSF10B/GADD45G/TLK2/CDK6/CASP8/CCNG1/BID/CREB1/CCND3/DDB2/FAS/PRKDC/GADD45B/SFN/CCNB1/RPA2
KEGG_MATURITY_ONSET_DIABETES_OF_THE_YOUNG	KEGG_MATURITY_ONSET_DIABETES_OF_THE_YOUNG	22	-0.472495	-1.64169	0.0159333	0.182569	0.161544	3107	tags=55%, list=24%, signal=42%	FOXA2/PKLR/PAX6/ONECUT1/FOXA3/NEUROG3/PDX1/NEUROD1/MNX1/PAX4/HNF1A/INS
BIOCARTA_AKT_PATHWAY	BIOCARTA_AKT_PATHWAY	17	0.576014	1.63889	0.0159979	0.182569	0.161544	2074	tags=47%, list=16%, signal=40%	PDPK1/PIK3CG/PIK3R1/FOXO1/PIK3CA/GHR/HSP90AA1/CHUK
REACTOME_SIGNALING_BY_RECEPTOR_TYROSINE_KINASES	REACTOME_SIGNALING_BY_RECEPTOR_TYROSINE_KINASES	433	0.282394	1.29145	0.0160975	0.182787	0.161738	3940	tags=37%, list=30%, signal=27%	ELK1/DIAPH1/PTPRO/PDPK1/PIK3R2/GABRB1/RANBP9/ATP6V1E2/WWP1/GFAP/ID4/COL11A1/PDGFRB/PIK3CB/NCK2/EGFR/ASCL1/PIK3R1/KITLG/ITPR1/CBL/ERBB4/MKNK1/ID2/JUND/ITPR2/NCKAP1/FRS3/HDAC2/GRIN2B/YES1/PRKCB/COL5A2/FGF2/PDGFC/VAV2/PIK3CA/CRKL/MEF2C/COL5A3/PTPN2/RPS6KA2/JAK2/SHC3/GAB1/CALM1/THBS2/CDK5R1/LAMA3/MUC20/GABRG2/ROCK1/PTPRK/PCSK5/FOS/HSPB1/CYFIP2/FER/IRS1/RICTOR/ATP6V0C/THBS3/NCKAP1L/EGR3/AXL/NCK1/MST1/…
WP_ECTODERM_DIFFERENTIATION	WP_ECTODERM_DIFFERENTIATION	109	0.358916	1.44943	0.0162235	0.183302	0.162193	3393	tags=41%, list=26%, signal=31%	SKIL/MAFB/RAB8B/SORCS1/BMPR1A/RGMA/CAP2/TBL1X/PTPN13/MZF1/CDH6/ANKS1B/LDB2/DMD/SDCBP/CTNNA2/ELOVL4/ST8SIA4/CTBP1/NLK/OGT/TSC22D1/ABCC4/TRPM2/STC1/FZD4/AHI1/PPFIBP2/ZBTB2/TRIM33/WDR44/ARHGAP10/ELOVL2/GREB1/EDA/PGM1/SOX2/GAS2L1/CDH8/TOX3/PRKAG2/PLCXD3/PIM1/ARX/ASTN1
BIOCARTA_INSULIN_PATHWAY	BIOCARTA_INSULIN_PATHWAY	16	0.587221	1.64243	0.0165367	0.183476	0.162347	1705	tags=44%, list=13%, signal=38%	ELK1/PIK3CG/PIK3R1/PIK3CA/FOS/IRS1/JUN
BIOCARTA_HER2_PATHWAY	BIOCARTA_HER2_PATHWAY	18	0.570967	1.63932	0.0165621	0.183476	0.162347	851	tags=33%, list=7%, signal=31%	PIK3CG/GRIP1/EGFR/PIK3R1/ERBB4/PIK3CA
WP_NEUROINFLAMMATION_AND_GLUTAMATERGIC_SIGNALING	WP_NEUROINFLAMMATION_AND_GLUTAMATERGIC_SIGNALING	110	0.357172	1.44433	0.0165162	0.183476	0.162347	2343	tags=31%, list=18%, signal=26%	SLC38A2/IFNGR2/GFAP/TGFB2/BCL2/GRIA3/SLC17A6/GRM2/GLUL/GLS/GRIN2B/CAMK2G/PRKCB/PSAT1/FGF2/ADCY8/CALM1/PLCB1/FOS/IL10RA/GRIN3A/GRM8/IRS1/ADCY3/PPP1CC/PSPH/STAT6/SLC1A3/CREB1/GRIA2/GRM1/PLCB2/GRIN2A/IL1R1
WP_MESODERMAL_COMMITMENT_PATHWAY	WP_MESODERMAL_COMMITMENT_PATHWAY	113	0.35346	1.43418	0.0163224	0.183476	0.162347	1639	tags=22%, list=13%, signal=20%	CCDC6/SESN1/KLF5/PLCH1/PHF6/ARL4A/AEBP2/UBR5/CUL4B/RARB/BMPR1A/BMPR2/TEAD1/PBX1/TOX/CEP250/TWSG1/JAK2/TEAD2/PRKAR1A/DDAH1/RGS10/NLK/CCDC88A/DKK1
PID_KIT_PATHWAY	PID_KIT_PATHWAY	42	0.43771	1.52559	0.0167681	0.184856	0.163568	2599	tags=40%, list=20%, signal=33%	PTPRO/PDPK1/BCL2/PIK3R1/KITLG/CBL/PIK3CA/RPS6KB1/CRKL/JAK2/GAB1/FER/EPOR/CREBBP/VAV1/MAP2K1/PIK3C2B
BIOCARTA_ACE2_PATHWAY	BIOCARTA_ACE2_PATHWAY	11	-0.625805	-1.72835	0.0170583	0.185498	0.164136	1463	tags=55%, list=11%, signal=48%	REN/CMA1/AGTR2/ACE2/ACE/COL4A2
BIOCARTA_TCR_PATHWAY	BIOCARTA_TCR_PATHWAY	31	0.485638	1.58293	0.0169625	0.185498	0.164136	3360	tags=48%, list=26%, signal=36%	ELK1/PIK3CG/PIK3R1/NFATC4/PRKCB/PIK3CA/CALM1/FOS/PPP3CB/JUN/VAV1/MAP2K1/MAP2K4/PRKCA/PPP3CC
REACTOME_ACTIVATION_OF_GENE_EXPRESSION_BY_SREBF_SREBP	REACTOME_ACTIVATION_OF_GENE_EXPRESSION_BY_SREBF_SREBP	34	0.475748	1.58251	0.0170714	0.185498	0.164136	3521	tags=44%, list=27%, signal=32%	SMARCD3/RXRA/FDFT1/TBL1X/NCOA1/ACACB/NCOA2/GPAM/CREBBP/NCOA6/GGPS1/ELOVL6/ACACA/SQLE/SREBF1
PID_LYSOPHOSPHOLIPID_PATHWAY	PID_LYSOPHOSPHOLIPID_PATHWAY	50	0.41575	1.49705	0.0172399	0.186437	0.164967	2123	tags=32%, list=16%, signal=27%	PIK3CB/EGFR/PIK3R1/GNG2/ADCY8/GNB1/GAB1/GNAI3/FOS/GNAQ/ADCY3/JUN/ADRA1B/LPAR4/ADCY9/GNA13
REACTOME_REGULATION_OF_GENE_EXPRESSION_IN_BETA_CELLS	REACTOME_REGULATION_OF_GENE_EXPRESSION_IN_BETA_CELLS	19	-0.512492	-1.72372	0.0176173	0.188722	0.166989	3645	tags=68%, list=28%, signal=49%	NKX6-1/AKT3/FOXA2/PKLR/PAX6/FOXA3/RFX6/PDX1/NEUROD1/AKT1/HNF1A/AKT2/INS
WP_DOPAMINERGIC_NEUROGENESIS	WP_DOPAMINERGIC_NEUROGENESIS	26	-0.445793	-1.62874	0.0175367	0.188722	0.166989	1571	tags=27%, list=12%, signal=24%	DDC/NEUROD1/TH/EN2/OTX2/PITX3/ALDH1A1
BIOCARTA_EGFR_SMRTE_PATHWAY	BIOCARTA_EGFR_SMRTE_PATHWAY	10	0.663443	1.62846	0.018288	0.193172	0.170927	467	tags=30%, list=4%, signal=29%	THRB/EGFR/RXRA
BIOCARTA_IGF1_PATHWAY	BIOCARTA_IGF1_PATHWAY	17	0.569958	1.62166	0.0182044	0.193172	0.170927	1705	tags=41%, list=13%, signal=36%	ELK1/PIK3CG/PIK3R1/PIK3CA/FOS/IRS1/JUN
WP_MYOMETRIAL_RELAXATION_AND_CONTRACTION_PATHWAYS	WP_MYOMETRIAL_RELAXATION_AND_CONTRACTION_PATHWAYS	122	0.340533	1.39712	0.0182082	0.193172	0.170927	2760	tags=30%, list=21%, signal=23%	PRKAR2B/YWHAG/PDE4D/ITPR1/RGS1/RAMP1/ITPR2/PKIA/CAMK2G/IGFBP5/GNG2/PRKCB/SLC8A1/ADCY8/GNG12/GNB1/RXFP1/CALM1/GJA1/PRKAR1A/FOS/RGS10/CRCP/GNAQ/ADCY3/JUN/CREB1/GSTO1/ADCY9/ARRB1/SFN/RYR3/GABPA/RGS18/ATF4/PRKAR1B
REACTOME_NOTCH3_INTRACELLULAR_DOMAIN_REGULATES_TRANSCRIPTION	REACTOME_NOTCH3_INTRACELLULAR_DOMAIN_REGULATES_TRANSCRIPTION	22	0.534577	1.63124	0.0183785	0.193229	0.170977	2607	tags=50%, list=20%, signal=40%	WWC1/PBX1/HEY1/NOTCH1/KAT2A/RBPJ/HEY2/HES1/IKZF1/CREBBP/MAMLD1
WP_FAS_LIGAND_PATHWAY_AND_STRESS_INDUCTION_OF_HEAT_SHOCK_PROTEINS	WP_FAS_LIGAND_PATHWAY_AND_STRESS_INDUCTION_OF_HEAT_SHOCK_PROTEINS	35	0.46172	1.54943	0.0186751	0.194547	0.172143	1982	tags=31%, list=15%, signal=27%	CASP7/BCL2/CASP8/HSPB1/RIPK2/ARHGDIB/JUN/FAS/MAPKAPK3/PRKDC/CASP6
REACTOME_MYD88_INDEPENDENT_TLR4_CASCADE	REACTOME_MYD88_INDEPENDENT_TLR4_CASCADE	87	0.368588	1.43368	0.0186092	0.194547	0.172143	3087	tags=37%, list=24%, signal=28%	ELK1/TANK/APP/IRAK2/MEF2C/NKIRAS1/RPS6KA2/TLR4/CD14/CASP8/FOS/RIPK2/JUN/CREB1/MAPKAPK3/TBK1/CHUK/LY96/CUL1/PPP2R5D/DUSP3/LRRC14/MAPK10/BTRC/IKBIP/BIRC2/MAP2K1/HMGB1/IKBKE/MAP2K4/PTPN11/TRAF6
REACTOME_PI_3K_CASCADE_FGFR4	REACTOME_PI_3K_CASCADE_FGFR4	17	0.568385	1.61719	0.0188664	0.194753	0.172325	3055	tags=35%, list=23%, signal=27%	PIK3R1/FGF2/PIK3CA/GAB1/FGFR4/PTPN11
WP_GLIOBLASTOMA_SIGNALING_PATHWAYS	WP_GLIOBLASTOMA_SIGNALING_PATHWAYS	59	0.399371	1.4721	0.0187983	0.194753	0.172325	1958	tags=29%, list=15%, signal=25%	PDPK1/PIK3R2/PIK3CG/PDGFRB/PIK3CB/EGFR/PIK3R1/FOXO1/CBL/PRKCB/PIK3CA/CDK6/GAB1/IRS1/CDKN2B/ERBB2/KRAS
REACTOME_MRNA_DECAY_BY_5_TO_3_EXORIBONUCLEASE	REACTOME_MRNA_DECAY_BY_5_TO_3_EXORIBONUCLEASE	11	0.628824	1.59839	0.0189922	0.195008	0.172551	1256	tags=36%, list=10%, signal=33%	DCP2/LSM1/LSM6/XRN1
PID_IFNG_PATHWAY	PID_IFNG_PATHWAY	28	0.494617	1.5934	0.0191455	0.195008	0.172551	2542	tags=46%, list=19%, signal=37%	PIK3R1/CBL/DAPK1/CAMK2G/PIK3CA/CRKL/PTPN2/JAK2/CASP1/RAP1B/RAP1A/CREBBP/MAP2K1
REACTOME_CASPASE_ACTIVATION_VIA_DEATH_RECEPTORS_IN_THE_PRESENCE_OF_LIGAND	REACTOME_CASPASE_ACTIVATION_VIA_DEATH_RECEPTORS_IN_THE_PRESENCE_OF_LIGAND	14	0.581303	1.56056	0.0192188	0.195008	0.172551	2101	tags=43%, list=16%, signal=36%	TNFRSF10B/TLR4/CD14/CASP8/FAS/LY96
WP_EBOLA_VIRUS_INFECTION_IN_HOST	WP_EBOLA_VIRUS_INFECTION_IN_HOST	104	0.351765	1.41211	0.0192346	0.195008	0.172551	2740	tags=35%, list=21%, signal=28%	ACTN1/PIK3R2/SCIN/PIK3CB/EIF2AK2/EGFR/PIK3R1/HLA-DRA/HAVCR2/HLA-DMA/HLA-DMB/HLA-DPA1/RAB9A/VAV2/PIK3CA/TOP1/CLTB/ITGA6/TLR4/HLA-DQB1/RAB5A/AXL/CD300A/RASA2/HLA-DOA/MERTK/TBK1/GAS6/CTSB/PRKRA/IQGAP1/CREBBP/CLTC/RAB7A/REL/IKBKE
REACTOME_INTERLEUKIN_2_SIGNALING	REACTOME_INTERLEUKIN_2_SIGNALING	10	-0.619872	-1.6741	0.0195192	0.19505	0.172588	4688	tags=90%, list=36%, signal=58%	SHC1/STAT5A/IL2RG/STAT5B/IL2RA/IL2RB/JAK1/JAK3/LCK
WP_ALPHA_6_BETA_4_SIGNALING_PATHWAY	WP_ALPHA_6_BETA_4_SIGNALING_PATHWAY	22	0.530438	1.61861	0.0196682	0.19505	0.172588	3593	tags=55%, list=28%, signal=40%	PIK3R2/PIK3R1/ITGA6/GAB1/LAMA3/IRS1/LAMB3/LAMC1/LAMA2/PTPN11/PRKCA/PTK2
PID_ECADHERIN_STABILIZATION_PATHWAY	PID_ECADHERIN_STABILIZATION_PATHWAY	30	0.482452	1.5704	0.0196189	0.19505	0.172588	1667	tags=37%, list=13%, signal=32%	DIAPH1/ACTN1/EGFR/ENAH/NCKAP1/PLEKHA7/ROCK1/CYFIP2/LPP/NCK1/GIT1
PID_ERBB1_DOWNSTREAM_PATHWAY	PID_ERBB1_DOWNSTREAM_PATHWAY	78	0.382575	1.47619	0.0196185	0.19505	0.172588	3404	tags=42%, list=26%, signal=31%	ELK1/PDPK1/PIK3R2/YWHAG/PIK3CB/EGFR/PIK3R1/NCKAP1/VAV2/PIK3CA/MEF2C/EPS8/WASL/GAB1/FOS/RAB5A/CYFIP2/RICTOR/JUN/CREB1/KRAS/ZFP36/SFN/IQGAP1/MLST8/MAP2K1/MAP3K2/PEBP1/MAP2K4/PRKCA/SLC9A1/ATF1/SMAD1
REACTOME_DRUG_ADME	REACTOME_DRUG_ADME	65	-0.324327	-1.472	0.0194105	0.19505	0.172588	3301	tags=43%, list=25%, signal=32%	BCHE/SLC28A2/XDH/CYP2E1/SLCO1B3/PON1/GLYATL2/GLYATL1/ACSM5/UGT2B4/SLC29A2/CYP2C9/NAT2/CYP3A4/ABCB1/SLCO1B1/SLC22A1/ACSM2B/GSTT1/GGT1/SULT2A1/GGT5/CYP2D6/BSG/SLC22A7/CES2/ACY1/IMPDH2
BIOCARTA_AGPCR_PATHWAY	BIOCARTA_AGPCR_PATHWAY	10	0.660489	1.62121	0.0199398	0.196298	0.173692	3173	tags=70%, list=24%, signal=53%	PRKAR2B/PRKCB/PRKAR1A/ARRB1/PRKAR1B/PRKCA/GNAS
REACTOME_REGULATION_OF_PTEN_STABILITY_AND_ACTIVITY	REACTOME_REGULATION_OF_PTEN_STABILITY_AND_ACTIVITY	57	-0.336075	-1.50009	0.0199669	0.196298	0.173692	1139	tags=21%, list=9%, signal=19%	AKT1/WWP2/TRIM27/PSMC4/PSMA7/PSMD13/AKT2/OTUD3/TNKS2/USP13/PSMD9/CSNK2B
BIOCARTA_CXCR4_PATHWAY	BIOCARTA_CXCR4_PATHWAY	11	0.627038	1.59385	0.0201574	0.197316	0.174594	3298	tags=64%, list=25%, signal=48%	PIK3R1/PRKCB/PIK3CA/GNAQ/MAP2K1/PRKCA/CXCL12

## Sheet: Table.S5
Supplementary Table-S5: Functional enrichment analyses of subgroup
Functional enrichment analyses of Cluster A
ID	ONTOLOGY	Description	GeneRatio	BgRatio	pvalue	p.adjust	qvalue	geneID	Count
GO:0050808	BP	synapse organization	137/2931	419/18800	1.07273e-18	6.61233e-15	5.24284e-15	GABRG2/INA/PFN2/YWHAZ/NFIA/WASF1/CBLN4/ZNF365/ROBO2/VPS35/GLRB/BSN/LRFN5/PPFIA1/ERC2/FRMPD4/SLITRK4/SLITRK5/SYN1/PLXNB2/WASL/GABRA1/PIN1/PCLO/SLC25A46/SHANK2/NEFL/TUBB/PGRMC1/UNC13A/CAMKV/NRCAM/MEF2C/RAB39B/CDH8/PLXNB1/LRRTM1/CLSTN3/NTNG1/STAU2/NPTN/CBLN2/BHLHB9/LRRC4C/CNTNAP1/SLC8A2/HOMER1/NEGR1/CLSTN1/SLITRK1/CDK5/PCDH8/LRFN2/CTBP2/WASF2/SLITRK3/LINGO2/FGF13/DNM3/CACNB1/SRGN/SLIT1/DCTN1/CHCHD10…	137
GO:0034765	BP	regulation of ion transmembrane transport	145/2931	476/18800	1.1445e-16	3.52735e-13	2.7968e-13	FGF12/SCN2B/AKAP6/DPP6/RGS7/VDAC1/CACNG3/KCNV1/NETO2/PTPN3/AHNAK/FKBP1B/SCN3B/FXYD6/KCNB2/CACNA2D3/KCNAB1/KCNS2/KCNF1/THY1/EHD3/CRH/PRKCE/CHD7/UBQLN1/TSPAN13/GPD1L/CACNA2D1/ACTN2/CRBN/MEF2C/NDUFA4/HECW1/CHRM3/HVCN1/RASGRF2/CNIH3/KCNIP4/HOMER1/GSTO1/CALM1/HPCA/KCNQ5/SLC9A3R1/ISCU/CDK5/DPP10/KCNC2/RGS4/PDE4D/CACNA1E/CLIC1/NEDD4L/FGF13/ATP1B1/APLNR/KCNE4/CACNB1/SLC8A1/SCN2A/KCNA4/COMMD1/CAMK2D/KCNJ1…	145
GO:0042391	BP	regulation of membrane potential	132/2931	425/18800	5.05572e-16	1.03878e-12	8.23639e-13	FGF12/SCN2B/GABRG2/ATP2A2/AKAP6/PTPN3/GLRB/FKBP1B/SCN3B/GRIN2A/CHRM1/EHD3/GABRA5/GABRA1/ATP1A1/GPD1L/CACNA2D1/ACTN2/BNIP3/NRCAM/MEF2C/KIF5B/RIMS1/GRIA1/GABRA4/STX1A/NPFF/CNTNAP1/SLC8A2/CALM1/RGS7BP/CDK5/GABRA3/KCNC2/GRM1/RGS4/CLIC1/NEDD4L/DCN/FGF13/POPDC3/HCN1/ATP1B1/KCNE4/GRIA3/SLC8A1/PID1/SCN2A/STOML2/GABRD/RIMS3/CHCHD10/TSPO/CAMK2D/KCNJ10/SLC4A11/BOK/BCL2/KCND2/GRIN3A/DLD/PTK2B/CUX2/KCNB1/ABL1…	132
GO:0007409	BP	axonogenesis	130/2931	430/18800	8.55662e-15	1.31858e-11	1.04548e-11	PAK1/UCHL1/TUBB3/SLC9A6/PPP3CB/OLFM1/XK/ATL1/NFIB/CHN1/ROBO2/MAP2K1/STXBP1/NDEL1/SLITRK4/KALRN/CCK/VSTM2L/RTN4/SLITRK5/CRMP1/PLXNB2/MCF2/DCLK1/THY1/B4GALT6/SLC25A46/CHL1/NEFL/PGRMC1/STMN1/KIAA0319/NRCAM/UNC5B/EFNB3/KIF5B/EPHA5/PLXNB1/RAB11A/NTNG1/TBR1/NPTN/MACF1/LMTK2/PAK2/MAP1S/HSP90AB1/LRRC4C/CNTNAP1/PAX6/ADCY1/S100A6/SLITRK1/CDK5/PALLD/SLITRK3/MAP1A/MYCBP2/MAP2/FGF13/SEMA5B/BOC/NRXN3/SEMA4F/EN…	130
GO:0034329	BP	cell junction assembly	127/2931	420/18800	1.72701e-14	2.12905e-11	1.6881e-11	GABRG2/PKN2/CBLN4/ROBO2/SORBS1/VPS35/RAB13/BSN/LRFN5/SLITRK4/SLITRK5/PLXNB2/THY1/GABRA1/PCLO/SLC25A46/SHANK2/MAP4K4/ACTN2/NRCAM/MEF2C/CDH8/PLXNB1/LRRTM1/CLSTN3/CDH12/ROCK1/FAM107A/RHOC/STAU2/NPTN/MACF1/TLN2/PAK2/CBLN2/BHLHB9/DST/CNTNAP1/CLDN5/NEGR1/CDH9/CLSTN1/LAMC1/SLITRK1/CDK5/CDH10/RAPGEF2/SLITRK3/IKBKB/HIPK1/EPB41L3/LINGO2/TJP1/FGF13/DNM3/APLNR/ITGB1BP1/PECAM1/TRIP6/CLDN15/SLIT1/ITGB4/NPTX1/M…	127
GO:0061564	BP	axon development	139/2931	479/18800	3.66518e-14	3.15303e-11	2.5e-11	PAK1/UCHL1/TUBB3/SLC9A6/PPP3CB/OLFM1/XK/ATL1/NFIB/CHN1/ROBO2/MAP2K1/FKBP1B/STXBP1/NDEL1/SLITRK4/KALRN/CCK/VSTM2L/RTN4/SLITRK5/CRMP1/PLXNB2/MCF2/DCLK1/THY1/B4GALT6/SLC25A46/CHL1/NEFL/PGRMC1/STMN1/KIAA0319/TNFRSF21/NRCAM/UNC5B/EFNB3/KIF5B/EPHA5/PLXNB1/RAB11A/NTNG1/TBR1/NPTN/MACF1/LMTK2/PAK2/MAP1S/HSP90AB1/LRRC4C/CNTNAP1/PAX6/ADCY1/S100A6/SLITRK1/CDK5/PALLD/SLITRK3/MAP1A/MYCBP2/MAP2/FGF13/SEMA5B/BOC…	139
GO:0099003	BP	vesicle-mediated transport in synapse	74/2931	197/18800	4.01654e-14	3.15303e-11	2.5e-11	PFN2/SYNJ1/SYT1/PPP3CB/ATP2A2/NAPB/SYN2/SYP/AMPH/VPS35/SNAP91/BSN/ERC2/STXBP1/SNAP25/CADPS/SYN1/SH3GL2/PREPL/SYT4/PACSIN1/PCLO/UNC13A/SLC17A6/PRKAR1B/RIMS1/ROCK1/STX1A/PRKCB/ADCY1/APBA1/SCRIB/HPCA/CLSTN1/SLC17A7/CDK5/CTBP2/CPLX1/AP2M1/CALY/SV2A/DNM3/PRKCG/SNAP23/RAB3B/RIMS3/CDK5R1/DOC2A/TOR1A/GRIN3A/DNM1/ACTB/STON2/DNAJC6/VAMP2/STON1/SNCB/CACNB2/STXBP5/SLC4A8/NOSTRIN/STX1B/ARC/SYT5/NAPA/RIMS2/P2R…	74
GO:0050804	BP	modulation of chemical synaptic transmission	128/2931	429/18800	4.09219e-14	3.15303e-11	2.5e-11	PFN2/SYT1/PPP3CB/ATP2A2/CACNG3/SYP/YWHAG/VGF/GFAP/ERC2/ELAVL4/STXBP1/TPRG1L/SNAP25/GRIN2A/PLCB1/SYN1/PREPL/DLGAP2/SYT4/NPTX2/PRKCE/SHANK2/UNC13A/PLK2/PLCL2/PRKAR1B/SORCS3/MEF2C/KIF5B/LRRTM1/RIMS1/CLSTN3/SYNGR1/GRIA1/NTNG1/FAM107A/STAU2/NPTN/STX1A/RASGRF2/PRKCB/LRRC4C/SLC8A2/HOMER1/ADCY1/APBA1/CLSTN1/CALB1/CDK5/LRFN2/ATAD1/RAPGEF2/GRM1/NCDN/CPLX1/RGS4/NRGN/DGKI/MAP1A/PRKCG/NPTXR/AKAP5/SRGN/RIMS3/G…	128
GO:0099177	BP	regulation of trans-synaptic signaling	128/2931	430/18800	4.94946e-14	3.38983e-11	2.68776e-11	PFN2/SYT1/PPP3CB/ATP2A2/CACNG3/SYP/YWHAG/VGF/GFAP/ERC2/ELAVL4/STXBP1/TPRG1L/SNAP25/GRIN2A/PLCB1/SYN1/PREPL/DLGAP2/SYT4/NPTX2/PRKCE/SHANK2/UNC13A/PLK2/PLCL2/PRKAR1B/SORCS3/MEF2C/KIF5B/LRRTM1/RIMS1/CLSTN3/SYNGR1/GRIA1/NTNG1/FAM107A/STAU2/NPTN/STX1A/RASGRF2/PRKCB/LRRC4C/SLC8A2/HOMER1/ADCY1/APBA1/CLSTN1/CALB1/CDK5/LRFN2/ATAD1/RAPGEF2/GRM1/NCDN/CPLX1/RGS4/NRGN/DGKI/MAP1A/PRKCG/NPTXR/AKAP5/SRGN/RIMS3/G…	128
GO:0007611	BP	learning or memory	90/2931	264/18800	6.37549e-14	3.92985e-11	3.11594e-11	SYNJ1/GPI/PPP3CB/NDRG4/ELAVL4/SNAP25/GRIN2A/PLCB1/SYT4/GABRA5/CRH/NPTX2/VIP/PJA2/SHANK2/PGRMC1/PLK2/PRKAR1B/SORCS3/MEF2C/GRIA1/TBR1/NPTN/BHLHB9/SLC12A5/SLC8A2/ADCY1/CLDN5/SERPINF1/CALB1/CDK5/ATAD1/CAMK4/NRGN/MAP1A/FGF13/PRKCG/AFF2/NRXN3/SCN2A/PDE1B/HMGCR/CRHBP/PRKAR2B/VLDLR/KIT/PAK6/CIC/RASGRF1/CUX2/ABL1/ITGA5/EIF4EBP2/BDNF/CTNS/NRXN1/PAFAH1B1/ITPR3/BTG2/NETO1/ABCC8/EGR2/PRKCZ/SLC8A3/ARC/GATM/FEN…	90
GO:0050890	BP	cognition	99/2931	306/18800	1.48868e-13	8.34204e-11	6.61431e-11	SYNJ1/GPI/PPP3CB/NDRG4/NIPBL/ELAVL4/SNAP25/GRIN2A/CHRM1/PLCB1/SYT4/GABRA5/CRH/NPTX2/VIP/TUSC3/CHD7/PJA2/CHL1/SHANK2/PGRMC1/PLK2/PRKAR1B/SORCS3/MEF2C/GRIA1/TBR1/FAM107A/NPTN/BHLHB9/SLC12A5/SLC8A2/ADCY1/CLDN5/SERPINF1/CALB1/CDK5/ATAD1/CAMK4/NRGN/MAP1A/FGF13/PRKCG/AFF2/NRXN3/SCN2A/PDE1B/HMGCR/CRHBP/PRKAR2B/VLDLR/KIT/PAK6/CIC/RASGRF1/CUX2/ABL1/ITGA5/EIF4EBP2/BDNF/CTNS/NRXN1/PAFAH1B1/ITPR3/BTG2/NETO1/…	99
GO:0099504	BP	synaptic vesicle cycle	69/2931	183/18800	2.34309e-13	1.20357e-10	9.54297e-11	PFN2/SYNJ1/SYT1/PPP3CB/ATP2A2/NAPB/SYN2/SYP/AMPH/SNAP91/BSN/ERC2/STXBP1/SNAP25/CADPS/SYN1/SH3GL2/PREPL/SYT4/PACSIN1/PCLO/UNC13A/SLC17A6/PRKAR1B/RIMS1/ROCK1/STX1A/PRKCB/ADCY1/APBA1/SCRIB/SLC17A7/CDK5/CTBP2/CPLX1/AP2M1/SV2A/DNM3/PRKCG/SNAP23/RAB3B/RIMS3/CDK5R1/DOC2A/TOR1A/GRIN3A/DNM1/ACTB/STON2/DNAJC6/VAMP2/STON1/SNCB/CACNB2/STXBP5/SLC4A8/NOSTRIN/STX1B/SYT5/NAPA/RIMS2/P2RX7/LRRK2/SNCG/DNM2/SYN3/SYT…	69
GO:1904062	BP	regulation of cation transmembrane transport	108/2931	352/18800	5.72729e-13	2.71562e-10	2.15318e-10	FGF12/SCN2B/AKAP6/DPP6/RGS7/VDAC1/CACNG3/NETO2/PTPN3/AHNAK/FKBP1B/SCN3B/FXYD6/KCNAB1/KCNS2/THY1/EHD3/CRH/PRKCE/CHD7/UBQLN1/TSPAN13/GPD1L/CACNA2D1/ACTN2/CRBN/MEF2C/NDUFA4/HECW1/RASGRF2/CNIH3/KCNIP4/HOMER1/GSTO1/CALM1/HPCA/SLC9A3R1/ISCU/CDK5/DPP10/KCNC2/RGS4/PDE4D/NEDD4L/FGF13/ATP1B1/APLNR/KCNE4/CACNB1/SLC8A1/COMMD1/CAMK2D/CRHBP/TCIRG1/CAB39/ATG5/CASQ1/FXYD7/GEM/PTK2B/CX3CL1/GNB5/RASGRF1/FXYD5/CNKS…	108
GO:1990778	BP	protein localization to cell periphery	104/2931	337/18800	1.03248e-12	4.54588e-10	3.60438e-10	NSF/DPP6/ZDHHC23/LIN7B/CACNG3/RAB3C/SORBS1/VPS35/RAB13/PPFIA1/SCN3B/KCNB2/STXBP1/SNAP25/CLIP3/GRIN2A/PREPL/ATP6AP1/EHD3/PACSIN1/PRKCE/PGRMC1/MRAP2/ACTN2/KIF5B/RHOQ/LZTFL1/RAB11A/ROCK1/MACF1/KCNIP4/SCRIB/CLSTN1/SLC9A3R1/ATP2C1/CDK5/CLTC/EZR/DPP10/MYADM/RAPGEF2/IKBKB/LDLRAP1/MYO5A/EPB41L3/CPLX1/AP2M1/RAB15/TUB/FGF13/EFCAB7/ATP1B1/AKAP5/ITGB1BP1/PID1/RAB3B/EHD1/DENND4C/NPTX1/PRKCI/GPR158/TTC7B/DAB2/…	104
GO:0045055	BP	regulated exocytosis	79/2931	234/18800	3.80117e-12	1.56203e-09	1.23851e-09	PFN2/SYNJ1/SYT1/SYT13/PPP3CB/ATP2A2/NAPB/SYN2/SYP/ERC2/STXBP1/SNAP25/CADPS/SYN1/PREPL/SYNGR3/SYT4/PCLO/SCAMP5/STEAP2/UNC13A/RIMS1/SYNGR1/STX1A/PRKCB/ADCY1/APBA1/SCRIB/CDK5/CTBP2/CPLX1/RAB15/CHGA/SV2A/PRKCG/SNAP23/RIMS3/RAB27A/RAB31/DOC2A/VAMP3/C12orf4/CRHBP/IL4R/GRIN3A/RABGEF1/KIT/KCNB1/SNX4/VAMP2/ARHGAP17/REST/CACNB2/STXBP5/CD84/SLC4A8/GAB2/STX1B/RASGRP1/SYT5/GATA2/NAPA/SCIN/SYNGR2/RIMS2/CDK5R2/…	79
GO:0010975	BP	regulation of neuron projection development	122/2931	431/18800	8.63602e-12	3.32703e-09	2.63796e-09	PAK1/STMN2/XK/NDRG4/CHN1/ZNF365/ROBO2/ENC1/SERPINI1/MAP2K1/GFAP/FKBP1B/ELAVL4/NDEL1/SNAP25/RTN4/CRMP1/FIG4/CFLAR/PLXNB2/MCF2/THY1/PACSIN1/NEFL/KIAA0319/NRCAM/EFNB3/PLXNB1/HECW1/RAB11A/NTNG1/TBR1/STAU2/NPTN/MACF1/PAK2/BHLHB9/KANK1/LRRC4C/DENND5A/NEGR1/SERPINF1/SLITRK1/CDK5/RAPGEF2/NR2F1/NEDD4L/MAP2/FGF13/DNM3/SEMA5B/SEMA4F/SLIT1/EHD1/PRKCI/TIAM2/SLIT2/CDK5R1/MARK1/DAB2/LRP4/VLDLR/KLF4/CAPRIN2/RIT2…	122
GO:0006887	BP	exocytosis	104/2931	357/18800	4.84491e-11	1.75671e-08	1.39287e-08	PAK1/NSF/PFN2/SYNJ1/SYT1/SYT13/PPP3CB/ATP2A2/VSNL1/NAPB/LIN7B/SYN2/RAB3C/SYP/RAB13/ERC2/STXBP1/SNAP25/EXOC6/CADPS/SYN1/PREPL/SYNGR3/SYT4/EXOC8/PCLO/SCAMP5/STEAP2/UNC13A/RIMS1/SCAMP1/RAB11A/SYNGR1/SYTL4/STX1A/PRKCB/ADCY1/APBA1/ATP9A/SCRIB/CDK5/CTBP2/COPS5/CPLX1/RAB15/CHGA/SV2A/PRKCG/SNAP23/RAB3B/RIMS3/RAB27A/RAB31/DOC2A/VAMP3/C12orf4/CRHBP/IL4R/GRIN3A/RABGEF1/KIT/STXBP5L/LLGL2/KCNB1/SNX4/VAMP2/STA…	104
GO:0007015	BP	actin filament organization	123/2931	450/18800	8.71141e-11	2.98317e-08	2.36533e-08	PAK1/PFN2/CALD1/WASF1/SORBS1/ITGB5/PPFIA1/ARPC5L/MKKS/WASL/MTPN/PACSIN1/ALDOA/PRKCE/STMN1/ACTN2/ARAP1/DSTN/FHOD3/ROCK1/FAM107A/RHOC/PAK2/INPPL1/KANK1/TRIOBP/ARPC1A/SHROOM2/PXN/PREX1/EZR/FAT1/WASF2/MYADM/MYO5A/RGS4/TPM2/EPS8/TJP1/ITGB1BP1/ENAH/PRKCI/MICALL2/SLIT2/MICAL2/PAWR/BCL2/TMSB10/BAG4/CDC42EP3/COTL1/HIP1R/GSN/SHROOM1/PTK2B/ESAM/CX3CL1/ADD3/MYO1C/DAAM2/EMP2/ARHGEF10/FCHSD2/ABL1/CD47/SORBS2/T…	123
GO:0010959	BP	regulation of metal ion transport	113/2931	403/18800	9.58544e-11	3.10972e-08	2.46566e-08	FGF12/SCN2B/AKAP6/DPP6/RGS7/VDAC1/NETO2/PTPN3/AHNAK/FKBP1B/SCN3B/FXYD6/KCNAB1/KCNS2/THY1/EHD3/ATP1A1/PRKCE/VIP/CHD7/UBQLN1/TSPAN13/GPD1L/CACNA2D1/HOMER3/ACTN2/CRBN/KIF5B/HECW1/KCNIP4/HOMER1/ATP2B1/PDGFRB/GSTO1/CALM1/HPCA/SLC9A3R1/ISCU/CDK5/DPP10/KCNC2/RGS4/PDE4D/NEDD4L/FGF13/ATP1B1/APLNR/KCNE4/CACNB1/SLC8A1/MLLT6/COMMD1/TSPO/CAMK2D/BCL2/CAB39/ATG5/CASQ1/FXYD7/GEM/PTK2B/CX3CL1/GNB5/FXYD5/CNKSR3/VA…	113
GO:0060537	BP	muscle tissue development	113/2931	405/18800	1.33129e-10	4.10305e-08	3.25326e-08	AKAP6/XK/NDRG4/NDUFV2/WNT10B/RBP4/CFLAR/MTPN/CHD7/NUPR1/ACTN2/FHOD3/MEF2C/EFEMP2/CNTNAP1/HOMER1/PDGFRB/HLF/LEF1/SMAD5/CDK5/EGR1/PPARA/RGS4/RBPJ/POPDC3/SLC8A1/CSRP1/CITED2/CYP26B1/CSRP2/MESP1/FOXC1/BCL2/TBX3/NOTCH2/ATG5/CASQ1/VAMP5/HOPX/CENPF/HEY2/TGFBR2/HEYL/FOXN2/SORBS2/TGFBR1/FGF9/TBX2/CAV1/TCAP/BTG2/CXADR/IGSF8/EGR2/MEGF10/FLNB/HEG1/SMO/PI16/ZFAND5/PRKAR1A/SOX9/SRPK3/SKI/PPP3CA/LY6E/ERBB3/PGM5…	113
GO:0050803	BP	regulation of synapse structure or activity	71/2931	215/18800	1.44195e-10	4.23248e-08	3.35589e-08	YWHAZ/ROBO2/VPS35/LRFN5/FRMPD4/SLITRK4/SLITRK5/SHANK2/TUBB/PGRMC1/CAMKV/SLC17A6/NRCAM/MEF2C/CDH8/LRRTM1/CLSTN3/STAU2/CBLN2/BHLHB9/HOMER1/NEGR1/CLSTN1/SLC17A7/SLITRK1/CDK5/PCDH8/LRFN2/SLITRK3/LINGO2/DNM3/SRGN/SLIT1/DCTN1/NPTX1/CDK5R1/FLRT3/LRP4/CAPRIN2/TANC2/CUX2/CAPRIN1/ABL1/LRRN3/BDNF/CAMK1/NRXN1/LRTM2/PAFAH1B1/STX1B/ARC/ITPKA/TANC1/APP/CDKL5/PDLIM5/NFATC4/CLSTN2/SEMA4A/LRRK2/BAIAP2/SRPX2/SEMA3F…	71
GO:0006836	BP	neurotransmitter transport	69/2931	207/18800	1.63979e-10	4.59438e-08	3.64284e-08	PFN2/SYNJ1/SYT1/ATP2A2/NAPB/LIN7B/SYN2/SV2B/SYP/PTPRN2/SLC6A12/GFAP/ERC2/STXBP1/SNAP25/CADPS/SYN1/PREPL/SYNGR3/SYT4/SLC6A17/PCLO/UNC13A/SLC17A6/MEF2C/RIMS1/STX1A/PRKCB/ADCY1/APBA1/SCRIB/SLC17A7/CDK5/CTBP2/SLC38A2/CPLX1/SV2A/PRKCG/SNAP23/RAB3B/RIMS3/KCNJ10/DOC2A/TOR1A/GRIN3A/SLC6A15/VAMP2/RPH3A/CACNB2/STXBP5/NRXN1/SLC4A8/STX1B/SYT5/SLC6A7/LIN7A/NAPA/MCTP1/SLC1A1/RIMS2/SLC6A9/P2RX7/LRRK2/GABRA2/SNC…	69
GO:0022898	BP	regulation of transmembrane transporter activity	84/2931	273/18800	1.8255e-10	4.89233e-08	3.87908e-08	FGF12/SCN2B/AKAP6/CACNG3/NETO2/PTPN3/AHNAK/FKBP1B/SCN3B/FXYD6/KCNAB1/KCNS2/EHD3/CRH/PRKCE/UBQLN1/GPD1L/CACNA2D1/ACTN2/CRBN/MEF2C/NDUFA4/HECW1/CHRM3/RASGRF2/CNIH3/HOMER1/GSTO1/CALM1/HPCA/SLC9A3R1/CDK5/KCNC2/PDE4D/NEDD4L/FGF13/ATP1B1/KCNE4/CACNB1/CAMK2D/CRHBP/BCL2/CAB39/CASQ1/FXYD7/GEM/PTK2B/ACTB/GNB5/RASGRF1/FXYD5/CNKSR3/VAMP2/PIRT/GLRX/CAV1/TESC/CACNB2/KLHL24/NETO1/ABCC8/DAPK1/FGF14/ARC/KCNS1/CAC…	84
GO:0032970	BP	regulation of actin filament-based process	110/2931	393/18800	1.90789e-10	4.89268e-08	3.87936e-08	PAK1/PFN2/ATP2A2/WASF1/PPFIA1/ARPC5L/MKKS/WASL/MTPN/PRKCE/STMN1/ACTN2/ARAP1/DSTN/FHOD3/RHOQ/EPHA5/ROCK1/FAM107A/RHOC/STAU2/PAK2/PAM/KANK1/TRIOBP/PDGFRB/ARPC1A/PXN/CDK5/WASF2/MYADM/RGS4/PDE4D/EPS8/TJP1/FGF13/ITGB1BP1/CAMK2D/SLIT2/CDK5R1/IQGAP1/TMSB10/BAG4/CDC42EP3/COTL1/NOTCH2/HIP1R/GSN/PTK2B/ESAM/CX3CL1/ADD3/BST2/DAAM2/ARHGEF10/FCHSD2/ABL1/CD47/TGFBR1/RHOBTB3/ARHGAP17/F11R/PDPN/CAV1/RND2/TGFB3/SW…	110
GO:0032409	BP	regulation of transporter activity	91/2931	305/18800	1.98438e-10	4.89268e-08	3.87936e-08	FGF12/SCN2B/AKAP6/CACNG3/NDFIP1/NETO2/PTPN3/AHNAK/FKBP1B/SCN3B/FXYD6/KCNAB1/KCNS2/SYNGR3/EHD3/CRH/NDFIP2/PRKCE/UBQLN1/GPD1L/CACNA2D1/ACTN2/CRBN/MEF2C/NDUFA4/HECW1/CHRM3/RASGRF2/CNIH3/HOMER1/GSTO1/CALM1/HPCA/SLC9A3R1/CDK5/KCNC2/PDE4D/NEDD4L/FGF13/ATP1B1/KCNE4/CACNB1/CAMK2D/RXRA/CRHBP/BCL2/CAB39/CASQ1/FXYD7/GEM/PTK2B/ACTB/GNB5/RASGRF1/FXYD5/CNKSR3/SLC5A3/VAMP2/PIRT/GLRX/CAV1/TESC/CACNB2/KLHL24/NETO…	91
GO:0072659	BP	protein localization to plasma membrane	86/2931	283/18800	2.24475e-10	5.3218e-08	4.21959e-08	NSF/DPP6/ZDHHC23/RAB3C/SORBS1/VPS35/RAB13/PPFIA1/SCN3B/KCNB2/STXBP1/CLIP3/PREPL/ATP6AP1/EHD3/PACSIN1/PRKCE/PGRMC1/MRAP2/ACTN2/KIF5B/RHOQ/RAB11A/ROCK1/MACF1/KCNIP4/SCRIB/SLC9A3R1/ATP2C1/CDK5/CLTC/EZR/DPP10/MYADM/RAPGEF2/IKBKB/LDLRAP1/MYO5A/EPB41L3/AP2M1/RAB15/FGF13/ATP1B1/AKAP5/ITGB1BP1/PID1/RAB3B/EHD1/DENND4C/PRKCI/GPR158/TTC7B/DAB2/RAB31/VAMP3/ZDHHC2/BAG4/VAMP5/ACTB/ZDHHC8/EHD2/KCNB1/EMP2/VAMP2/…	86
GO:0048638	BP	regulation of developmental growth	96/2931	329/18800	2.42875e-10	5.54475e-08	4.39637e-08	SYT1/AKAP6/OLFM1/BASP1/WWC3/NIPBL/ATRN/NDEL1/MKKS/RTN4/RBP4/PLCB1/SYT4/CHD7/ACACB/UNC13A/KIAA0319/NRCAM/MEF2C/RIMS1/RAB11A/MACF1/LATS2/STAT5A/CDK5/EZR/PPARA/FTO/RGS4/NEDD4L/MAP2/FGF13/RBPJ/SEMA5B/CITED2/SEMA4F/STAT3/SLIT1/CDK5R1/CPNE5/RASAL1/FOXC1/BCL2/HOPX/BMPR2/HEY2/TGFBR2/BCL11A/SGPL1/ABL1/TGFBR1/FGF9/TBX2/MAP1B/BDNF/CDKN1A/RND2/PAFAH1B1/LIMK1/SMO/PI16/POU3F2/NPY1R/NKD1/FN1/RTN4R/PLXNA3/STK3/A…	96
GO:1902903	BP	regulation of supramolecular fiber organization	106/2931	376/18800	2.60108e-10	5.72609e-08	4.54015e-08	PAK1/PFN2/STMN2/WASF1/PFDN4/PPFIA1/ARPC5L/MKKS/CLIP3/WASL/MTPN/PRKCE/STMN1/ACTN2/ARAP1/DSTN/FHOD3/NAV3/ROCK1/RHOC/PAK2/MAP1S/AEBP1/MID1IP1/EFEMP2/KANK1/TRIOBP/ARPC1A/MAPRE3/PXN/WASF2/MYADM/DRG1/RGS4/EPS8/RPS3/MAP1A/TJP1/MAP2/FGF13/PFDN1/ITGB1BP1/DCTN1/SLIT2/CDK5R1/TMSB10/BAG4/CDC42EP3/COTL1/HIP1R/GSN/PTK2B/ESAM/CX3CL1/ADD3/DAAM2/ARHGEF10/FCHSD2/ABL1/CD47/TGFBR1/CDK5RAP2/F11R/CRYAB/KATNB1/MID1/MAP…	106
GO:0032412	BP	regulation of ion transmembrane transporter activity	81/2931	263/18800	3.65079e-10	7.75982e-08	6.15268e-08	FGF12/SCN2B/AKAP6/CACNG3/NETO2/PTPN3/AHNAK/FKBP1B/SCN3B/FXYD6/KCNAB1/KCNS2/EHD3/CRH/PRKCE/UBQLN1/GPD1L/CACNA2D1/ACTN2/CRBN/MEF2C/NDUFA4/HECW1/CHRM3/RASGRF2/CNIH3/HOMER1/GSTO1/CALM1/HPCA/SLC9A3R1/CDK5/KCNC2/PDE4D/NEDD4L/FGF13/ATP1B1/KCNE4/CACNB1/CAMK2D/CRHBP/CAB39/CASQ1/FXYD7/GEM/PTK2B/GNB5/RASGRF1/FXYD5/CNKSR3/VAMP2/PIRT/GLRX/CAV1/TESC/CACNB2/KLHL24/NETO1/ABCC8/DAPK1/FGF14/ARC/KCNS1/CACNB4/HSPA2/…	81
GO:0032535	BP	regulation of cellular component size	100/2931	351/18800	4.4359e-10	9.11429e-08	7.22662e-08	PFN2/PEX11B/OLFM1/XK/ARPC5L/NDEL1/MKKS/RTN4/MTPN/PRKCE/NEFL/KIAA0319/ACTN2/DSTN/FHOD3/NRCAM/RAB11A/RAB22A/MACF1/SLC12A5/HSP90AB1/KANK1/TRIOBP/HP1BP3/ARPC1A/SLC9A3R1/CDK5/EZR/MYADM/AP2M1/EPS8/MAP2/FGF13/SEMA5B/RAB3B/SEMA4F/SLIT1/SLIT2/CDK5R1/MSN/TMSB10/BAG4/AQP1/CDC42EP3/COTL1/HIP1R/GSN/BMPR2/PTK2B/ESAM/ADD3/DAAM2/AQP11/FCHSD2/SLC12A7/ABL1/MAP1B/BDNF/TMEM123/RND2/SWAP70/PAFAH1B1/LIMK1/ATP13A2/ADD2…	100
GO:0050807	BP	regulation of synapse organization	68/2931	209/18800	7.19361e-10	1.43037e-07	1.13412e-07	YWHAZ/ROBO2/VPS35/LRFN5/FRMPD4/SLITRK4/SLITRK5/SHANK2/TUBB/PGRMC1/CAMKV/NRCAM/MEF2C/CDH8/LRRTM1/CLSTN3/STAU2/CBLN2/BHLHB9/HOMER1/NEGR1/CLSTN1/SLITRK1/CDK5/PCDH8/LRFN2/SLITRK3/LINGO2/DNM3/SRGN/SLIT1/DCTN1/NPTX1/CDK5R1/FLRT3/LRP4/CAPRIN2/TANC2/CUX2/CAPRIN1/ABL1/LRRN3/BDNF/CAMK1/NRXN1/LRTM2/PAFAH1B1/ARC/ITPKA/TANC1/APP/CDKL5/PDLIM5/NFATC4/CLSTN2/SEMA4A/LRRK2/BAIAP2/SRPX2/SEMA3F/TLR2/TPBG/PPFIA2/THBS…	68
GO:0007416	BP	synapse assembly	61/2931	180/18800	8.86888e-10	1.70837e-07	1.35455e-07	GABRG2/CBLN4/ROBO2/VPS35/BSN/LRFN5/SLITRK4/SLITRK5/PLXNB2/GABRA1/PCLO/SLC25A46/SHANK2/NRCAM/MEF2C/PLXNB1/LRRTM1/CLSTN3/STAU2/NPTN/CBLN2/BHLHB9/NEGR1/CLSTN1/SLITRK1/CDK5/SLITRK3/LINGO2/FGF13/DNM3/SLIT1/NPTX1/FLRT3/LRP4/CUX2/GABRB2/MAP1B/LRRN3/BDNF/NRXN1/LRTM2/GABRB3/ADD2/KIRREL3/CNTN5/APP/NRG1/PDLIM5/CLSTN2/SEMA4A/GABRA2/SRPX2/TLR2/TPBG/SPTBN2/ACHE/LRRC4/THBS2/NLGN4Y/DRD1/ST8SIA2	61
GO:0042063	BP	gliogenesis	86/2931	291/18800	1.04402e-09	1.95011e-07	1.54622e-07	SYNJ1/NFIB/ZNF365/MAP2K1/GFAP/RTN4/CHRM1/B4GALT6/SLC25A46/TNFRSF21/BNIP3/CNTNAP1/PAX6/SCRIB/LEF1/CDK5/KLF15/EIF2B3/ASCL1/STAT3/ITGB4/TSPO/ID4/PRKCI/KCNJ10/CDK5R1/CRB1/BOK/TNFRSF1B/PRPF19/DLX1/PTK2B/CX3CL1/DAAM2/ARHGEF10/ABL1/SYNE2/CDKN2C/TAL1/PRKCH/PARD3/LGI4/PAFAH1B1/OLIG1/ABCC8/DICER1/EGR2/SLC8A3/NDRG1/PRDM8/SMO/NKX2-2/POU3F2/SOX9/CSPG4/SKI/ERBB3/GLI3/GPR37L1/VIM/APP/NRG1/CDK5R2/NOTCH1/SOX2/LDL…	86
GO:0031032	BP	actomyosin structure organization	65/2931	199/18800	1.41669e-09	2.56838e-07	2.03644e-07	PAK1/PFN2/SORBS1/ITGB5/PPFIA1/MYH10/MKKS/CFLAR/STMN1/ACTN2/ARAP1/FHOD3/EPB41L4B/ROCK1/RHOC/PAK2/PDGFRB/PXN/WASF2/EPB41L3/TJP1/EPB41L1/ITGB1BP1/CSRP1/CSRP2/ANLN/BAG4/CASQ1/PTK2B/ARHGEF10/ABL1/CD47/TGFBR1/F11R/TCAP/TGFB3/LIMK1/LPAR1/TMEFF2/S100A10/PRKAR1A/WAS/FRMD6/PGM5/CDC42BPA/RHPN2/DLC1/RAPGEF3/ADPRHL1/ARHGAP28/KCTD13/EPB41/ASAP3/MYL9/MYH11/PDLIM1/S1PR1/RTKN/FLNC/EDN1/ARHGEF5/CAPN3/GPR65/MYH3/LM…	65
GO:0051960	BP	regulation of nervous system development	117/2931	440/18800	1.5156e-09	2.66918e-07	2.11637e-07	SYNJ1/ZNF365/ROBO2/MAP2K1/GFAP/SLC25A12/NDEL1/SLITRK4/RTN4/SLITRK5/FIG4/PLXNB2/MCF2/THY1/SYT4/CTDSP1/CHD7/SPEN/NEFL/KIAA0319/TNFRSF21/EFNB3/PLXNB1/LRRTM1/CLSTN3/RAB11A/STAU2/NPTN/MACF1/CBLN2/BHLHB9/PAX6/CLSTN1/SERPINF1/SLITRK1/CDK5/RAPGEF2/SLITRK3/LINGO2/MAP2/FGF13/ASCL1/SEMA5B/SEMA4F/SLIT1/TSPO/ID4/PRKCI/TIAM2/SLIT2/CDK5R1/FLRT3/LRP4/TNFRSF1B/KIT/TGM2/CAPRIN2/PRPF19/DLX1/BMPR2/HEY2/CX3CL1/HEYL/C…	117
GO:0007269	BP	neurotransmitter secretion	52/2931	145/18800	1.62411e-09	2.70568e-07	2.14531e-07	PFN2/SYNJ1/SYT1/ATP2A2/NAPB/LIN7B/SYN2/SYP/PTPRN2/ERC2/STXBP1/SNAP25/CADPS/SYN1/PREPL/SYT4/PCLO/UNC13A/MEF2C/RIMS1/STX1A/PRKCB/ADCY1/APBA1/SCRIB/CDK5/CTBP2/CPLX1/SV2A/PRKCG/SNAP23/RIMS3/DOC2A/GRIN3A/VAMP2/RPH3A/CACNB2/STXBP5/NRXN1/SLC4A8/STX1B/SYT5/LIN7A/NAPA/MCTP1/RIMS2/P2RX7/LRRK2/SNCG/SYN3/SYT7/DRD1	52
GO:0099643	BP	signal release from synapse	52/2931	145/18800	1.62411e-09	2.70568e-07	2.14531e-07	PFN2/SYNJ1/SYT1/ATP2A2/NAPB/LIN7B/SYN2/SYP/PTPRN2/ERC2/STXBP1/SNAP25/CADPS/SYN1/PREPL/SYT4/PCLO/UNC13A/MEF2C/RIMS1/STX1A/PRKCB/ADCY1/APBA1/SCRIB/CDK5/CTBP2/CPLX1/SV2A/PRKCG/SNAP23/RIMS3/DOC2A/GRIN3A/VAMP2/RPH3A/CACNB2/STXBP5/NRXN1/SLC4A8/STX1B/SYT5/LIN7A/NAPA/MCTP1/RIMS2/P2RX7/LRRK2/SNCG/SYN3/SYT7/DRD1	52
GO:0060284	BP	regulation of cell development	129/2931	500/18800	1.75545e-09	2.84752e-07	2.25777e-07	SYNJ1/ZNF365/ROBO2/MAP2K1/FBXW7/GFAP/NDEL1/RTN4/PLCB1/PLXNB2/MCF2/THY1/SYT4/CTDSP1/CHD7/SPEN/NEFL/KIAA0319/EFNB3/PLXNB1/RAB11A/ROCK1/STAU2/NPTN/MACF1/BHLHB9/KANK1/PAX6/CLDN5/TRIOBP/SERPINF1/SLITRK1/CDK5/PREX1/MYADM/RAPGEF2/IKBKB/MAP2/FGF13/ASCL1/SEMA5B/ITGB1BP1/SEMA4F/S1PR3/SLIT1/TSPO/ID4/PRKCI/TIAM2/SLIT2/CDK5R1/DAB2/C1QBP/LRP4/TNFRSF1B/BCL2/NOTCH2/KIT/TGM2/CAPRIN2/PRPF19/DLX1/BMPR2/HEY2/CX3CL1/…	129
GO:0016079	BP	synaptic vesicle exocytosis	42/2931	107/18800	2.657e-09	4.19943e-07	3.32968e-07	PFN2/SYNJ1/SYT1/ATP2A2/NAPB/SYP/ERC2/STXBP1/SNAP25/CADPS/SYN1/PREPL/SYT4/PCLO/UNC13A/RIMS1/STX1A/PRKCB/ADCY1/APBA1/SCRIB/CDK5/CTBP2/CPLX1/SV2A/PRKCG/SNAP23/RIMS3/DOC2A/GRIN3A/VAMP2/CACNB2/STXBP5/SLC4A8/STX1B/SYT5/NAPA/RIMS2/P2RX7/LRRK2/SYT7/DRD1	42
GO:0048167	BP	regulation of synaptic plasticity	64/2931	198/18800	3.02906e-09	4.59627e-07	3.64434e-07	PPP3CB/SYP/YWHAG/VGF/GFAP/ERC2/STXBP1/SNAP25/GRIN2A/SYT4/SHANK2/PLK2/SORCS3/MEF2C/LRRTM1/RIMS1/SYNGR1/GRIA1/FAM107A/STAU2/NPTN/RASGRF2/SLC8A2/ADCY1/CALB1/CDK5/RAPGEF2/NCDN/NRGN/MAP1A/PRKCG/AKAP5/RIMS3/KCNJ10/ZDHHC2/KIT/PTK2B/CX3CL1/RASGRF1/KCNB1/VAMP2/ABL1/EIF4EBP2/MAP1B/ITPR3/NETO1/EGR2/PRKCZ/SLC8A3/ARC/SLC4A10/GRIN2C/MCTP1/SLC1A1/ITPKA/APP/RIMS2/NFATC4/BAIAP2/CYP46A1/GRIN1/SYT7/TYROBP/DRD1	64
GO:1902414	BP	protein localization to cell junction	39/2931	96/18800	3.05722e-09	4.59627e-07	3.64434e-07	CACNG3/VPS35/BSN/SNAP25/GRIN2A/KIF3A/DLG2/PCLO/MAPK9/KIF5B/LRRTM1/CLSTN3/RAB11A/PAK2/TJP2/HOMER1/SCRIB/CLSTN1/CDK5/SLITRK3/CPLX1/MAP1A/TJP1/PECAM1/NPTX1/ZDHHC2/ACTB/F11R/NRXN1/PRKCZ/STX1B/HEG1/GRIN2C/HSPB1/LSR/CACNG2/BAIAP2/MPP7/DSP	39
GO:0048488	BP	synaptic vesicle endocytosis	29/2931	61/18800	4.34015e-09	6.22156e-07	4.93301e-07	SYNJ1/SYT1/PPP3CB/SYP/AMPH/SNAP91/SH3GL2/PACSIN1/ROCK1/STX1A/SCRIB/SLC17A7/CDK5/AP2M1/DNM3/TOR1A/DNM1/ACTB/STON2/DNAJC6/VAMP2/STON1/SNCB/NOSTRIN/SYT5/LRRK2/SNCG/DNM2/NLGN4Y	29
GO:0140238	BP	presynaptic endocytosis	29/2931	61/18800	4.34015e-09	6.22156e-07	4.93301e-07	SYNJ1/SYT1/PPP3CB/SYP/AMPH/SNAP91/SH3GL2/PACSIN1/ROCK1/STX1A/SCRIB/SLC17A7/CDK5/AP2M1/DNM3/TOR1A/DNM1/ACTB/STON2/DNAJC6/VAMP2/STON1/SNCB/NOSTRIN/SYT5/LRRK2/SNCG/DNM2/NLGN4Y	29
GO:0010001	BP	glial cell differentiation	68/2931	218/18800	5.17966e-09	7.24463e-07	5.74419e-07	NFIB/ZNF365/MAP2K1/GFAP/B4GALT6/SLC25A46/TNFRSF21/BNIP3/CNTNAP1/PAX6/LEF1/CDK5/KLF15/EIF2B3/ASCL1/STAT3/ITGB4/ID4/KCNJ10/CRB1/BOK/TNFRSF1B/PRPF19/DLX1/DAAM2/ARHGEF10/ABL1/CDKN2C/TAL1/PARD3/LGI4/OLIG1/DICER1/EGR2/SLC8A3/NDRG1/PRDM8/SMO/NKX2-2/POU3F2/SOX9/SKI/ERBB3/GLI3/GPR37L1/VIM/APP/NRG1/NOTCH1/SOX2/LDLR/EMX1/FGF2/METRN/SOX8/SOX13/TLR2/TLR4/ERBB2/TREM2/PLP1/SLC45A3/C1QA/FA2H/DRD1/C5AR1/S100A8/S1…	68
GO:0048588	BP	developmental cell growth	70/2931	227/18800	5.29787e-09	7.24463e-07	5.74419e-07	SYT1/SLC9A6/PPP3CB/AKAP6/WASF1/OLFM1/NRN1/NDEL1/RTN4/SH3GL2/DCLK1/SYT4/UNC13A/KIAA0319/NRCAM/RIMS1/RAB11A/MACF1/HSP90AB1/CDK5/PPARA/RGS4/NEDD4L/MAP2/FGF13/SEMA5B/SEMA4F/SLIT1/SLIT2/CDK5R1/IQGAP1/CPNE5/RASAL1/FLRT3/BMPR2/PAK6/TGFBR2/BCL11A/ABL1/SORBS2/MAP1B/BDNF/SLIT3/RND2/PAFAH1B1/LIMK1/PRKCZ/PI16/SOX9/PRMT2/FN1/RTN4R/PLXNA3/APP/RIMS2/CDKL5/PDLIM5/SEMA4A/EMX1/CPNE9/SYT3/SEMA3F/DNM2/SEMA3A/SEMA6A/…	70
GO:0032956	BP	regulation of actin cytoskeleton organization	97/2931	352/18800	5.40644e-09	7.24463e-07	5.74419e-07	PAK1/PFN2/WASF1/PPFIA1/ARPC5L/MKKS/WASL/MTPN/PRKCE/STMN1/ACTN2/ARAP1/DSTN/FHOD3/RHOQ/EPHA5/ROCK1/FAM107A/RHOC/STAU2/PAK2/PAM/KANK1/TRIOBP/PDGFRB/ARPC1A/PXN/CDK5/WASF2/MYADM/RGS4/EPS8/TJP1/ITGB1BP1/SLIT2/CDK5R1/IQGAP1/TMSB10/BAG4/CDC42EP3/COTL1/NOTCH2/HIP1R/GSN/PTK2B/ESAM/CX3CL1/ADD3/BST2/DAAM2/ARHGEF10/FCHSD2/ABL1/CD47/TGFBR1/RHOBTB3/ARHGAP17/F11R/RND2/TGFB3/SWAP70/LIMK1/LPAR1/TMEFF2/ADD2/S100A10…	97
GO:0017156	BP	calcium-ion regulated exocytosis	30/2931	65/18800	5.67545e-09	7.3664e-07	5.84074e-07	SYT1/SYT13/PPP3CB/ATP2A2/SYN2/STXBP1/CADPS/SYT4/SCAMP5/UNC13A/RIMS1/STX1A/CDK5/RIMS3/DOC2A/VAMP3/KCNB1/VAMP2/ARHGAP17/REST/STX1B/SYT5/SCIN/RIMS2/CDK5R2/HYAL3/NOTCH1/SYT3/SYT7/CACNA1G	30
GO:0051017	BP	actin filament bundle assembly	54/2931	158/18800	5.73633e-09	7.3664e-07	5.84074e-07	PAK1/PFN2/CALD1/SORBS1/ITGB5/PPFIA1/MKKS/STMN1/ARAP1/ROCK1/FAM107A/RHOC/PAK2/PXN/EZR/WASF2/EPS8/TJP1/ITGB1BP1/PAWR/BAG4/SHROOM1/PTK2B/CX3CL1/ARHGEF10/ABL1/CD47/TGFBR1/F11R/TGFB3/SWAP70/LIMK1/LPAR1/TMEFF2/ADD2/S100A10/WAS/LIMA1/RHOD/ID1/RHPN2/DLC1/RAPGEF3/ARHGAP28/KCTD13/DPYSL3/ASAP3/BAIAP2/PDLIM1/S1PR1/LCP1/ARHGEF5/GPR65/BAIAP2L1	54
GO:0032835	BP	glomerulus development	30/2931	66/18800	8.85803e-09	1.1143e-06	8.83519e-07	BASP1/CFLAR/MEF2C/WWTR1/GPR4/PDGFRB/ANGPT1/KLF15/EGR1/PLCE1/FOXJ1/PECAM1/IQGAP1/FOXC1/BCL2/NOTCH2/ANGPT2/HEYL/MPV17/PODXL/KIRREL3/CD34/NID1/BMP7/NOTCH1/COL4A4/PDGFD/RET/ACTA2/PTPRO	30
GO:0086001	BP	cardiac muscle cell action potential	33/2931	77/18800	1.00662e-08	1.24096e-06	9.83942e-07	FGF12/SCN2B/ATP2A2/SCN3B/ATP1A1/GPD1L/CACNA2D1/CALM1/NEDD4L/FGF13/ATP1B1/KCNE4/SLC8A1/CAMK2D/CAV1/CACNB2/CXADR/SNTA1/CTNNA3/SLC4A3/KCNJ3/NUP155/RYR2/SCN4B/GJA1/KCNJ8/NOS1AP/KCNJ2/CACNA1G/SCN1A/KCNQ1/KCNA5/DSP	33
GO:0001505	BP	regulation of neurotransmitter levels	66/2931	213/18800	1.1616e-08	1.40394e-06	1.11317e-06	PFN2/SYNJ1/SYT1/ATP2A2/NAPB/LIN7B/SYN2/GAD1/GAD2/SYP/PTPRN2/SLC6A12/GFAP/ERC2/STXBP1/SNAP25/CADPS/SYN1/PREPL/SYNGR3/SYT4/PCLO/UNC13A/MEF2C/RIMS1/STX1A/PRKCB/ADCY1/APBA1/SCRIB/CDK5/CTBP2/CPLX1/SV2A/PRKCG/SNAP23/RAB3B/PDE1B/RIMS3/DAGLA/KCNJ10/DOC2A/TOR1A/GRIN3A/VAMP2/RPH3A/MOXD1/CACNB2/STXBP5/NRXN1/SLC4A8/STX1B/ALDH5A1/SYT5/LIN7A/NAPA/MCTP1/RIMS2/P2RX7/LRRK2/GABRA2/SNCG/SYN3/SYT7/ACHE/DRD1	66
GO:0001667	BP	ameboidal-type cell migration	122/2931	480/18800	1.24336e-08	1.47386e-06	1.16861e-06	PFN2/SCG2/GPI/PKN2/CDH13/RAB13/FBXW7/KANK2/RTN4/TNS1/PRKCE/PLK2/SP1/MAP4K4/MEF2C/PRKX/EPB41L4B/ANXA6/RAB11A/PRSS3/ROCK1/EGR3/MACF1/KANK1/DDR2/PKN3/PXN/ANGPT1/SERPINF1/STAT5A/WASF2/RIN2/DCN/DNAJA4/SEMA5B/ITGB1BP1/SLC8A1/SEMA4F/SYDE1/GNA12/ITGB4/MESP1/SLIT2/RHOJ/IQGAP1/C1QBP/PIK3CB/MAP3K3/ANLN/BAG4/PHACTR4/KLF4/SMURF2/CRB2/KIT/BMPER/FGF1/BMPR2/PTK2B/HYAL1/ANGPT2/TGFBR2/AMOTL2/SASH1/DAAM2/OVOL2/EMP2…	122
GO:0007612	BP	learning	50/2931	145/18800	1.48858e-08	1.73125e-06	1.37269e-06	SYNJ1/PPP3CB/NDRG4/ELAVL4/SNAP25/GRIN2A/PLCB1/GABRA5/NPTX2/SHANK2/PGRMC1/SORCS3/TBR1/NPTN/SLC12A5/SLC8A2/CLDN5/CDK5/ATAD1/NRGN/MAP1A/FGF13/NRXN3/PDE1B/HMGCR/PRKAR2B/KIT/PAK6/CIC/ABL1/CTNS/NRXN1/BTG2/NETO1/ABCC8/SLC8A3/ARC/SLC1A1/TANC1/APP/RAPGEF3/OPRK1/GRIN1/TLR2/GPR88/TPBG/NLGN4Y/SLC7A11/DRD1/FOS	50
GO:0061572	BP	actin filament bundle organization	54/2931	162/18800	1.54379e-08	1.76221e-06	1.39724e-06	PAK1/PFN2/CALD1/SORBS1/ITGB5/PPFIA1/MKKS/STMN1/ARAP1/ROCK1/FAM107A/RHOC/PAK2/PXN/EZR/WASF2/EPS8/TJP1/ITGB1BP1/PAWR/BAG4/SHROOM1/PTK2B/CX3CL1/ARHGEF10/ABL1/CD47/TGFBR1/F11R/TGFB3/SWAP70/LIMK1/LPAR1/TMEFF2/ADD2/S100A10/WAS/LIMA1/RHOD/ID1/RHPN2/DLC1/RAPGEF3/ARHGAP28/KCTD13/DPYSL3/ASAP3/BAIAP2/PDLIM1/S1PR1/LCP1/ARHGEF5/GPR65/BAIAP2L1	54
GO:0030048	BP	actin filament-based movement	47/2931	133/18800	1.66176e-08	1.86238e-06	1.47666e-06	FGF12/SCN2B/ATP2A2/SCN3B/MYH10/WASL/ATP1A1/GPD1L/CACNA2D1/ROCK1/WASF2/MYO5A/PDE4D/NEDD4L/FGF13/KCNE4/CAMK2D/GSN/MYO1C/EMP2/SYNE2/PDPN/CAV1/CACNB2/MYO5B/SNTA1/CTNNA3/WAS/FRMD6/MYO1F/KCNJ3/NUP155/RYR2/SCN4B/GJA1/KCNJ8/NOS1AP/MYH7/KCNJ2/CACNA1G/SCN1A/ACTA2/KCNQ1/MYH3/KCNA5/PLN/DSP	47
GO:2001257	BP	regulation of cation channel activity	58/2931	180/18800	1.85791e-08	2.04503e-06	1.62148e-06	FGF12/AKAP6/CACNG3/NETO2/AHNAK/FKBP1B/KCNAB1/KCNS2/EHD3/CRH/UBQLN1/CACNA2D1/ACTN2/CRBN/MEF2C/RASGRF2/CNIH3/HOMER1/GSTO1/CALM1/HPCA/CDK5/KCNC2/PDE4D/FGF13/KCNE4/CACNB1/CAMK2D/CRHBP/CASQ1/GEM/PTK2B/GNB5/RASGRF1/VAMP2/PIRT/CAV1/CACNB2/KLHL24/NETO1/ABCC8/DAPK1/FGF14/ARC/KCNS1/CACNB4/APP/SLC6A9/CACNG8/STOM/CACNG2/NOS1AP/KCNA1/TREM2/JPH2/EDN1/KCNQ1/PLN	58
GO:0001508	BP	action potential	49/2931	143/18800	2.60456e-08	2.81658e-06	2.23324e-06	FGF12/SCN2B/ATP2A2/AKAP6/PTPN3/FKBP1B/SCN3B/ATP1A1/GPD1L/CACNA2D1/NRCAM/CNTNAP1/SLC8A2/CALM1/KCNC2/NEDD4L/FGF13/ATP1B1/KCNE4/SLC8A1/SCN2A/CAMK2D/KCND2/KCNB1/CAV1/CACNB2/CXADR/KCNA2/SNTA1/CTNNA3/SLC4A3/KCNJ3/NUP155/RYR2/KCNH7/GPR88/SCN4B/GJA1/KCNJ8/NOS1AP/KCNA1/KCNJ2/CACNA1G/SCN1A/SCN9A/DRD1/KCNQ1/KCNA5/DSP	49
GO:0051258	BP	protein polymerization	79/2931	277/18800	2.79513e-08	2.97055e-06	2.35532e-06	PAK1/PFN2/STMN2/WASF1/ARL6/ARPC5L/DNM1L/NDEL1/MKKS/CLIP3/WASL/MTPN/PRKCE/NEFL/STMN1/FHOD3/NAV3/NDE1/FAM107A/TUBG2/MID1IP1/KANK1/TRIOBP/ARPC1A/MAPRE3/PREX1/CHMP4B/MYADM/VDAC2/DRG1/EPS8/RPS3/MAP2/FGF13/DCTN1/MICALL2/SLIT2/CDK5R1/TMSB10/BAG4/CDC42EP3/COTL1/CASQ1/HIP1R/GSN/PTK2B/ESAM/RNF135/ADD3/DAAM2/FCHSD2/ABL1/NEDD1/CDK5RAP2/PSTPIP1/TUBGCP5/MAP1B/TUBG1/ADD2/CAPG/WAS/GAS7/SCIN/NCKAP1/ARPC3/ANG/CORO…	79
GO:0060078	BP	regulation of postsynaptic membrane potential	46/2931	131/18800	2.94109e-08	3.07269e-06	2.4363e-06	GABRG2/GLRB/GRIN2A/CHRM1/GABRA5/GABRA1/MEF2C/RIMS1/GRIA1/GABRA4/STX1A/NPFF/SLC8A2/RGS7BP/CDK5/GABRA3/GRM1/RGS4/GRIA3/GABRD/KCND2/GRIN3A/PTK2B/CUX2/GABRB2/NRXN1/TMEM25/NETO1/PRKCZ/STX1B/SLC8A3/SEZ6/PPP3CA/GRIN2C/APP/RIMS2/GLRA3/P2RX7/LRRK2/GABRA2/BAIAP2/GRIN1/GABRG3/GABRG1/KCNA1/GLRA2	46
GO:0036465	BP	synaptic vesicle recycling	31/2931	73/18800	3.63065e-08	3.72989e-06	2.95739e-06	SYNJ1/SYT1/PPP3CB/SYP/AMPH/SNAP91/SH3GL2/PACSIN1/ROCK1/STX1A/SCRIB/SLC17A7/CDK5/AP2M1/DNM3/TOR1A/DNM1/ACTB/STON2/DNAJC6/VAMP2/STON1/SNCB/NOSTRIN/STX1B/SYT5/LRRK2/SNCG/DNM2/SYT7/NLGN4Y	31
GO:0016049	BP	cell growth	121/2931	484/18800	3.89741e-08	3.9383e-06	3.12264e-06	SYT1/SLC9A6/PPP3CB/AKAP6/WASF1/OLFM1/NRN1/NDEL1/RTN4/BCL6/SH3GL2/DCLK1/MTPN/SYT4/NDUFS3/CDKN2D/UNC13A/PPP2R1A/KIAA0319/NRCAM/NDRG3/RIMS1/CLSTN3/RAB11A/FAM107A/MACF1/HSP90AB1/MEAF6/CLSTN1/CDK5/PPARA/PLCE1/EPB41L3/RGS4/NEDD4L/MAP2/RPS6KA1/FGF13/SEMA5B/NET1/IL17RB/BTG1/SEMA4F/SLIT1/CAMK2D/SLIT2/CDK5R1/IQGAP1/DAB2/CPNE5/RASAL1/FLRT3/BCL2/NRG3/CAPRIN2/BMPR2/PTK2B/PAK6/HYAL1/TGFBR2/BCL11A/SIPA1/BST2/AB…	121
GO:0110053	BP	regulation of actin filament organization	77/2931	270/18800	4.17913e-08	4.15486e-06	3.29434e-06	PAK1/PFN2/WASF1/PPFIA1/ARPC5L/MKKS/WASL/MTPN/PRKCE/STMN1/ACTN2/ARAP1/DSTN/FHOD3/ROCK1/RHOC/PAK2/KANK1/TRIOBP/ARPC1A/PXN/WASF2/MYADM/RGS4/EPS8/TJP1/ITGB1BP1/SLIT2/TMSB10/BAG4/CDC42EP3/COTL1/HIP1R/GSN/PTK2B/ESAM/CX3CL1/ADD3/DAAM2/ARHGEF10/FCHSD2/ABL1/CD47/TGFBR1/F11R/TGFB3/SWAP70/LIMK1/LPAR1/TMEFF2/ADD2/S100A10/CAPG/WAS/LIMA1/SCIN/NCKAP1/ARPC3/ID1/RHPN2/DLC1/RAPGEF3/CORO1A/ARHGAP28/SVIL/PYCARD/ASAP…	77
GO:0060560	BP	developmental growth involved in morphogenesis	69/2931	234/18800	5.00289e-08	4.89489e-06	3.8811e-06	SYT1/SLC9A6/PPP3CB/WASF1/OLFM1/NRN1/NDEL1/RTN4/SH3GL2/DCLK1/SYT4/UNC13A/KIAA0319/NRCAM/RIMS1/RAB11A/MACF1/HSP90AB1/CDK5/NEDD4L/MAP2/FGF13/SEMA5B/SEMA4F/SLIT1/MESP1/SLIT2/CDK5R1/IQGAP1/CPNE5/RASAL1/FLRT3/FGF1/BMPR2/PAK6/TGFBR2/BCL11A/ABL1/TBX2/MAP1B/BDNF/SLIT3/RND2/PAFAH1B1/LIMK1/PRKCZ/SOX9/NKD1/FN1/RTN4R/PLXNA3/APP/RIMS2/CDKL5/ADPRHL1/SEMA4A/NOTCH1/EMX1/CPNE9/SYT3/SEMA3F/DNM2/S1PR1/SEMA3A/SEMA6A/…	69
GO:1990138	BP	neuron projection extension	55/2931	172/18800	5.7491e-08	5.5371e-06	4.39031e-06	SYT1/SLC9A6/PPP3CB/WASF1/OLFM1/NRN1/NDEL1/RTN4/SH3GL2/DCLK1/SYT4/UNC13A/KIAA0319/NRCAM/RIMS1/RAB11A/MACF1/HSP90AB1/CDK5/NEDD4L/MAP2/SEMA5B/SEMA4F/SLIT1/SLIT2/CDK5R1/IQGAP1/CPNE5/RASAL1/FLRT3/BMPR2/PAK6/BCL11A/ABL1/MAP1B/SLIT3/PAFAH1B1/LIMK1/PRKCZ/FN1/RTN4R/PLXNA3/RIMS2/CDKL5/SEMA4A/EMX1/CPNE9/SYT3/SEMA3F/DNM2/SEMA3A/SEMA6A/EDN1/SEMA3B/ST8SIA2	55
GO:0017157	BP	regulation of exocytosis	62/2931	204/18800	7.03784e-08	6.67403e-06	5.29177e-06	NSF/PFN2/SYT1/SYT13/ATP2A2/VSNL1/RAB3C/SYP/RAB13/STXBP1/CADPS/SYN1/PREPL/SYT4/PCLO/SCAMP5/SYTL4/STX1A/PRKCB/ADCY1/APBA1/ATP9A/CDK5/CPLX1/RAB15/PRKCG/RAB3B/RIMS3/RAB27A/DOC2A/C12orf4/IL4R/GRIN3A/RABGEF1/STXBP5L/KCNB1/SNX4/VAMP2/STAM/REST/CACNB2/STXBP5/CD84/SLC4A8/GAB2/STX1B/ATP13A2/SYT5/GATA2/RIMS2/CDK5R2/HYAL3/NOTCH1/LRRK2/SYT3/PRAM1/FES/SYT7/CACNA1G/IL13RA2/STXBP6/DRD1	62
GO:0007613	BP	memory	43/2931	122/18800	7.26168e-08	6.78197e-06	5.37735e-06	PPP3CB/GRIN2A/PLCB1/SYT4/PJA2/PGRMC1/PLK2/SORCS3/GRIA1/SLC8A2/ADCY1/SERPINF1/CALB1/ATAD1/CAMK4/MAP1A/FGF13/SCN2A/VLDLR/PAK6/CIC/RASGRF1/CUX2/ITGA5/EIF4EBP2/BDNF/CTNS/ITPR3/NETO1/ABCC8/PRKCZ/SLC8A3/ARC/FEN1/SGK1/SLC1A1/KCNK4/NFATC4/LDLR/ITGA8/KCNK2/TREM2/DRD1	43
GO:0051656	BP	establishment of organelle localization	104/2931	404/18800	7.39453e-08	6.80296e-06	5.394e-06	UCHL1/OPA1/YWHAZ/SYNJ1/DYNC1I1/KIFAP3/WASF1/SEH1L/AP3M2/SNAP91/ARL6/STXBP1/NDEL1/MKKS/RAB6A/KIF3A/WASL/SYT4/KIF1C/NEFL/COPG2/DYNC1H1/KIF5B/ACTR10/KLHL12/RAB11A/FYCO1/AP3B2/NDE1/MAP1S/LRPPRC/PAX6/ATP9A/SCRIB/SHROOM2/SLC9A3R1/CDK5/EZR/CHMP4B/COPS5/MYO5A/CHGA/MAP2/BBS7/SNAP23/CHMP1B/RAB27A/SLIT1/DCTN1/ABCE1/MARK1/TOR1A/C12orf4/IL4R/TCIRG1/SDAD1/KIF3C/BECN1/CCNB1/RABGEF1/KIT/NEFH/DNM1/CENPF/GEM/EML3/…	104
GO:0086003	BP	cardiac muscle cell contraction	31/2931	75/18800	7.71962e-08	6.99761e-06	5.54833e-06	FGF12/SCN2B/ATP2A2/SCN3B/ATP1A1/GPD1L/CACNA2D1/PDE4D/NEDD4L/FGF13/KCNE4/CAMK2D/GSN/CAV1/CACNB2/SNTA1/CTNNA3/KCNJ3/NUP155/RYR2/SCN4B/GJA1/KCNJ8/NOS1AP/KCNJ2/CACNA1G/SCN1A/KCNQ1/KCNA5/PLN/DSP	31
GO:0010038	BP	response to metal ion	93/2931	351/18800	8.57254e-08	7.65813e-06	6.07205e-06	PCSK1/SYT1/ITPKB/SYT13/GPI/SLC30A3/SLC25A12/SYT4/ENTPD6/CPNE4/DLG2/MAPK9/BNIP3/GSS/MEF2C/HVCN1/PAM/HOMER1/ADCY1/LCAT/CALM1/HPCA/SERPINF1/KCNC2/MT1F/TXNIP/NEDD4L/ASCL1/NEK7/AKR1C3/MT2A/TSPO/NPTX1/CAMK2D/IQGAP1/CPNE5/RASAL1/MT1E/CRHBP/BCL2/TCIRG1/AQP1/FOSB/BECN1/MNAT1/KIT/ATG5/MAP1LC3A/PTK2B/ZNF658/MT1H/CAV1/PRKAA2/MT1M/ITPR3/ABCC8/MT1X/ATP13A2/NDRG1/CRIP1/ENDOG/SYT5/INHBB/PPP3CA/SLC1A1/APP/PDCD6/R…	93
GO:0050767	BP	regulation of neurogenesis	95/2931	361/18800	8.86443e-08	7.80576e-06	6.1891e-06	SYNJ1/ZNF365/ROBO2/MAP2K1/GFAP/NDEL1/RTN4/PLXNB2/MCF2/THY1/SYT4/CTDSP1/CHD7/SPEN/NEFL/KIAA0319/EFNB3/PLXNB1/RAB11A/STAU2/NPTN/MACF1/BHLHB9/PAX6/SERPINF1/SLITRK1/CDK5/RAPGEF2/MAP2/FGF13/ASCL1/SEMA5B/SEMA4F/SLIT1/TSPO/ID4/PRKCI/TIAM2/SLIT2/CDK5R1/LRP4/TNFRSF1B/KIT/TGM2/CAPRIN2/PRPF19/DLX1/BMPR2/HEY2/CX3CL1/HEYL/CUX2/DAAM2/CAPRIN1/REST/MAP1B/PRKCH/BDNF/RND2/PAFAH1B1/LIMK1/ABCC8/DICER1/EGR2/SMO/NKX2-…	95
GO:0050806	BP	positive regulation of synaptic transmission	52/2931	161/18800	9.10379e-08	7.90363e-06	6.2667e-06	SYT1/CACNG3/GFAP/STXBP1/SNAP25/GRIN2A/PRKCE/SHANK2/PLK2/KIF5B/LRRTM1/RIMS1/CLSTN3/FAM107A/NPTN/STX1A/RASGRF2/SLC8A2/ADCY1/CLSTN1/CALB1/CDK5/NRGN/PRKCG/AKAP5/RIMS3/ZDHHC2/PTK2B/VAMP2/ABL1/CACNB2/NRXN1/SLC4A8/ITPR3/PRKCZ/STX1B/SLC8A3/ARC/GRIN2C/SLC1A1/APP/RIMS2/NFATC4/CLSTN2/CACNG8/NMU/KCTD13/CACNG2/CYP46A1/TYROBP/DRD1/CA2	52
GO:0071805	BP	potassium ion transmembrane transport	65/2931	219/18800	9.23937e-08	7.90993e-06	6.2717e-06	SLC9A6/AKAP6/DPP6/RGS7/KCNV1/NETO2/KCNB2/KCNAB1/SNAP25/KCNS2/KCNF1/ATP1A1/ACTN2/CRBN/SLC12A5/KCNIP4/KCNQ5/DPP10/KCNC2/RGS4/NEDD4L/HCN1/KCNT2/ATP1B1/KCNE4/KCNA4/KCNJ10/KCNG3/KCND2/AQP1/CAB39/KCNB1/KCNN3/KCNJ16/VAMP2/SLC12A7/KCNJ4/KCNH5/CAV1/KLHL24/NETO1/ABCC8/KCNA2/KCNIP1/KCNS1/KCNQ2/KCNK1/KCNJ3/SLC12A8/KCNH7/KCNK4/KCNH1/SLC12A4/OPRK1/DNM2/KCNJ8/NOS1AP/KCNA1/KCNJ2/KCNK2/KCNMA1/TREM2/KCNQ1/KCNJ13/K…	65
GO:0086002	BP	cardiac muscle cell action potential involved in contraction	25/2931	54/18800	9.72409e-08	8.21086e-06	6.5103e-06	FGF12/SCN2B/SCN3B/ATP1A1/GPD1L/CACNA2D1/NEDD4L/KCNE4/CAV1/CACNB2/SNTA1/CTNNA3/KCNJ3/NUP155/RYR2/SCN4B/GJA1/KCNJ8/NOS1AP/KCNJ2/CACNA1G/SCN1A/KCNQ1/KCNA5/DSP	25
GO:0070252	BP	actin-mediated cell contraction	38/2931	103/18800	1.04673e-07	8.71902e-06	6.91321e-06	FGF12/SCN2B/ATP2A2/SCN3B/ATP1A1/GPD1L/CACNA2D1/ROCK1/PDE4D/NEDD4L/FGF13/KCNE4/CAMK2D/GSN/EMP2/PDPN/CAV1/CACNB2/SNTA1/CTNNA3/FRMD6/KCNJ3/NUP155/RYR2/SCN4B/GJA1/KCNJ8/NOS1AP/MYH7/KCNJ2/CACNA1G/SCN1A/ACTA2/KCNQ1/MYH3/KCNA5/PLN/DSP	38
GO:0006813	BP	potassium ion transport	70/2931	243/18800	1.10553e-07	9.08594e-06	7.20414e-06	NSF/SLC9A6/AKAP6/DPP6/RGS7/KCNV1/NETO2/KCNB2/KCNAB1/SNAP25/KCNS2/KCNF1/ATP1A1/VIP/ACTN2/CRBN/KIF5B/SLC12A5/KCNIP4/KCNQ5/DPP10/KCNC2/RGS4/NEDD4L/HCN1/KCNT2/ATP1B1/KCNE4/KCNA4/KCNJ10/KCNG3/KCND2/AQP1/CAB39/PTK2B/KCNB1/KCNN3/KCNJ16/VAMP2/SLC12A7/KCNJ4/KCNH5/CAV1/KLHL24/NETO1/ABCC8/KCNA2/KCNIP1/KCNS1/KCNQ2/KCNK1/KCNJ3/SLC12A8/KCNH7/KCNK4/KCNH1/SLC12A4/OPRK1/DNM2/KCNJ8/NOS1AP/KCNA1/KCNJ2/KCNK2/KCNMA1/…	70
GO:0007411	BP	axon guidance	68/2931	234/18800	1.15802e-07	9.39216e-06	7.44694e-06	TUBB3/NFIB/CHN1/ROBO2/KALRN/VSTM2L/CRMP1/PLXNB2/CHL1/PGRMC1/NRCAM/UNC5B/EFNB3/KIF5B/EPHA5/PLXNB1/TBR1/NPTN/PAX6/CDK5/PALLD/MYCBP2/SEMA5B/BOC/NRXN3/SEMA4F/ENAH/SLIT1/FOXD1/SLIT2/CDK5R1/FLRT3/NOTCH2/EPHA10/BMPR2/NEXN/BDNF/SLIT3/NRXN1/LRTM2/EGR2/SMO/ROBO4/CNTN5/EPHB4/PLXNA3/EPHB6/GLI3/APP/BCL11B/CDK5R2/BMP7/SEMA4A/NOTCH1/ROBO3/EPHA2/SEMA3F/RHOG/CNTN6/SEMA3A/ERBB2/SEMA6A/UNC5A/EDN1/RET/PTPRO/SEMA3B/D…	68
GO:2000649	BP	regulation of sodium ion transmembrane transporter activity	26/2931	58/18800	1.216e-07	9.63337e-06	7.63819e-06	FGF12/SCN2B/NETO2/PTPN3/SCN3B/FXYD6/PRKCE/GPD1L/HECW1/SLC9A3R1/NEDD4L/FGF13/ATP1B1/CAMK2D/FXYD7/FXYD5/CNKSR3/GLRX/TESC/KLHL24/NETO1/FGF14/STOM/DNM2/SCN4B/KCNQ1	26
GO:0022604	BP	regulation of cell morphogenesis	83/2931	305/18800	1.21902e-07	9.63337e-06	7.63819e-06	SYT1/MYH10/PLXNB2/SYT4/ALDOA/UNC13A/ARAP1/RHOQ/PLXNB1/RIMS1/NTNG1/RHOC/STAU2/MACF1/BHLHB9/KANK1/TRIOBP/SLC9A3R1/PREX1/EZR/MYADM/EPB41L3/CDC42SE2/EPS8/NEDD4L/ITGB1BP1/GNA12/RHOJ/DAB2/CPNE5/RASAL1/C1QBP/MSN/CDC42EP3/ATP10A/FMNL2/KIT/CAPRIN2/PTK2B/MYO10/BCL11A/CUX2/GNA13/CAPRIN1/ABL1/RHOBTB3/PRKDC/CD44/F11R/PDPN/DOCK1/RND2/PAFAH1B1/LPAR1/SPARC/ARC/S100A10/FN1/RHOD/PLXNA3/BRWD1/ITPKA/WTIP/OLFM4/RIMS2…	83
GO:0097485	BP	neuron projection guidance	68/2931	235/18800	1.38454e-07	1.08029e-05	8.56552e-06	TUBB3/NFIB/CHN1/ROBO2/KALRN/VSTM2L/CRMP1/PLXNB2/CHL1/PGRMC1/NRCAM/UNC5B/EFNB3/KIF5B/EPHA5/PLXNB1/TBR1/NPTN/PAX6/CDK5/PALLD/MYCBP2/SEMA5B/BOC/NRXN3/SEMA4F/ENAH/SLIT1/FOXD1/SLIT2/CDK5R1/FLRT3/NOTCH2/EPHA10/BMPR2/NEXN/BDNF/SLIT3/NRXN1/LRTM2/EGR2/SMO/ROBO4/CNTN5/EPHB4/PLXNA3/EPHB6/GLI3/APP/BCL11B/CDK5R2/BMP7/SEMA4A/NOTCH1/ROBO3/EPHA2/SEMA3F/RHOG/CNTN6/SEMA3A/ERBB2/SEMA6A/UNC5A/EDN1/RET/PTPRO/SEMA3B/D…	68
GO:0060048	BP	cardiac muscle contraction	46/2931	138/18800	1.74792e-07	1.34677e-05	1.06784e-05	FGF12/SCN2B/ATP2A2/FKBP1B/SCN3B/EHD3/ATP1A1/GPD1L/CACNA2D1/GSTO1/CALM1/SMAD5/PDE4D/CHGA/NEDD4L/FGF13/ATP1B1/KCNE4/SLC8A1/ADRA1B/CAMK2D/GSN/CAV1/TCAP/CACNB2/SNTA1/CTNNA3/KCNJ3/PPP1R13L/NUP155/RYR2/MYL3/VEGFB/SCN4B/GJA1/KCNJ8/NOS1AP/MYH7/KCNJ2/CACNA1G/SCN1A/KCNQ1/PIK3CG/KCNA5/PLN/DSP	46
GO:0035637	BP	multicellular organismal signaling	52/2931	164/18800	1.77094e-07	1.34767e-05	1.06855e-05	FGF12/SCN2B/ATP2A2/CACNG3/CARTPT/FKBP1B/SCN3B/EHD3/ATP1A1/CACNA2D1/NRCAM/CNTNAP1/SLC8A2/ATP2B1/ATP2B2/CALM1/PDE4D/ATP2B3/ATP1B1/KCNE4/SLC8A1/SCN2A/CAMK2D/KCND2/CAV1/CACNB2/PAFAH1B1/CXADR/SLC8A3/KCNA2/CTNNA3/SLC4A3/KCNJ3/NUP155/RYR2/CACNG8/CACNG2/GPR88/SCN4B/S1PR1/GJA1/KCNA1/KCNJ2/CACNA1G/SCN1A/SCN9A/DRD1/KCNQ1/IRX3/KCNA5/PLN/DSP	52
GO:0007215	BP	glutamate receptor signaling pathway	24/2931	52/18800	1.88184e-07	1.4146e-05	1.12162e-05	GRIN2A/PLCB1/HOMER3/GRIA1/HOMER1/GRM1/GRIA3/NECAB2/GRM8/DAGLA/GRIA2/CDK5R1/GRIA4/SSTR1/GRIN3A/PTK2B/CX3CL1/KCNB1/GRIN2C/SLC1A1/APP/GRIN1/GRM2/PLP1	24
GO:0070997	BP	neuron death	92/2931	353/18800	2.26801e-07	1.68434e-05	1.33549e-05	GPI/BTBD10/ENO2/VPS35/FBXW7/STXBP1/MAP2K4/VSTM2L/GABRA5/CITED1/MCL1/CHL1/MAX/NEFL/FAM162A/CD200/TNFRSF21/NUPR1/BNIP3/UNC5B/MEF2C/OXR1/NCOA7/ROCK1/BHLHB9/PSMC1/HSP90AB1/NES/ANGPT1/SERPINF1/CDK5/EGR1/FAIM2/CHMP4B/PPARA/CHGA/NPY/MSH2/PRKCG/ASCL1/SCN2A/PRKCI/CDK5R1/BOK/TNFRSF1B/BCL2/DLX1/PTK2B/ADARB1/CX3CL1/SRPK2/KCNB1/ABL1/GABRB2/SNCB/MAP3K5/REST/BDNF/TGFB3/BTG2/ATP13A2/CD34/MAP3K11/SIRT1/ENDOG/HDGF…	92
GO:1902305	BP	regulation of sodium ion transmembrane transport	28/2931	67/18800	2.46952e-07	1.81216e-05	1.43684e-05	FGF12/SCN2B/NETO2/PTPN3/SCN3B/FXYD6/PRKCE/GPD1L/HECW1/SLC9A3R1/NEDD4L/FGF13/ATP1B1/COMMD1/CAMK2D/FXYD7/FXYD5/CNKSR3/GLRX/TESC/KLHL24/NETO1/FGF14/SNTA1/STOM/DNM2/SCN4B/KCNQ1	28
GO:0002028	BP	regulation of sodium ion transport	34/2931	90/18800	2.50911e-07	1.81955e-05	1.4427e-05	FGF12/SCN2B/NETO2/PTPN3/SCN3B/FXYD6/ATP1A1/PRKCE/GPD1L/HECW1/SLC9A3R1/NEDD4L/FGF13/ATP1B1/SLC8A1/MLLT6/COMMD1/CAMK2D/FXYD7/FXYD5/CNKSR3/GLRX/TESC/KLHL24/NETO1/FGF14/SNTA1/P2RX7/STOM/NKAIN2/DNM2/SCN4B/SIK1/KCNQ1	34
GO:0003012	BP	muscle system process	111/2931	449/18800	2.5991e-07	1.85007e-05	1.4669e-05	FGF12/SCN2B/ATP2A2/AKAP6/CALD1/FKBP1B/SCN3B/KCNB2/MKKS/RAP1GDS1/CFLAR/MTPN/EHD3/ATP1A1/ALDOA/GPD1L/CACNA2D1/ACTN2/ANXA6/CHRM3/ROCK1/PAK2/HOMER1/ATP2B1/GSTO1/DTNA/CALM1/SMAD5/KLF15/PPARA/PLCE1/RGS4/PDE4D/CHGA/TPM2/NEDD4L/FGF13/ATP1B1/KCNE4/MYOM1/SLC8A1/FOXO1/ADRA1B/CAMK2D/TNFRSF1B/TBX3/BECN1/KIT/CASQ1/GSN/MYBPC1/HEY2/PDE9A/SORBS2/TBX2/CAV1/CRYAB/TCAP/CACNB2/MYOF/ABCC8/SLC8A3/PI16/SNTA1/INPP5F/CTNN…	111
GO:0014706	BP	striated muscle tissue development	70/2931	248/18800	2.61123e-07	1.85007e-05	1.4669e-05	AKAP6/NDRG4/NDUFV2/RBP4/MTPN/CHD7/ACTN2/FHOD3/MEF2C/PDGFRB/LEF1/SMAD5/PPARA/RGS4/RBPJ/SLC8A1/CITED2/MESP1/FOXC1/TBX3/NOTCH2/ATG5/HOPX/CENPF/HEY2/TGFBR2/SORBS2/TGFBR1/FGF9/TBX2/TCAP/CXADR/HEG1/PI16/PRKAR1A/LY6E/ERBB3/PGM5/PPP1R13L/NRG1/FZD7/PIM1/RYR2/FHL2/ADPRHL1/PDLIM5/BMP7/NOTCH1/MYL3/TGFB2/FGF2/MYH11/GLI1/S1PR1/GJA1/MYH7/ADAMTS9/KCNK2/EYA2/IGF1/JPH2/CACNA1G/ZFPM2/SIK1/EDN1/LRP2/ASB2/IRX3/PLN/DSP	70
GO:0030038	BP	contractile actin filament bundle assembly	38/2931	107/18800	3.27472e-07	2.26802e-05	1.79829e-05	PAK1/PFN2/SORBS1/ITGB5/PPFIA1/MKKS/STMN1/ARAP1/ROCK1/RHOC/PAK2/PXN/WASF2/TJP1/ITGB1BP1/BAG4/PTK2B/ARHGEF10/ABL1/CD47/TGFBR1/F11R/TGFB3/LIMK1/LPAR1/TMEFF2/S100A10/WAS/RHPN2/DLC1/RAPGEF3/ARHGAP28/KCTD13/ASAP3/PDLIM1/S1PR1/ARHGEF5/GPR65	38
GO:0043149	BP	stress fiber assembly	38/2931	107/18800	3.27472e-07	2.26802e-05	1.79829e-05	PAK1/PFN2/SORBS1/ITGB5/PPFIA1/MKKS/STMN1/ARAP1/ROCK1/RHOC/PAK2/PXN/WASF2/TJP1/ITGB1BP1/BAG4/PTK2B/ARHGEF10/ABL1/CD47/TGFBR1/F11R/TGFB3/LIMK1/LPAR1/TMEFF2/S100A10/WAS/RHPN2/DLC1/RAPGEF3/ARHGAP28/KCTD13/ASAP3/PDLIM1/S1PR1/ARHGEF5/GPR65	38
GO:0072001	BP	renal system development	83/2931	312/18800	3.47517e-07	2.38011e-05	1.88716e-05	NFIA/BASP1/ROBO2/KANK2/NIPBL/MAGED1/RBP4/CFLAR/CITED1/MEF2C/PRKX/WWTR1/ID3/GPR4/PDGFRB/SMAD5/ANGPT1/SERPINF1/CALB1/KLF15/EGR1/ADAMTS1/PLCE1/FOXJ1/AHI1/PECAM1/CYP26B1/FOXD1/SLIT2/IQGAP1/FOXC1/LRP4/BCL2/NOTCH2/BMPER/CENPF/FGF1/ANGPT2/HEYL/GDF11/ZBTB16/AQP11/SGPL1/TGFBR1/MPV17/FRAS1/MPST/PODXL/KIRREL3/EMX2/SMO/CD34/RPGRIP1L/SOX9/CTSH/VANGL2/GLI3/NID1/EPCAM/NPNT/FLCN/PCSK5/BMP7/NOTCH1/SEC61A1/LRRK2/C…	83
GO:0050770	BP	regulation of axonogenesis	49/2931	154/18800	3.52132e-07	2.38521e-05	1.89121e-05	PAK1/XK/CHN1/ROBO2/MAP2K1/NDEL1/RTN4/PLXNB2/MCF2/THY1/NEFL/KIAA0319/EFNB3/PLXNB1/RAB11A/MACF1/PAK2/LRRC4C/SLITRK1/CDK5/MAP2/FGF13/SEMA5B/SEMA4F/SLIT1/TIAM2/SLIT2/CDK5R1/LRP4/BMPR2/MAP1B/BDNF/RND2/PAFAH1B1/LIMK1/POU3F2/KIF13B/FN1/RTN4R/PLXNA3/CDKL5/SEMA4A/METRN/SEMA3F/SEMA3A/SEMA6A/LPAR3/RET/SEMA3B	49
GO:0007265	BP	Ras protein signal transduction	90/2931	347/18800	3.84846e-07	2.57847e-05	2.04444e-05	ITPKB/WASF1/CDH13/G3BP2/NKIRAS1/KANK2/BCL6/STMN3/STMN1/PLK2/MAP4K4/ARHGEF3/RGL2/RAB39B/RALGDS/ROCK1/KBTBD6/RASGRF2/KANK1/SSX2IP/GPR4/PDGFRB/WASF2/RAPGEF2/PLCE1/RAB9B/CDC42SE2/RAB15/EPS8/PSD2/NET1/STARD8/GNA12/DENND4C/RHOJ/RASAL1/ARHGDIG/PIK3CB/ABCA1/RASSF1/ARHGEF1/CDC42EP3/PHACTR4/RABGEF1/NOTCH2/RIT2/RASGRF1/GNA13/ARHGEF10/ABL1/RALB/ARHGAP17/F11R/PDPN/KITLG/RASAL3/CDKN1A/LIMK1/LPAR1/RASGRP1/HEG1/…	90
GO:0030865	BP	cortical cytoskeleton organization	26/2931	61/18800	4.13832e-07	2.74286e-05	2.17479e-05	RAB13/AKAP11/FHOD3/RHOQ/ROCK1/RHOC/CDK5/EZR/IKBKB/EPB41L3/EPB41L1/ANLN/FMNL2/LLGL2/EHD2/RHOBTB3/RND2/PAFAH1B1/RHOD/NCKAP1/RND1/EPB41/RHOG/LCP1/RTKN/LLGL1	26
GO:0044089	BP	positive regulation of cellular component biogenesis	119/2931	494/18800	4.2048e-07	2.75727e-05	2.18621e-05	PAK1/PFN2/MOAP1/G3BP2/LDB2/NDEL1/SLITRK4/WNT10B/SLITRK5/WASL/THY1/PRKCE/MAPK9/MAP4K4/ARAP1/DYNC1H1/CRBN/NAV3/RHOQ/LRRTM1/CLSTN3/ROCK1/RHOC/STAU2/CBLN2/BHLHB9/CLDN5/CLSTN1/PXN/SLITRK1/WASF2/SLITRK3/PLCE1/DRG1/CHGA/LINGO2/EPS8/RPS3/CALY/DNM3/ITGB1BP1/NEK7/DCTN1/CDK5R1/PSMC6/FLRT3/ABCA1/MSN/ANLN/BAG4/CDC42EP3/BECN1/KIT/HIP1R/PTK2B/CX3CL1/HYAL1/CUX2/CAND1/SNX4/ATF7IP/SNX18/STAM/ARHGEF10/FCHSD2/ABL1/C…	119
GO:0008306	BP	associative learning	31/2931	80/18800	4.35624e-07	2.82651e-05	2.24111e-05	NDRG4/ELAVL4/SNAP25/GRIN2A/GABRA5/NPTX2/SHANK2/PGRMC1/TBR1/NPTN/CDK5/NRGN/MAP1A/PDE1B/HMGCR/KIT/ABL1/CTNS/BTG2/NETO1/ABCC8/SLC1A1/TANC1/APP/RAPGEF3/OPRK1/GRIN1/TPBG/SLC7A11/DRD1/FOS	31
GO:0071248	BP	cellular response to metal ion	57/2931	191/18800	4.56954e-07	2.93403e-05	2.32636e-05	SYT1/ITPKB/SYT13/SYT4/CPNE4/DLG2/MAPK9/BNIP3/MEF2C/HVCN1/ADCY1/HPCA/SERPINF1/MT1F/NEK7/AKR1C3/MT2A/TSPO/NPTX1/CAMK2D/IQGAP1/CPNE5/RASAL1/MT1E/CRHBP/AQP1/FOSB/BECN1/MAP1LC3A/ZNF658/MT1H/PRKAA2/MT1M/MT1X/ATP13A2/ENDOG/SYT5/INHBB/SLC1A1/APP/MT1G/NFATC4/LRRK2/CPNE9/CPNE8/SYT3/KCNH1/GPLD1/CLIC4/KCNA1/EGFR/SYT7/GLRA2/BMP6/EDN1/CAPN3/FOS	57
GO:0060047	BP	heart contraction	69/2931	247/18800	4.83365e-07	3.07161e-05	2.43545e-05	FGF12/SCN2B/ATP2A2/FKBP1B/SCN3B/DNM1L/EHD3/ATP1A1/GPD1L/CACNA2D1/SLC8A2/ATP2B1/ATP2B2/GSTO1/CALM1/SMAD5/RGS4/PDE4D/CHGA/NEDD4L/ATP2B3/FGF13/ATP1B1/KCNE4/SLC8A1/ADRA1B/CAMK2D/ATG5/GSN/HOPX/HEY2/TBX2/CAV1/TCAP/CACNB2/CXADR/SLC8A3/EPAS1/SNTA1/CTNNA3/SLC4A3/KCNJ3/PPP1R13L/SLC1A1/NUP155/RYR2/MYL3/TGFB2/THRB/VEGFB/SCN4B/GJA1/ADRA1D/KCNJ8/SEMA3A/NOS1AP/MYH7/KCNJ2/CACNA1G/ADA/SREBF1/EDN1/SCN1A/KCNQ1/IRX3…	69
GO:0006941	BP	striated muscle contraction	54/2931	178/18800	5.11068e-07	3.21452e-05	2.54875e-05	FGF12/SCN2B/ATP2A2/FKBP1B/SCN3B/EHD3/ATP1A1/ALDOA/GPD1L/CACNA2D1/HOMER1/GSTO1/DTNA/CALM1/SMAD5/PDE4D/CHGA/NEDD4L/FGF13/ATP1B1/KCNE4/SLC8A1/ADRA1B/CAMK2D/CASQ1/GSN/CAV1/TCAP/CACNB2/SLC8A3/SNTA1/CTNNA3/SYNM/KCNJ3/PPP1R13L/NUP155/RYR2/SMPX/MYL3/VEGFB/SCN4B/GJA1/KCNJ8/NOS1AP/MYH7/KCNJ2/CACNA1G/SCN1A/KCNQ1/PIK3CG/MYH3/KCNA5/PLN/DSP	54
GO:0003015	BP	heart process	71/2931	257/18800	5.25703e-07	3.27317e-05	2.59526e-05	FGF12/SCN2B/ATP2A2/FKBP1B/SCN3B/DNM1L/EHD3/ATP1A1/GPD1L/CACNA2D1/WWTR1/SLC8A2/ATP2B1/ATP2B2/GSTO1/CALM1/SMAD5/RGS4/PDE4D/CHGA/NEDD4L/ATP2B3/FGF13/ATP1B1/KCNE4/SLC8A1/ADRA1B/CAMK2D/ATG5/GSN/HOPX/HEY2/TBX2/CAV1/TCAP/CACNB2/CXADR/SLC8A3/EPAS1/SNTA1/CTNNA3/SLC4A3/KCNJ3/PPP1R13L/SLC1A1/NUP155/RYR2/PPCS/MYL3/TGFB2/THRB/VEGFB/SCN4B/GJA1/ADRA1D/KCNJ8/SEMA3A/NOS1AP/MYH7/KCNJ2/CACNA1G/ADA/SREBF1/EDN1/SCN1A…	71
GO:0030705	BP	cytoskeleton-dependent intracellular transport	58/2931	197/18800	5.98394e-07	3.6885e-05	2.92457e-05	UCHL1/OPA1/DYNC1I1/KIFAP3/WASF1/AP3M2/KLC1/NDEL1/CLIP3/TUBA1B/RAB6A/KIF3A/WASL/SYT4/DLG2/KIF1C/NEFL/TUBB/COPG2/DYNC1H1/KIF5B/ACTR10/FYCO1/AP3B2/NDE1/STAU2/MAP1S/TUBA1C/DST/LRPPRC/SSX2IP/APBA1/MYO5A/CALY/MAP1A/TUB/MAP2/KIF3C/NEFH/TANC2/MYO10/MYO1C/SYNE2/MAP1B/MYO5B/BAG3/PAFAH1B1/DYNC2LI1/PRKCZ/RASGRP1/MYO1F/HSPB1/KIF17/APP/PPFIA2/CCDC88B/IFT122/TRIM58	58
GO:0090066	BP	regulation of anatomical structure size	117/2931	487/18800	6.06962e-07	3.70427e-05	2.93707e-05	PFN2/PEX11B/OLFM1/XK/ARPC5L/NDEL1/MKKS/RTN4/RAP1GDS1/MTPN/PRKCE/NEFL/KIAA0319/ACTN2/DSTN/FHOD3/NRCAM/CHRM3/RAB11A/RAB22A/ROCK1/MACF1/SLC12A5/HSP90AB1/KANK1/ATP2B1/TRIOBP/HP1BP3/ARPC1A/SLC9A3R1/CDK5/EZR/MYADM/AP2M1/EPS8/MAP2/FGF13/SEMA5B/ITGB1BP1/SLC8A1/RAB3B/SEMA4F/ADRA1B/SLIT1/SLIT2/CDK5R1/FOXC1/MSN/TMSB10/BAG4/AQP1/CDC42EP3/COTL1/ATG5/HIP1R/GSN/BMPR2/PTK2B/ESAM/ADD3/DAAM2/AQP11/FCHSD2/SLC12A7/A…	117
GO:0051648	BP	vesicle localization	56/2931	189/18800	7.41409e-07	4.48044e-05	3.55249e-05	SYNJ1/DYNC1I1/KIFAP3/SYN2/AP3M2/SNAP91/ARL6/NDEL1/MKKS/KIF3A/SYN1/WASL/SYT4/PCLO/KIF1C/DYNC1H1/KIF5B/KLHL12/RAB11A/FYCO1/AP3B2/NDE1/ATP9A/SCRIB/SHROOM2/CDK5/COPS5/MYO5A/MAP2/BBS7/SNAP23/RAB27A/TOR1A/TCIRG1/VPS33B/DNM1/TANC2/MYO1C/STAM/LIMK2/MYO5B/WIPI1/PAFAH1B1/PRKCZ/ATP13A2/STARD3/RASGRP1/USO1/LIN7A/MYO1F/PDCD6/LRRK2/DNM2/SYN3/PPFIA2/PIK3CG	56
GO:0001655	BP	urogenital system development	90/2931	352/18800	7.52254e-07	4.49446e-05	3.56361e-05	NFIA/BASP1/SRD5A1/ROBO2/KANK2/NIPBL/MAGED1/RBP4/CFLAR/CITED1/MEF2C/PRKX/WWTR1/ID3/GPR4/PDGFRB/SMAD5/ANGPT1/SERPINF1/CALB1/KLF15/EGR1/ADAMTS1/PLCE1/FOXJ1/AHI1/PECAM1/CYP26B1/ID4/FOXD1/SLIT2/IQGAP1/FOXC1/LRP4/BCL2/NOTCH2/BMPER/CENPF/FGF1/ANGPT2/HEYL/GDF11/ZBTB16/AQP11/SGPL1/TGFBR1/MPV17/FRAS1/MPST/PODXL/KIRREL3/CRIP1/EMX2/SMO/CD34/RPGRIP1L/SOX9/CTSH/GATA2/VANGL2/GLI3/NID1/EPCAM/NPNT/FLCN/PCSK5/BMP7…	90
GO:1903305	BP	regulation of regulated secretory pathway	45/2931	140/18800	7.58312e-07	4.49446e-05	3.56361e-05	PFN2/SYT1/SYT13/ATP2A2/SYP/STXBP1/SYN1/PREPL/SYT4/SCAMP5/STX1A/PRKCB/ADCY1/APBA1/CDK5/RAB15/PRKCG/RIMS3/RAB27A/DOC2A/C12orf4/IL4R/GRIN3A/RABGEF1/KCNB1/SNX4/REST/CACNB2/STXBP5/CD84/SLC4A8/GAB2/SYT5/GATA2/CDK5R2/HYAL3/NOTCH1/LRRK2/SYT3/PRAM1/FES/SYT7/CACNA1G/IL13RA2/DRD1	45
GO:0001822	BP	kidney development	80/2931	303/18800	7.80684e-07	4.58298e-05	3.6338e-05	BASP1/ROBO2/KANK2/NIPBL/MAGED1/CFLAR/CITED1/MEF2C/PRKX/WWTR1/ID3/GPR4/PDGFRB/SMAD5/ANGPT1/SERPINF1/CALB1/KLF15/EGR1/ADAMTS1/PLCE1/FOXJ1/AHI1/PECAM1/CYP26B1/FOXD1/SLIT2/IQGAP1/FOXC1/LRP4/BCL2/NOTCH2/BMPER/CENPF/FGF1/ANGPT2/HEYL/GDF11/ZBTB16/AQP11/SGPL1/TGFBR1/MPV17/FRAS1/MPST/PODXL/KIRREL3/SMO/CD34/RPGRIP1L/SOX9/CTSH/VANGL2/GLI3/NID1/EPCAM/NPNT/FLCN/PCSK5/BMP7/NOTCH1/SEC61A1/LRRK2/COL4A4/CDKN1C/SM…	80
GO:1901214	BP	regulation of neuron death	82/2931	313/18800	8.05006e-07	4.65694e-05	3.69243e-05	GPI/BTBD10/ENO2/VPS35/FBXW7/STXBP1/MAP2K4/VSTM2L/GABRA5/CITED1/MCL1/CHL1/NEFL/CD200/NUPR1/UNC5B/MEF2C/OXR1/NCOA7/ROCK1/BHLHB9/PSMC1/HSP90AB1/NES/ANGPT1/SERPINF1/CDK5/EGR1/FAIM2/CHMP4B/PPARA/CHGA/NPY/MSH2/PRKCG/ASCL1/PRKCI/CDK5R1/BOK/TNFRSF1B/BCL2/DLX1/PTK2B/CX3CL1/SRPK2/KCNB1/ABL1/GABRB2/SNCB/MAP3K5/REST/BDNF/TGFB3/BTG2/ATP13A2/CD34/MAP3K11/SIRT1/HDGF/TOX3/ERBB3/SLC1A1/ITGA1/AXL/DHCR24/NFATC4/COR…	82
GO:0061337	BP	cardiac conduction	35/2931	98/18800	8.08391e-07	4.65694e-05	3.69243e-05	SCN2B/ATP2A2/FKBP1B/SCN3B/EHD3/ATP1A1/CACNA2D1/SLC8A2/ATP2B1/ATP2B2/CALM1/PDE4D/ATP2B3/ATP1B1/KCNE4/SLC8A1/CAMK2D/CAV1/CACNB2/CXADR/SLC8A3/CTNNA3/SLC4A3/KCNJ3/NUP155/RYR2/SCN4B/GJA1/KCNJ2/CACNA1G/KCNQ1/IRX3/KCNA5/PLN/DSP	35
GO:0035418	BP	protein localization to synapse	27/2931	67/18800	9.61054e-07	5.44801e-05	4.31967e-05	CACNG3/VPS35/BSN/SNAP25/GRIN2A/DLG2/PCLO/KIF5B/LRRTM1/CLSTN3/RAB11A/HOMER1/SCRIB/CLSTN1/CDK5/SLITRK3/CPLX1/MAP1A/NPTX1/ZDHHC2/NRXN1/PRKCZ/STX1B/GRIN2C/HSPB1/CACNG2/BAIAP2	27
GO:0051495	BP	positive regulation of cytoskeleton organization	57/2931	195/18800	9.63389e-07	5.44801e-05	4.31967e-05	PAK1/PFN2/STMN2/WASF1/WASL/PRKCE/ACTN2/DYNC1H1/DSTN/NAV3/RHOC/NES/PXN/CDK5/WASF2/DRG1/RPS3/ITGB1BP1/DCTN1/CDK5R1/BAG4/CDC42EP3/GSN/PTK2B/CX3CL1/ARHGEF10/FCHSD2/ABL1/CD47/TGFBR1/CDK5RAP2/KATNB1/MAP1B/TGFB3/SWAP70/LIMK1/LPAR1/S100A10/WAS/GPSM2/PLXNA3/SCIN/NCKAP1/BCAS3/ID1/RAPGEF3/P2RX7/PYCARD/BAIAP2/FES/HCLS1/MAGEL2/EDN1/ARHGEF5/GPR65/BAIAP2L1/LMOD1	57
GO:1901215	BP	negative regulation of neuron death	60/2931	209/18800	9.84115e-07	5.51462e-05	4.37249e-05	GPI/BTBD10/ENO2/VPS35/STXBP1/MAP2K4/VSTM2L/GABRA5/CITED1/CHL1/NEFL/CD200/UNC5B/MEF2C/OXR1/NCOA7/ROCK1/BHLHB9/PSMC1/HSP90AB1/NES/ANGPT1/SERPINF1/CDK5/FAIM2/CHMP4B/PPARA/CHGA/NPY/MSH2/PRKCG/PRKCI/BOK/TNFRSF1B/BCL2/DLX1/PTK2B/CX3CL1/GABRB2/SNCB/REST/BDNF/TGFB3/BTG2/ATP13A2/CD34/SIRT1/HDGF/TOX3/ERBB3/SLC1A1/AXL/NFATC4/CORO1A/LRRK2/PPARGC1A/FOXQ1/FZD9/SLC7A11/GPNMB	60
GO:0001558	BP	regulation of cell growth	102/2931	415/18800	1.04754e-06	5.81716e-05	4.61236e-05	SYT1/AKAP6/OLFM1/NDEL1/RTN4/BCL6/MTPN/SYT4/NDUFS3/CDKN2D/UNC13A/PPP2R1A/KIAA0319/NRCAM/NDRG3/RIMS1/CLSTN3/RAB11A/FAM107A/MACF1/MEAF6/CLSTN1/CDK5/PPARA/PLCE1/EPB41L3/RGS4/NEDD4L/MAP2/RPS6KA1/FGF13/SEMA5B/NET1/IL17RB/BTG1/SEMA4F/SLIT1/CAMK2D/SLIT2/CDK5R1/DAB2/CPNE5/RASAL1/BCL2/NRG3/CAPRIN2/BMPR2/PTK2B/HYAL1/BCL11A/SIPA1/BST2/ABL1/TGFBR1/TEAD1/CDKN2C/CRYAB/MAP1B/BDNF/ACVRL1/CDKN1A/SLIT3/RND2/PAFAH1B…	102
GO:0023061	BP	signal release	109/2931	451/18800	1.07778e-06	5.93162e-05	4.70312e-05	PFN2/SCG5/SYNJ1/SYT1/SYT13/PPP3CB/ATP2A2/VSNL1/NAPB/LIN7B/SYN2/ADCYAP1/SYP/CARTPT/VPS35/VGF/PTPRN2/FKBP1B/ERC2/STXBP1/SNAP25/OXCT1/CADPS/RBP4/SYN1/PREPL/SYT4/CRH/PRKCE/PCLO/VIP/CHD7/UNC13A/PTPRN/MEF2C/PFKM/EPHA5/RIMS1/SYTL4/AACS/STX1A/PRKCB/ADCY1/APBA1/SCRIB/C2CD2L/CDK5/CTBP2/ENSA/CPLX1/CHGA/SV2A/PRKCG/SNAP23/NNAT/RIMS3/FOXD1/DAB2/DOC2A/ABCA1/CRHBP/TCIRG1/TBX3/GRIN3A/KCNB1/SNX4/VAMP2/RPH3A/REST/C…	109
GO:1902904	BP	negative regulation of supramolecular fiber organization	51/2931	169/18800	1.24674e-06	6.77994e-05	5.37574e-05	PFN2/STMN2/PFDN4/PPFIA1/MKKS/CLIP3/MTPN/STMN1/ARAP1/FHOD3/NAV3/PAK2/MID1IP1/KANK1/TRIOBP/WASF2/MYADM/EPS8/TJP1/MAP2/FGF13/PFDN1/SLIT2/TMSB10/HIP1R/GSN/ADD3/F11R/CRYAB/KATNB1/MID1/MAP1B/SWAP70/TMEFF2/ADD2/CAPG/WAS/LIMA1/SCIN/RHPN2/DLC1/CORO1A/ARHGAP28/LDLR/SVIL/S1PR1/TPX2/SPTBN2/TREM2/KANK3/LMOD1	51
GO:0010506	BP	regulation of autophagy	86/2931	336/18800	1.25391e-06	6.77994e-05	5.37574e-05	ATP6V1E1/CISD1/ATP6V1B2/ATP6V1G2/UCHL1/ATP6V1H/ATP6V1D/MOAP1/VDAC1/VPS35/TP53INP1/SLC25A4/RNF41/FBXW7/ATP6V1C1/GFAP/DNM1L/RRAGA/EXOC8/MCL1/MTMR9/ATP6V0C/UBQLN1/RRAGB/PLK2/ATP6V0B/NUPR1/BNIP3/ATP6V0D1/RAB39B/CAPNS1/FBXL2/WDR6/FYCO1/SCOC/ROCK1/ATP6V0E1/ATP6V0A1/ATP6V0E2/CDK5/CHMP4B/MTMR4/HERC1/DCN/FOXO1/STAT3/TFEB/TSPO/TRIM5/CDK5R1/TRIM8/PIK3CB/BOK/BCL2/BECN1/ATG5/MTMR3/SNX4/SNX18/DRAM1/ABL1/RALB/I…	86
GO:0048738	BP	cardiac muscle tissue development	65/2931	234/18800	1.27028e-06	6.79122e-05	5.38468e-05	AKAP6/NDRG4/NDUFV2/RBP4/CHD7/ACTN2/FHOD3/MEF2C/PDGFRB/SMAD5/PPARA/RGS4/RBPJ/SLC8A1/CITED2/MESP1/FOXC1/TBX3/NOTCH2/ATG5/HOPX/HEY2/TGFBR2/SORBS2/TGFBR1/FGF9/TBX2/TCAP/CXADR/HEG1/PI16/PRKAR1A/LY6E/ERBB3/PPP1R13L/NRG1/FZD7/PIM1/RYR2/FHL2/ADPRHL1/PDLIM5/BMP7/NOTCH1/MYL3/TGFB2/FGF2/MYH11/GLI1/S1PR1/GJA1/MYH7/ADAMTS9/KCNK2/IGF1/JPH2/CACNA1G/ZFPM2/SIK1/EDN1/LRP2/ASB2/IRX3/PLN/DSP	65
GO:0007266	BP	Rho protein signal transduction	44/2931	138/18800	1.28226e-06	6.79122e-05	5.38468e-05	CDH13/KANK2/BCL6/STMN1/ARHGEF3/ROCK1/RASGRF2/KANK1/GPR4/PDGFRB/CDC42SE2/EPS8/NET1/STARD8/GNA12/RHOJ/ARHGDIG/ABCA1/ARHGEF1/CDC42EP3/PHACTR4/RIT2/RASGRF1/GNA13/ARHGEF10/ABL1/F11R/PDPN/LIMK1/LPAR1/HEG1/LPAR4/WAS/RTN4R/RHOD/FLCN/DLC1/KCTD13/RHOG/RHOU/RTKN/GPR65/P2RY8/GPR17	44
GO:0071559	BP	response to transforming growth factor beta	70/2931	258/18800	1.29747e-06	6.79122e-05	5.38468e-05	EID2/ITGB5/NLK/WWOX/CFLAR/CITED1/PIN1/MEF2C/TGFB1I1/ROCK1/PAK2/LATS2/HSP90AB1/CLDN5/SMAD5/PXN/YES1/RASL11B/PPARA/MTMR4/LRRC32/CITED2/ZFP36L1/CREBBP/STAT3/DAB2/SMURF2/ITGB8/DLX1/TGFBR2/PEG10/OVOL2/SPRED2/CD109/ABL1/TGFBR1/PDE2A/FNDC4/CAV1/ACVRL1/TGFB3/RUNX3/PRDM16/SIRT1/LEFTY1/PML/SOX9/SMAD9/SKI/ID1/NPNT/FLCN/CDKN1C/SMAD6/PTPRK/VASN/TGFB2/IL17RD/DNM2/ITGA8/LTBP1/SLC2A10/GDF15/GDF10/PDGFD/EDN1/HTRA…	70
GO:0072503	BP	cellular divalent inorganic cation homeostasis	117/2931	494/18800	1.30007e-06	6.79122e-05	5.38468e-05	CCKBR/GNG3/ATP2A2/AKAP6/ADCYAP1/XK/SLC30A3/FKBP1B/GRIN2A/RAP1GDS1/THY1/TAC1/PRKCE/CHD7/CACNA2D1/PTH1R/BNIP3/ANXA6/GRIA1/NPTN/PRKCB/SLC8A2/ATP2B1/GPR4/ATP2B2/GSTO1/CALM1/CALB1/ATP2C1/CDK5/GRM1/PLCE1/MT1F/PDE4D/CACNA1E/SV2A/ATP2B3/SLC30A9/ATP1B1/APLNR/SLC8A1/STOML2/ADRA1B/S1PR3/MT2A/CAMK2D/PIK3CB/BOK/MT1E/BCL2/TCIRG1/RIC3/ATG5/CASQ1/TGM2/PTK2B/CX3CL1/GNA13/GRINA/ABL1/ITPR1/MT1H/CAV1/TMEM203/C1QTNF1…	117
GO:0060419	BP	heart growth	34/2931	96/18800	1.44024e-06	7.46021e-05	5.91512e-05	AKAP6/BASP1/NDRG4/RBP4/ACACB/MEF2C/PPARA/RGS4/RBPJ/CITED2/MESP1/FOXC1/HEY2/TGFBR2/SORBS2/TGFBR1/FGF9/TBX2/HEG1/PI16/PRKAR1A/PIM1/DUSP6/ADPRHL1/PDLIM5/NOTCH1/TGFB2/FGF2/GLI1/S1PR1/KCNK2/IGF1/ZFPM2/EDN1	34
GO:0051492	BP	regulation of stress fiber assembly	33/2931	92/18800	1.47649e-06	7.58426e-05	6.01348e-05	PAK1/PFN2/PPFIA1/MKKS/STMN1/ARAP1/ROCK1/RHOC/PAK2/PXN/WASF2/TJP1/ITGB1BP1/BAG4/ARHGEF10/ABL1/CD47/TGFBR1/F11R/TGFB3/LIMK1/LPAR1/TMEFF2/S100A10/WAS/RHPN2/DLC1/RAPGEF3/ARHGAP28/ASAP3/S1PR1/ARHGEF5/GPR65	33
GO:0150063	BP	visual system development	95/2931	383/18800	1.59151e-06	8.10751e-05	6.42835e-05	NIPBL/RBP4/THY1/CHD7/MAX/SLC17A6/OLFM3/STAU2/PAX6/ATP2B1/ATP2B2/PDGFRB/HPCA/NES/SLC17A7/SHROOM2/SERPINF1/CALB1/PRPH2/FAT1/FLT1/SALL2/ZHX2/HIPK1/ACTL6A/TUB/HCN1/ATOH7/BBS7/AHI1/CITED2/STAT3/MEIS3/PRKCI/RHOJ/CRB1/FOXC1/BCL2/TCIRG1/B9D1/PHACTR4/KLF4/NOTCH2/CRB2/DLX1/BMPR2/TGFBR2/GDF11/SPRED2/TGFBR1/LIMK2/FGF9/SIX5/TBX2/CRYAB/ACVRL1/CTNS/MAF/DCX/TULP3/SH3PXD2B/COL5A2/RPGRIP1L/SOX9/SKI/PPP1R13L/GLI3/S…	95
GO:0003206	BP	cardiac chamber morphogenesis	41/2931	126/18800	1.62162e-06	8.19318e-05	6.49628e-05	ROBO2/RBP4/CHD7/MEF2C/ADAMTS1/RBPJ/APLNR/CITED2/MESP1/SLIT2/FOXC1/TBX3/NOTCH2/BMPR2/HEY2/TGFBR2/HEYL/OVOL2/FGFRL1/TGFBR1/TBX2/SLIT3/HEG1/SMO/LY6E/PPP1R13L/NRG1/RYR2/FHL2/ADPRHL1/BMP7/NOTCH1/DHRS3/MYL3/SMAD6/TGFB2/MYH7/DNAH11/ZFPM2/LRP2/DSP	41
GO:0035265	BP	organ growth	52/2931	175/18800	1.65177e-06	8.27764e-05	6.56325e-05	AKAP6/BASP1/NDRG4/WWC3/RBP4/ACACB/MEF2C/ANXA6/RSPO2/LATS2/PDGFRB/DDR2/PPARA/RGS4/RBPJ/CITED2/COL27A1/MESP1/FOXC1/IER3IP1/BCL2/HEY2/TGFBR2/SORBS2/TGFBR1/FGF9/TBX2/HEG1/SMO/PI16/PRKAR1A/SOX9/LY6E/STK3/WWC1/PIM1/DUSP6/ADPRHL1/PDLIM5/NOTCH1/BNC2/HLX/TGFB2/FGF2/GLI1/EVC/S1PR1/FGFR3/KCNK2/IGF1/ZFPM2/EDN1	52
GO:0002027	BP	regulation of heart rate	36/2931	105/18800	1.73609e-06	8.63007e-05	6.84268e-05	SCN2B/ATP2A2/FKBP1B/SCN3B/GPD1L/CACNA2D1/CALM1/RGS4/PDE4D/KCNE4/SLC8A1/ADRA1B/CAMK2D/HEY2/CAV1/CACNB2/EPAS1/SNTA1/CTNNA3/KCNJ3/SLC1A1/RYR2/SCN4B/ADRA1D/SEMA3A/NOS1AP/MYH7/KCNJ2/CACNA1G/ADA/SREBF1/EDN1/KCNQ1/KCNA5/PLN/DSP	36
GO:0048880	BP	sensory system development	96/2931	389/18800	1.7818e-06	8.78045e-05	6.96192e-05	NIPBL/RBP4/THY1/CHD7/MAX/SLC17A6/OLFM3/STAU2/PAX6/ATP2B1/ATP2B2/PDGFRB/HPCA/NES/SLC17A7/SHROOM2/SERPINF1/CALB1/PRPH2/FAT1/FLT1/SALL2/ZHX2/HIPK1/ACTL6A/TUB/HCN1/ATOH7/BBS7/AHI1/CITED2/STAT3/MEIS3/PRKCI/RHOJ/CRB1/FOXC1/BCL2/TCIRG1/B9D1/PHACTR4/KLF4/NOTCH2/CRB2/DLX1/BMPR2/TGFBR2/GDF11/SPRED2/TGFBR1/LIMK2/FGF9/SIX5/TBX2/CRYAB/ACVRL1/CTNS/MAF/DCX/TULP3/SH3PXD2B/COL5A2/RPGRIP1L/SOX9/SKI/PPP1R13L/GLI3/S…	96
GO:0001654	BP	eye development	94/2931	379/18800	1.80928e-06	8.78045e-05	6.96192e-05	NIPBL/RBP4/THY1/CHD7/MAX/SLC17A6/OLFM3/STAU2/PAX6/ATP2B1/ATP2B2/PDGFRB/HPCA/NES/SLC17A7/SHROOM2/SERPINF1/CALB1/PRPH2/FAT1/FLT1/SALL2/ZHX2/HIPK1/ACTL6A/TUB/HCN1/ATOH7/BBS7/AHI1/CITED2/STAT3/MEIS3/PRKCI/RHOJ/CRB1/FOXC1/BCL2/TCIRG1/B9D1/PHACTR4/KLF4/NOTCH2/CRB2/DLX1/BMPR2/TGFBR2/GDF11/SPRED2/TGFBR1/LIMK2/FGF9/SIX5/TBX2/CRYAB/ACVRL1/CTNS/MAF/DCX/TULP3/SH3PXD2B/COL5A2/RPGRIP1L/SOX9/SKI/PPP1R13L/GLI3/S…	94
GO:0051592	BP	response to calcium ion	45/2931	144/18800	1.81129e-06	8.78045e-05	6.96192e-05	PCSK1/SYT1/ITPKB/SYT13/SLC25A12/SYT4/ENTPD6/CPNE4/MEF2C/HOMER1/ADCY1/CALM1/HPCA/TXNIP/AKR1C3/CAMK2D/IQGAP1/CPNE5/RASAL1/CRHBP/FOSB/MNAT1/PTK2B/CAV1/PRKAA2/ITPR3/ENDOG/SYT5/INHBB/PPP3CA/PDCD6/RYR2/P2RX7/CPNE9/CPNE8/SYT3/CACNG2/KCNH1/GPLD1/CLIC4/SYT7/KCNMA1/EDN1/CAPN3/FOS	45
GO:0031589	BP	cell-substrate adhesion	91/2931	364/18800	1.83951e-06	8.78045e-05	6.96192e-05	CDH13/SORBS1/ITGB5/PPFIA1/ATRNL1/ATRN/BCL6/ITGA10/THY1/PRKCE/MAP4K4/ACTN2/PRKX/NTNG1/ROCK1/FAM107A/MACF1/EFEMP2/KANK1/TRIOBP/LAMC1/PXN/ANGPT1/CDK5/PREX1/ANTXR1/MYADM/RIN2/NPY/ITGB1BP1/TRIP6/ITGB4/MICALL2/DAB2/VAMP3/C1QBP/PIK3CB/BCL2/PTK2B/CX3CL1/ANGPT2/EMP2/ITGA6/ABL1/ITGA5/CD44/NTN4/ECM2/PDPN/DOCK1/ACVRL1/RELL2/TMEFF2/LAMB3/PRKCZ/S100A10/CD34/PARVG/FN1/RHOD/SPOCK1/BCAS3/ID1/OLFM4/FZD7/NID1/ITGA1…	91
GO:0051962	BP	positive regulation of nervous system development	72/2931	270/18800	1.84266e-06	8.78045e-05	6.96192e-05	SYNJ1/ZNF365/ROBO2/MAP2K1/GFAP/NDEL1/SLITRK4/SLITRK5/PLXNB2/SPEN/NEFL/PLXNB1/LRRTM1/CLSTN3/RAB11A/STAU2/NPTN/MACF1/CBLN2/BHLHB9/PAX6/CLSTN1/SERPINF1/SLITRK1/SLITRK3/LINGO2/ASCL1/TSPO/PRKCI/TIAM2/SLIT2/FLRT3/TNFRSF1B/KIT/TGM2/CAPRIN2/PRPF19/BMPR2/CX3CL1/CUX2/CAPRIN1/MAP1B/PRKCH/LRRN3/BDNF/NRXN1/RND2/LRTM2/PAFAH1B1/LIMK1/DICER1/EGR2/SMO/NKX2-2/FN1/PLXNA3/GLI3/ITPKA/CDKL5/CLSTN2/SEMA4A/NOTCH1/BAIAP2…	72
GO:0007517	BP	muscle organ development	85/2931	334/18800	1.85181e-06	8.78045e-05	6.96192e-05	XK/BASP1/EID2/WNT10B/CFLAR/MTPN/CHD7/FOXO4/NUPR1/MEF2C/EGR3/ID3/EFEMP2/CNTNAP1/HOMER1/HLF/LEF1/CDK5/EGR1/TCF12/RBPJ/POPDC3/CITED2/CYP26B1/FOXC1/BCL2/CASQ1/VAMP5/CENPF/HEY2/ADARB1/HEYL/FOXN2/FGFRL1/TGFBR1/EID2B/CAV1/ZNF609/CRYAB/ZBTB42/TCAP/BTG2/PRR14/IGSF8/EGR2/MEGF10/FLNB/HEG1/SMO/SIRT1/SRPK3/SKI/PPP3CA/LY6E/ERBB3/FXR1/SMTN/NRG1/RYR2/NOTCH1/MYL3/SVIL/HLX/TGFB2/SOX8/TEAD4/ITGA7/EVC/S1PR1/GJA1/PAX…	85
GO:0030866	BP	cortical actin cytoskeleton organization	19/2931	40/18800	2.06325e-06	9.70828e-05	7.69759e-05	RAB13/AKAP11/FHOD3/RHOQ/ROCK1/CDK5/EZR/IKBKB/EPB41L3/EPB41L1/ANLN/FMNL2/LLGL2/EHD2/NCKAP1/EPB41/LCP1/RTKN/LLGL1	19
GO:0072006	BP	nephron development	45/2931	145/18800	2.23405e-06	0.000103717	8.22363e-05	BASP1/MAGED1/CFLAR/CITED1/MEF2C/WWTR1/GPR4/PDGFRB/ANGPT1/CALB1/KLF15/EGR1/PLCE1/FOXJ1/AHI1/PECAM1/FOXD1/IQGAP1/FOXC1/BCL2/NOTCH2/FGF1/ANGPT2/HEYL/AQP11/MPV17/PODXL/KIRREL3/SMO/CD34/SOX9/GLI3/NID1/NPNT/BMP7/NOTCH1/SEC61A1/COL4A4/FGF2/SOX8/PDGFD/RET/ACTA2/IRX3/PTPRO	45
GO:0032231	BP	regulation of actin filament bundle assembly	36/2931	106/18800	2.2379e-06	0.000103717	8.22363e-05	PAK1/PFN2/PPFIA1/MKKS/STMN1/ARAP1/ROCK1/RHOC/PAK2/PXN/WASF2/TJP1/ITGB1BP1/BAG4/CX3CL1/ARHGEF10/ABL1/CD47/TGFBR1/F11R/TGFB3/SWAP70/LIMK1/LPAR1/TMEFF2/S100A10/WAS/ID1/RHPN2/DLC1/RAPGEF3/ARHGAP28/ASAP3/S1PR1/ARHGEF5/GPR65	36
GO:0003158	BP	endothelium development	42/2931	133/18800	2.92223e-06	0.000134423	0.000106582	VEZF1/PLCB1/ROCK1/TJP2/CLDN5/EZR/MYADM/RAPGEF2/IKBKB/PDE4D/TJP1/RBPJ/PECAM1/BTG1/S1PR3/MESP1/MSN/FGF1/BMPR2/HEY2/PDE2A/PRKD2/F11R/PDPN/ACVRL1/COL18A1/NOTCH4/GJA4/HEG1/FSTL1/CD34/ROBO4/APOLD1/ID1/NRG1/RAPGEF3/NOTCH1/S1PR1/CLIC4/HAPLN2/BMP6/TIE1	42
GO:0048639	BP	positive regulation of developmental growth	50/2931	169/18800	2.9778e-06	0.000135959	0.0001078	SYT1/AKAP6/BASP1/NIPBL/NDEL1/MKKS/PLCB1/SYT4/CHD7/ACACB/UNC13A/MEF2C/RIMS1/RAB11A/MACF1/EZR/NEDD4L/RBPJ/CPNE5/RASAL1/BCL2/HOPX/BMPR2/HEY2/TGFBR2/FGF9/TBX2/MAP1B/BDNF/RND2/PAFAH1B1/LIMK1/SMO/POU3F2/FN1/RIMS2/PIM1/CDKL5/NOTCH1/CPNE9/HLX/SYT3/FGF2/GLI1/LPAR3/IGF1/ZFPM2/GPAM/EDN1/CAPN3	50
GO:0007178	BP	transmembrane receptor protein serine/threonine kinase signaling pathway	91/2931	368/18800	2.99974e-06	0.000135959	0.0001078	EID2/ITGB5/NLK/CITED1/PIN1/SUB1/KIAA0319/TGFB1I1/WWTR1/LATS2/HSP90AB1/CLDN5/LEF1/SMAD5/PXN/SOSTDC1/BTBD11/EGR1/RASL11B/PPARA/MTMR4/LRRC32/NUP93/TOB1/RBPJ/GREM2/CITED2/CREBBP/STAT3/FOXD1/DAB2/HIVEP1/SMURF2/NOTCH2/CRB2/BMPER/ITGB8/DLX1/BMPR2/TGFBR2/PEG10/GDF11/OVOL2/SPRED2/CD109/ABL1/TGFBR1/FGF9/RBPMS/CAV1/RGMA/ACVRL1/TGFB3/PRDM16/FSTL1/SIRT1/LEFTY1/PCSK6/PML/INHBB/PPM1L/SMAD9/SKI/ID1/VIM/NPNT/FLCN…	91
GO:0051494	BP	negative regulation of cytoskeleton organization	49/2931	165/18800	3.31236e-06	0.000148674	0.000117882	PFN2/STMN2/PPFIA1/MKKS/CLIP3/MTPN/TRIM37/STMN1/ARAP1/FHOD3/NAV3/PAK2/MID1IP1/KANK1/TRIOBP/WASF2/MYADM/EPS8/TJP1/MAP2/FGF13/KAT2B/SLIT2/TMSB10/HIP1R/GSN/ADD3/CDK5RAP2/F11R/KATNB1/MID1/MAP1B/SWAP70/TMEFF2/ADD2/CAPG/WAS/LIMA1/SCIN/RHPN2/DLC1/CORO1A/ARHGAP28/SVIL/S1PR1/TPX2/SPTBN2/KANK3/LMOD1	49
GO:0071241	BP	cellular response to inorganic substance	61/2931	221/18800	3.33014e-06	0.000148674	0.000117882	SYT1/ITPKB/SYT13/CFLAR/SYT4/CPNE4/DLG2/MAPK9/BNIP3/MEF2C/HVCN1/ADCY1/HPCA/SERPINF1/KCNC2/MT1F/FOXO1/NEK7/AKR1C3/MT2A/TSPO/NPTX1/CAMK2D/IQGAP1/CPNE5/RASAL1/MT1E/CRHBP/AQP1/FOSB/BECN1/MAP1LC3A/ZNF658/MT1H/PRKAA2/MT1M/MT1X/ATP13A2/ENDOG/SYT5/INHBB/SLC1A1/APP/MT1G/NFATC4/LRRK2/CPNE9/CPNE8/SYT3/KCNH1/DNM2/GPLD1/CLIC4/KCNA1/EGFR/SYT7/GLRA2/BMP6/EDN1/CAPN3/FOS	61
GO:0045926	BP	negative regulation of growth	66/2931	245/18800	3.35264e-06	0.000148674	0.000117882	WWC3/RTN4/BCL6/RBP4/NDUFS3/CDKN2D/PPP2R1A/KIAA0319/NDRG3/CDK5/PPARA/MT1F/RGS4/MAP2/FGF13/SEMA5B/CITED2/BTG1/SEMA4F/MT2A/SLIT1/SLIT2/CDK5R1/DAB2/MT1E/BCL2/CAPRIN2/BMPR2/HYAL1/TGFBR2/BCL11A/SIPA1/BST2/MT1H/CDKN2C/CRYAB/ACVRL1/CDKN1A/SLIT3/MT1M/MT1X/PI16/SIRT1/PML/NKD1/RTN4R/PLXNA3/STK3/SERTAD3/WWC1/FLCN/MT1G/IGFBP5/SEMA4A/TGFB2/ALOX15B/SH3BP4/SEMA3F/GJA1/SEMA3A/FGFR3/GDF15/SEMA6A/TLL2/KCNK2/SEMA3B	66
GO:0016082	BP	synaptic vesicle priming	12/2931	19/18800	3.4614e-06	0.000151832	0.000120386	SYNJ1/NAPB/ERC2/STXBP1/SNAP25/UNC13A/STX1A/SV2A/SNAP23/STXBP5/STX1B/NAPA	12
GO:0006936	BP	muscle contraction	87/2931	349/18800	3.47631e-06	0.000151832	0.000120386	FGF12/SCN2B/ATP2A2/CALD1/FKBP1B/SCN3B/KCNB2/MKKS/RAP1GDS1/EHD3/ATP1A1/ALDOA/GPD1L/CACNA2D1/ACTN2/ANXA6/CHRM3/ROCK1/HOMER1/ATP2B1/GSTO1/DTNA/CALM1/SMAD5/PLCE1/PDE4D/CHGA/TPM2/NEDD4L/FGF13/ATP1B1/KCNE4/MYOM1/SLC8A1/ADRA1B/CAMK2D/TBX3/KIT/CASQ1/GSN/MYBPC1/TBX2/CAV1/CRYAB/TCAP/CACNB2/MYOF/SLC8A3/SNTA1/CTNNA3/SSPN/SYNM/KCNJ3/PPP1R13L/SMTN/NUP155/NPNT/RYR2/SMPX/SNTB1/NMU/MYL3/MYL9/MYH11/VEGFB/MYL5/SCN4…	87
GO:0071496	BP	cellular response to external stimulus	79/2931	309/18800	3.49775e-06	0.000151832	0.000120386	SEH1L/SRD5A1/CARTPT/GABARAPL1/KANK2/ASNS/MAP2K4/MTPN/RRAGA/MAX/RRAGB/BNIP3/TNFRSF10B/FAM107A/GLRX2/ATP2B1/GDAP1/SLC38A2/HABP4/PPARA/CBS/NUAK1/SLC2A1/FOXO1/AKR1C3/TFEB/RXRA/BCL2/AQP1/BECN1/ATG5/MTMR3/MAP1LC3A/BMPR2/GSDMD/SIPA1/KCNB1/RALB/PDE2A/F11R/MAP3K5/CDKN1A/PRKAA2/BAG3/WIPI1/PRKAG1/TLR5/SIRT1/SOX9/INHBB/PMAIP1/PDK4/IFI16/PIM1/FLCN/AXL/KCNK4/P2RX7/LRRK2/TNFRSF10A/IRF1/LAMP2/RNF152/FES/IL15/TLR…	79
GO:0045446	BP	endothelial cell differentiation	38/2931	117/18800	4.04032e-06	0.000174158	0.000138088	VEZF1/PLCB1/ROCK1/TJP2/CLDN5/EZR/MYADM/RAPGEF2/IKBKB/PDE4D/TJP1/RBPJ/PECAM1/BTG1/S1PR3/MESP1/MSN/BMPR2/HEY2/PDE2A/F11R/PDPN/ACVRL1/COL18A1/NOTCH4/HEG1/FSTL1/ROBO4/APOLD1/ID1/NRG1/RAPGEF3/NOTCH1/S1PR1/CLIC4/HAPLN2/BMP6/TIE1	38
GO:0071560	BP	cellular response to transforming growth factor beta stimulus	67/2931	252/18800	4.6147e-06	0.000196356	0.000155688	EID2/ITGB5/NLK/WWOX/CFLAR/CITED1/PIN1/MEF2C/TGFB1I1/PAK2/LATS2/HSP90AB1/CLDN5/SMAD5/PXN/YES1/RASL11B/PPARA/MTMR4/LRRC32/CITED2/ZFP36L1/CREBBP/STAT3/DAB2/SMURF2/ITGB8/DLX1/TGFBR2/PEG10/OVOL2/SPRED2/CD109/ABL1/TGFBR1/PDE2A/CAV1/ACVRL1/TGFB3/PRDM16/SIRT1/LEFTY1/PML/SOX9/SMAD9/SKI/ID1/NPNT/FLCN/CDKN1C/SMAD6/PTPRK/VASN/TGFB2/IL17RD/DNM2/ITGA8/LTBP1/SLC2A10/GDF15/GDF10/PDGFD/EDN1/HTRA4/CDKN2B/FOS/USP9Y	67
GO:1902905	BP	positive regulation of supramolecular fiber organization	51/2931	176/18800	4.62337e-06	0.000196356	0.000155688	PAK1/PFN2/STMN2/WASF1/WASL/PRKCE/ACTN2/DSTN/NAV3/RHOC/EFEMP2/PXN/WASF2/DRG1/RPS3/ITGB1BP1/DCTN1/CDK5R1/BAG4/CDC42EP3/GSN/PTK2B/CX3CL1/ARHGEF10/FCHSD2/ABL1/CD47/TGFBR1/CDK5RAP2/KATNB1/MAP1B/TGFB3/SWAP70/LIMK1/LPAR1/S100A10/WAS/SCIN/NCKAP1/ID1/APP/RAPGEF3/PYCARD/BAIAP2/FES/MAGEL2/EDN1/ARHGEF5/GPR65/BAIAP2L1/LMOD1	51
GO:0042692	BP	muscle cell differentiation	94/2931	387/18800	4.65087e-06	0.000196356	0.000155688	UCHL1/ATP2A2/AKAP6/PTBP1/XK/YBX1/GLMN/WNT10B/CFLAR/MTPN/FOXO4/ACTN2/FHOD3/MEF2C/PLD3/EFEMP2/CNTNAP1/HOMER1/PDGFRB/SMYD3/PPARA/RGS4/RBPJ/POPDC3/APLNR/SLC8A1/CSRP1/CYP26B1/CSRP2/MESP1/EHD1/BCL2/IL4R/TBX3/NFATC1/KIT/ATG5/CASQ1/HOPX/BMPR2/HEY2/EHD2/PTGFRN/SORBS2/FGF9/NFATC3/TBX2/BDNF/TCAP/QKI/CAMK1/MYOF/CXADR/MEGF10/SMO/NINJ1/PI16/SIRT1/PRKAR1A/SOX9/SKI/PPP3CA/PGM5/ATP11A/TANC1/NRG1/FZD7/NPNT/NFATC2/…	94
GO:0071900	BP	regulation of protein serine/threonine kinase activity	91/2931	372/18800	4.82307e-06	0.000202241	0.000160354	PAK1/UCHL1/MAP2K1/MAGED1/THY1/CDKN2D/CDK7/PRKAR1B/LATS2/HSP90AB1/SLC8A2/PDGFRB/CALM1/MAPRE3/FLT1/RAPGEF2/CCNH/RPS3/SLC8A1/KAT2B/CCND2/HMGCR/IPO5/CDK5R1/IQGAP1/DAB2/PIK3CB/CCNG1/PRKAR2B/MNAT1/CCNB1/CAB39/KIT/PKIA/FGF1/BMPR2/PTK2B/ACTB/TCL1B/SASH1/SLC27A1/CDKN3/ABL1/RALB/CDK5RAP2/MAP3K5/CDKN2C/KITLG/CAV1/CDKN1A/CAMK1/DUSP16/CDC37/PRKAG1/SLC8A3/RASGRP1/HEG1/MAP3K11/SIRT1/BCCIP/PRKAR1A/STK38/SERTAD1/…	91
GO:0010721	BP	negative regulation of cell development	52/2931	181/18800	4.93004e-06	0.000205329	0.000162803	FBXW7/RTN4/MCF2/THY1/SYT4/CTDSP1/KIAA0319/EFNB3/KANK1/PAX6/CDK5/RAPGEF2/MAP2/FGF13/SEMA5B/ITGB1BP1/SEMA4F/S1PR3/SLIT1/TSPO/ID4/CDK5R1/LRP4/DLX1/BCL11A/DAAM2/REST/ABCC8/DICER1/SKI/PPP3CA/RTN4R/PLXNA3/DLL3/ID1/GPR37L1/BMP7/NFATC4/SEMA4A/NOTCH1/LDLR/SEMA3F/LILRB1/SEMA3A/SEMA6A/IGF1/PTHLH/TREM2/GBP1/CDKN2B/SEMA3B/LTF	52
GO:0022411	BP	cellular component disassembly	108/2931	460/18800	5.01066e-06	0.000207287	0.000164355	NSF/SYNJ1/STMN2/ATP2A2/NAPB/VDAC1/KLC1/SLC25A4/GABARAPL1/RNF41/FBXW7/DNM1L/NDEL1/SH3GL2/MTPN/EXOC8/SLC25A46/VTA1/UBQLN1/STMN3/STMN1/MAP4K4/SMARCC1/ACTN2/BNIP3/DSTN/NAV3/KIF5B/FYCO1/VRK1/MAP1S/PRKCB/MID1IP1/TRIOBP/CALM1/DDR2/NES/LAMC1/CDK5/CHMP4B/STMN4/EPS8/ZFAND1/MAP1A/OGFOD1/FGF13/GFM2/CHMP1B/DCTN1/TSPO/ABCE1/MICAL2/BOK/PBXIP1/BECN1/ATG5/GSN/UBA5/MAP1LC3A/CX3CL1/FUNDC1/ADD3/DNAJC6/TGFBR1/SLC25A5…	108
GO:0110020	BP	regulation of actomyosin structure organization	34/2931	101/18800	5.28724e-06	0.00021727	0.000172271	PAK1/PFN2/PPFIA1/MKKS/STMN1/ARAP1/ROCK1/RHOC/PAK2/PXN/WASF2/TJP1/ITGB1BP1/BAG4/ARHGEF10/ABL1/CD47/TGFBR1/F11R/TGFB3/LIMK1/LPAR1/TMEFF2/S100A10/WAS/RHPN2/DLC1/RAPGEF3/ARHGAP28/ASAP3/S1PR1/EDN1/ARHGEF5/GPR65	34
GO:0051961	BP	negative regulation of nervous system development	44/2931	145/18800	5.54915e-06	0.000226523	0.000179607	ROBO2/RTN4/MCF2/THY1/SYT4/CTDSP1/KIAA0319/EFNB3/PAX6/CDK5/RAPGEF2/MAP2/FGF13/SEMA5B/SEMA4F/SLIT1/TSPO/ID4/CDK5R1/LRP4/DLX1/DAAM2/REST/ABCC8/DICER1/SKI/PPP3CA/RTN4R/PLXNA3/DLL3/ID1/GPR37L1/BMP7/NFATC4/SEMA4A/NOTCH1/LDLR/SEMA3F/TLR2/SEMA3A/SEMA6A/TREM2/CDKN2B/SEMA3B	44
GO:0032984	BP	protein-containing complex disassembly	64/2931	239/18800	5.79651e-06	0.000235062	0.000186378	NSF/SYNJ1/STMN2/ATP2A2/NAPB/KLC1/SH3GL2/MTPN/VTA1/UBQLN1/STMN3/STMN1/SMARCC1/ACTN2/BNIP3/DSTN/NAV3/KIF5B/FYCO1/MAP1S/MID1IP1/TRIOBP/CALM1/NES/CHMP4B/STMN4/EPS8/ZFAND1/MAP1A/OGFOD1/FGF13/GFM2/CHMP1B/ABCE1/MICAL2/BECN1/ATG5/GSN/MAP1LC3A/ADD3/DNAJC6/CHMP5/SNX14/KATNB1/MID1/MAP1B/SWAP70/NOSTRIN/ADD2/CAPG/LIMA1/EIF5A2/NAPA/SCIN/NCKAP5/LAMP2/SVIL/KIF19/IRAK3/APEH/TPX2/SPTBN2/NFE2/LMOD1	64
GO:0022612	BP	gland morphogenesis	39/2931	123/18800	5.8346e-06	0.000235062	0.000186378	NFIB/FBXW7/CFLAR/PAX6/BTBD7/SCRIB/BTRC/SLC9A3R1/SOSTDC1/RPS6KA1/ID4/BCL2/MSN/TBX3/NOTCH2/NRG3/TGM2/FGF1/RXFP1/TGFBR2/NTN4/TBX2/CAV1/TGFB3/CRIP1/PML/SOX9/TNFAIP3/GLI3/IGFBP5/BMP7/NOTCH1/LRP5/EPHA2/TGFB2/GLI1/SEMA3A/EGFR/TNC	39
GO:1901888	BP	regulation of cell junction assembly	56/2931	201/18800	6.07607e-06	0.0002432	0.000192831	ROBO2/VPS35/LRFN5/SLITRK4/SLITRK5/THY1/MAP4K4/MEF2C/LRRTM1/CLSTN3/ROCK1/FAM107A/STAU2/MACF1/CBLN2/BHLHB9/CLDN5/NEGR1/CLSTN1/SLITRK1/RAPGEF2/SLITRK3/IKBKB/LINGO2/TJP1/APLNR/ITGB1BP1/SLIT1/NPTX1/FLRT3/MYO1C/CUX2/ABL1/F11R/CAV1/PRKCH/LRRN3/BDNF/ACVRL1/NRXN1/LRTM2/S100A10/BCAS3/APP/DLC1/PDLIM5/CLSTN2/SEMA4A/EPHA2/SRPX2/TLR2/TPBG/THBS2/APOD/IRX3/ST8SIA2	56
GO:0045956	BP	positive regulation of calcium ion-dependent exocytosis	11/2931	17/18800	6.42539e-06	0.000253885	0.000201303	SYT1/STXBP1/SYT4/SCAMP5/STX1A/CDK5/KCNB1/CDK5R2/HYAL3/SYT7/CACNA1G	11
GO:0048791	BP	calcium ion-regulated exocytosis of neurotransmitter	11/2931	17/18800	6.42539e-06	0.000253885	0.000201303	SYT1/ATP2A2/STXBP1/SYT4/UNC13A/RIMS1/RIMS3/STX1B/SYT5/RIMS2/SYT7	11
GO:0008016	BP	regulation of heart contraction	58/2931	211/18800	6.58371e-06	0.000258484	0.000204949	SCN2B/ATP2A2/FKBP1B/SCN3B/EHD3/ATP1A1/GPD1L/CACNA2D1/SLC8A2/ATP2B1/ATP2B2/GSTO1/CALM1/RGS4/PDE4D/CHGA/ATP2B3/FGF13/ATP1B1/KCNE4/SLC8A1/ADRA1B/CAMK2D/HOPX/HEY2/TBX2/CAV1/CACNB2/CXADR/SLC8A3/EPAS1/SNTA1/CTNNA3/SLC4A3/KCNJ3/SLC1A1/NUP155/RYR2/MYL3/TGFB2/THRB/SCN4B/GJA1/ADRA1D/SEMA3A/NOS1AP/MYH7/KCNJ2/CACNA1G/ADA/SREBF1/EDN1/KCNQ1/IRX3/PIK3CG/KCNA5/PLN/DSP	58
GO:0060249	BP	anatomical structure homeostasis	80/2931	319/18800	6.65242e-06	0.000259529	0.000205777	SNX10/CARTPT/LDB2/NKIRAS1/FH/MKKS/RBP4/SH3GL2/ALDOA/PTH1R/PFKM/WWTR1/TJP2/SLC8A2/HOMER1/ATP2B1/CLDN5/ATP2B2/INPP5D/LAMC1/ANGPT1/CALB1/CDK5/CHMP4B/NCDN/MAP1A/TJP1/ATP2B3/TUB/SLC2A1/PECAM1/DCTN1/CRB1/FOXC1/VPS54/BCL2/TCIRG1/CRB2/PTK2B/ACTB/ESAM/CX3CL1/F11R/CACNB2/BAG3/CXADR/ABCC8/EPAS1/SMO/CD34/SERPINA3/SOX9/TNFAIP3/CTSH/GATA2/HSPB1/SLC1A1/PDK4/AZGP1/LRRK1/LSR/SPATA7/P2RX7/NOTCH1/CORO1A/LAMP2/BARD1…	80
GO:0009306	BP	protein secretion	86/2931	350/18800	7.23035e-06	0.000280301	0.000222248	PCSK1/SCG2/PPP3CB/VSNL1/RAB3C/ADCYAP1/CBLN4/CARTPT/VPS35/RAB13/VGF/PTPRN2/FKBP1B/DNM1L/MYH10/SNAP25/OXCT1/RBP4/SYT4/PRKCE/PCLO/VIP/CD200/COPG2/PTPRN/PFKM/EPHA5/SYTL4/AACS/STX1A/PAM/C2CD2L/EZR/STEAP3/ENSA/CPLX1/RAB15/RHBDF2/CHGA/MYOM1/RHBDF1/RAB3B/NNAT/RAB27A/NAGPA/HMGCR/IER3IP1/ABCA1/PPIA/TCIRG1/DNAJC1/STXBP5L/LLGL2/KCNB1/REST/STXBP5/TGFB3/PAFAH1B1/ABCC8/ATP13A2/ACSL4/INHBB/PPP3CA/ARL4D/HPS6/MIDN…	86
GO:0032252	BP	secretory granule localization	9/2931	12/18800	7.54309e-06	0.000289527	0.000229563	SYT4/KIF1C/KIF5B/MAP2/TANC2/RASGRP1/USO1/PPFIA2/PIK3CG	9
GO:0018105	BP	peptidyl-serine phosphorylation	79/2931	315/18800	7.56227e-06	0.000289527	0.000229563	PAK1/PFN2/PKN2/CAMK1G/TERF2IP/NLK/DCLK1/PDK3/PRKCE/MAPK9/GPD1L/CAMKV/PLK2/PLCL2/PRKX/MKNK2/ROCK1/MAPKAPK2/LMTK2/VRK1/PAK2/PNCK/PRKCB/LATS2/HSP90AB1/TXN/PKN3/ANGPT1/SMYD3/MAST3/CDK5/CAMK4/IKBKB/HIPK1/PDE4D/RPS6KA1/PRKCG/MAPK13/TLK1/CAMK2D/PRKCI/CDK5R1/MARK1/BCL2/BAG4/CAB39/CAPRIN2/SRPK2/TGFBR2/TCL1B/CNKSR3/RASSF2/CSNK1G3/TGFBR1/PRKDC/PRKD2/CD44/CAV1/PRKCH/BDNF/CDC7/PRKAA2/CAMK1/MAPKAPK3/PRKCZ/INPP…	79
GO:0051402	BP	neuron apoptotic process	64/2931	241/18800	7.7757e-06	0.000295861	0.000234585	GPI/FBXW7/STXBP1/MAP2K4/VSTM2L/GABRA5/CITED1/MCL1/CHL1/MAX/NEFL/FAM162A/TNFRSF21/NUPR1/BNIP3/UNC5B/MEF2C/OXR1/ROCK1/BHLHB9/HSP90AB1/NES/ANGPT1/CDK5/FAIM2/MSH2/PRKCG/ASCL1/SCN2A/PRKCI/CDK5R1/BOK/BCL2/DLX1/PTK2B/ADARB1/CX3CL1/SRPK2/KCNB1/ABL1/GABRB2/SNCB/BDNF/TGFB3/BTG2/MAP3K11/HDGF/TOX3/ERBB3/SLC1A1/APP/CASP7/ITGA1/AXL/NFATC4/CORO1A/PPARGC1A/TGFB2/UBE2M/THRB/FOXQ1/TYROBP/TREM2/FZD9	64
GO:0035592	BP	establishment of protein localization to extracellular region	86/2931	351/18800	8.13622e-06	0.000307679	0.000243955	PCSK1/SCG2/PPP3CB/VSNL1/RAB3C/ADCYAP1/CBLN4/CARTPT/VPS35/RAB13/VGF/PTPRN2/FKBP1B/DNM1L/MYH10/SNAP25/OXCT1/RBP4/SYT4/PRKCE/PCLO/VIP/CD200/COPG2/PTPRN/PFKM/EPHA5/SYTL4/AACS/STX1A/PAM/C2CD2L/EZR/STEAP3/ENSA/CPLX1/RAB15/RHBDF2/CHGA/MYOM1/RHBDF1/RAB3B/NNAT/RAB27A/NAGPA/HMGCR/IER3IP1/ABCA1/PPIA/TCIRG1/DNAJC1/STXBP5L/LLGL2/KCNB1/REST/STXBP5/TGFB3/PAFAH1B1/ABCC8/ATP13A2/ACSL4/INHBB/PPP3CA/ARL4D/HPS6/MIDN…	86
GO:0086065	BP	cell communication involved in cardiac conduction	23/2931	58/18800	8.31772e-06	0.000312624	0.000247877	FKBP1B/SCN3B/ATP1A1/CACNA2D1/CALM1/PDE4D/ATP1B1/SLC8A1/CAMK2D/CAV1/CACNB2/CXADR/CTNNA3/KCNJ3/NUP155/RYR2/SCN4B/GJA1/CACNA1G/KCNQ1/IRX3/KCNA5/DSP	23
GO:0006470	BP	protein dephosphorylation	74/2931	291/18800	8.61209e-06	0.000321727	0.000255094	CTDSP2/PPP3CB/PTBP1/PTPN3/PTPRN2/FKBP1B/PPP1R2/ACP1/FIG4/PIN1/CTDSP1/PPP4R4/PPP2R2C/PTPRT/PPP2R1A/PPP3R1/DUSP26/ROCK1/PPP4R1/HSP90AB1/PDGFRB/PPEF1/BTRC/CALM1/MTMR6/PHLPP2/ENSA/IKBKB/MTMR4/PPP2R1B/DUSP14/PPP1R11/NUAK1/GNA12/PPM1H/MTMR7/DUSP28/BCL2/PPIA/LRRC40/RNGTT/MTMR3/PTP4A2/DNAJC6/CDKN3/TIPRL/PTPN21/UBLCP1/DUSP16/PHLPP1/SWAP70/PPM1L/PPP3CA/PTPRB/LRRK1/PGAM5/ITGA1/DLC1/DUSP6/LRRC2/TIMM50/LRRK2/…	74
GO:1902476	BP	chloride transmembrane transport	25/2931	66/18800	8.93943e-06	0.000331944	0.000263195	GABRG2/GLRB/GABRA5/GABRA1/ANO3/GABRA4/SLC12A5/GABRA3/GABRD/SLC26A2/SLC26A4/SLC12A7/GABRB2/SLC4A8/GABRB3/SLC26A6/SLC1A1/SLC12A8/GLRA3/GABRA2/SLC12A4/GABRG3/GABRG1/GLRA2/SLC26A9	25
GO:0017158	BP	regulation of calcium ion-dependent exocytosis	18/2931	40/18800	9.92627e-06	0.00036638	0.000290499	SYT1/SYT13/ATP2A2/STXBP1/SYT4/SCAMP5/STX1A/CDK5/DOC2A/KCNB1/REST/SYT5/CDK5R2/HYAL3/NOTCH1/SYT3/SYT7/CACNA1G	18
GO:0071692	BP	protein localization to extracellular region	87/2931	359/18800	1.13776e-05	0.000417449	0.000330991	PCSK1/SCG2/PPP3CB/VSNL1/RAB3C/ADCYAP1/CBLN4/CARTPT/VPS35/RAB13/VGF/PTPRN2/FKBP1B/DNM1L/MYH10/SNAP25/OXCT1/RBP4/SYT4/PRKCE/PCLO/VIP/CD200/COPG2/PTPRN/PFKM/EPHA5/SYTL4/AACS/STX1A/PAM/C2CD2L/EZR/STEAP3/ENSA/CPLX1/RAB15/RHBDF2/CHGA/MYOM1/RHBDF1/RAB3B/NNAT/RAB27A/NAGPA/HMGCR/IER3IP1/ABCA1/PPIA/TCIRG1/DNAJC1/STXBP5L/LLGL2/KCNB1/REST/STXBP5/TGFB3/PAFAH1B1/ABCC8/ATP13A2/ACSL4/INHBB/PPP3CA/ARL4D/HPS6/MIDN…	87
GO:0099566	BP	regulation of postsynaptic cytosolic calcium ion concentration	8/2931	10/18800	1.15733e-05	0.000422118	0.000334692	GRIA1/SLC8A2/ATP2B2/CALB1/GRM1/SLC8A1/ITPR1/FZD9	8
[truncated: 1,454 more rows]
